# Supplementary material for: VGF-derived peptide TLQP-21 modulates microglial function through C3aR1 signaling pathways and reduces neuropathology in 5xFAD mice
Source: Mol Neurodegener. 2020 Jan 10;15:4. doi: 10.1186/s13024-020-0357-x (PMC6954537; doi:10.1186/s13024-020-0357-x)
Supplement: Supplementary file 1 — Additional file 1: Table S1. List of Differential Expressed Genes (DEGs) for the following comparisons: C3aR1 vs WT, C3aR1+TLQP-21 vs WT and C3aR1+C3aSA vs WT. DEGs have been sorted depending on whether they are down- or up-regulated. [file 13024_2020_357_MOESM1_ESM.xlsx]

## Sheet: Sheet1
DEGs with FDR<0.05 for all comparisons
	KO vs WT							KO+TLQP-21 vs WT							KO+C3aSA vs WT
	Downregulated genes			Upregulated genes				Downregulated genes			Upregulated genes				Downregulated genes			Upregulated genes
	logFC	adj.P.Val	Gene.name	logFC	adj.P.Val	Gene.name		logFC	adj.P.Val	Gene.name	logFC	adj.P.Val	Gene.name		logFC	adj.P.Val	Gene.name	logFC	adj.P.Val	Gene.name
	-4.39303	1.13e-21	C3ar1	2.1177	1.4e-15	Plxnd1		-4.28274	7.68257e-12	C3ar1	2.16691	3.72109e-08	Plxnd1		-4.3922	4.42272e-12	C3ar1	2.24075	1.87496e-08	Plxnd1
	-4.07833	1.4e-15	Grin3a	3.80913	4.25e-13	Depp1		-3.8657	7.25492e-09	Disp3	4.28609	1.03672e-06	Depp1		-5.90452	9.91341e-12	Disp3	0.8745	5.59598e-07	Atp1a3
	-5.32196	2.08e-15	Ncan	0.534722	9.03e-12	Tspan17		-3.76639	9.59642e-08	Grin3a	5.60027	4.75193e-06	A430048G15Rik		-4.33073	1.87496e-08	Grin3a	0.636689	6.12126e-07	Tspan17
	-3.50632	8.64e-15	Zfp462	0.470081	2.49e-11	Ncf1		-4.70257	2.08986e-07	Ncan	0.714583	6.24337e-06	Atp1a3		-5.32115	3.90991e-08	Ncan	3.98716	1.39951e-06	Depp1
	-4.71403	3.9e-14	Bcan	1.41308	2.7e-11	Gda		-3.20448	1.09251e-06	Zfp462	0.46764	1.82776e-05	Tspan17		-6.402	2.45619e-07	Nexmif	0.566712	8.25779e-06	Ncf4
	-5.31974	5.43e-14	Phyhipl	0.569219	4.55e-11	Ncf4		-4.40918	1.20627e-06	Bcan	0.6437	1.91107e-05	Endod1		-5.57082	2.45619e-07	Luzp2	5.25394	8.38144e-06	A430048G15Rik
	-4.02269	5.43e-14	Sema6a	0.795	1.32e-10	Ppp1r12b		-3.90372	1.20627e-06	Wasf1	1.48717	2.64986e-05	Gda		-5.16452	2.45619e-07	Nell2	0.933353	8.94287e-06	Pygl
	-3.90693	1.36e-13	Ctnnd2	0.591995	1.36e-10	Cast		-4.85866	2.05667e-06	Phyhipl	0.673566	3.57073e-05	Cast		-5.07548	2.45619e-07	Bcan	0.634301	2.18683e-05	Endod1
	-3.84792	1.68e-13	Nnat	1.78772	2.17e-10	Mcemp1		-3.67428	2.37788e-06	Csmd2	0.495805	5.10158e-05	Ncf4		-4.53637	2.45619e-07	Wasf1	1.50983	2.36858e-05	Gda
	-3.7347	1.68e-13	Csmd2	0.681776	4.07e-10	Atp1a3		-3.79858	2.7205e-06	Sema6a	0.810991	5.78572e-05	Pygl		-3.54546	2.65668e-07	Zfp462	0.639367	2.85135e-05	Rnf149
	-1.48825	1.68e-13	Sfxn2	0.673213	4.2e-10	Apobec1		-5.26233	3.40683e-06	Tnr	0.457225	8.43212e-05	Ncf1		-6.38758	3.69554e-07	Tnr	0.583386	2.97504e-05	Agtrap
	-5.33755	2.1e-13	Sox8	0.507497	6.17e-10	Agtrap		-3.77053	3.40683e-06	Olfm2	0.823331	0.0001125	Ppp1r12b		-7.62442	3.88509e-07	Lypd1	0.642645	4.15386e-05	Cast
	-3.72243	2.1e-13	Olfm2	2.2791	6.69e-10	Pira2		-3.48881	3.40683e-06	Ctnnd2	1.02218	0.0001125	Lrrk2		-5.38239	5.59598e-07	Phyhipl	0.978569	5.00009e-05	mt-Co2
	-5.10436	2.37e-13	Epha5	0.986683	6.85e-10	Ptpn7		-6.55749	4.21053e-06	Tcerg1l	1.87928	0.000130536	Mcemp1		-5.11378	6.20756e-07	Sparcl1	0.460752	5.59547e-05	Ncf1
	-5.4485	4.47e-13	Nog	1.12232	7.16e-10	Clec5a		-4.93383	4.44484e-06	Epha5	0.995521	0.00013637	Mturn		-6.02307	7.09881e-07	Tril	0.553222	6.26828e-05	Trpv2
	-4.82796	5.02e-13	Zfp423	0.907934	7.33e-10	Pqlc3		-3.86531	4.44484e-06	Nell2	0.67124	0.000177875	Apobec1		-4.00855	7.09881e-07	Csmd2	0.64525	7.37993e-05	Rab3d
	-4.30195	5.02e-13	Cadm2	4.3284	1.02e-09	A430048G15Rik		-1.41585	4.44484e-06	Sfxn2	0.490261	0.000209383	Agtrap		-4.09484	9.09744e-07	Lrrtm2	1.22402	9.94126e-05	Tgm2
	-4.05513	5.02e-13	Slc1a2	0.501595	1.09e-09	Unc13d		-4.9305	4.74818e-06	Nog	0.686924	0.000243031	1110059E24Rik		-3.87174	9.43558e-07	Ctnnd2	0.784057	0.000115498	Mcub
	-3.66405	5.02e-13	Ephb2	0.544035	1.85e-09	Rnf149		-4.26315	4.74818e-06	Sparcl1	0.770991	0.000357985	NA		-4.06209	1.07079e-06	Sema6a	0.79772	0.000115498	Ppp1r12b
	-5.63089	5.09e-13	Tnr	1.25968	1.85e-09	Acod1		-5.91202	4.75193e-06	Btbd17	0.543495	0.000413312	Rab3d		-5.48549	1.1104e-06	Kcnip3	1.00959	0.000115498	Gm28661
	-4.89231	5.09e-13	Sparcl1	3.00778	5.83e-09	Tnfsf8		-5.74138	4.75193e-06	Sema5b	0.913722	0.000484928	Ptpn7		-6.06847	1.13633e-06	Mmd2	1.86739	0.000174601	Mcemp1
	-4.82322	5.09e-13	Disp3	1.56936	5.97e-09	Clec4e		-3.24801	4.75193e-06	Klhl13	0.457832	0.000515626	Wipi1		-5.15992	1.13633e-06	Ctnna2	0.503496	0.00017803	Capn1
	-4.72704	5.09e-13	Fut9	0.421603	6.59e-09	Wipi1		-4.95553	5.3216e-06	Sox8	0.892508	0.00052946	Pqlc3		-2.78452	1.30961e-06	Paqr8	0.386326	0.000201184	Plod3
	-3.30674	5.09e-13	Klhl13	0.617759	6.59e-09	Cd302		-4.92223	5.3216e-06	Zfp423	2.2107	0.000570102	Pira2		-3.51671	1.3279e-06	Dnm3	0.642155	0.000265316	Parvg
	-5.28741	6.02e-13	Ptprz1	0.692725	7.28e-09	Pygl		-4.62566	5.3216e-06	Fut9	1.05978	0.000608873	Clec5a		-6.13488	1.39951e-06	Adcyap1r1	0.618248	0.000269304	Itgal
	-5.24603	1.16e-12	Gria2	0.372285	7.91e-09	Fes		-4.35385	5.3216e-06	Hr	0.578668	0.00062057	Itgal		-3.9628	1.39951e-06	Olfm2	0.341086	0.000288959	Pitpna
	-2.64113	1.16e-12	Paqr8	0.610259	8.39e-09	1110059E24Rik		-3.5146	5.3216e-06	Nnat	0.774948	0.000706317	Sgk1		-6.27081	1.61033e-06	Susd4	0.948424	0.000298157	Pqlc3
	-4.03208	1.36e-12	Stmn3	0.871138	8.68e-09	Mturn		-3.04533	5.66556e-06	Dnm3	0.467982	0.00071559	Rnf149		-5.48777	1.61033e-06	Ptprz1	1.24715	0.000307501	Acod1
	-3.06121	1.36e-12	Kif1a	0.548655	8.81e-09	Endod1		-3.5995	6.24337e-06	Ephb2	0.56094	0.000722269	Tnfrsf23		-5.47695	1.61033e-06	Dmrtb1	0.358884	0.000309441	Letm1
	-4.23956	1.48e-12	Hr	1.06439	1.09e-08	Slc2a6		-4.04016	6.78743e-06	Stmn3	1.14223	0.000832779	Slc2a6		-5.10689	1.61033e-06	Fut9	0.53859	0.000348376	Ccdc86
	-3.73736	2.16e-12	Lrrtm2	0.533321	1.11e-08	Tnfrsf23		-3.99206	9.54372e-06	Cadm2	0.642251	0.000911717	Slc25a24		-3.91336	1.61033e-06	Adgrl3	1.10601	0.000365613	Clec5a
	-3.57249	2.26e-12	Adgrl3	0.611026	1.2e-08	Slc25a24		-4.18126	1.00344e-05	Ctnna2	1.0483	0.00101176	Emilin1		-3.81803	1.61033e-06	Nnat	0.407479	0.000385189	Acaa2
	-4.57746	2.32e-12	Cadps	0.992303	1.26e-08	Nedd9		-3.19646	1.05781e-05	Lhx2	0.613369	0.00105176	Mcub		-3.57279	1.61033e-06	Klhl13	0.455757	0.000410006	Atg7
	-3.21191	2.32e-12	Dnm3	0.554796	1.35e-08	Parvg		-2.60938	1.06023e-05	Neto2	0.612093	0.00108651	Camkk2		-1.49935	1.61033e-06	Sfxn2	0.932028	0.000416137	Ptpn7
	-3.93002	2.39e-12	Atp1b2	0.570084	1.44e-08	Camkk2		-2.26285	1.06023e-05	Paqr8	1.12943	0.00109093	Ceacam1		-5.28647	1.71722e-06	Nog	0.882164	0.000422618	Mturn
	-5.18946	2.5e-12	Ctnna2	0.985156	1.46e-08	Emilin1		-4.60803	1.08932e-05	Ptprz1	0.38213	0.00110971	Unc13d		-5.47913	1.73003e-06	Sox8	0.796427	0.000433174	Fxyd5
	-5.90836	2.85e-12	Tcerg1l	0.48133	1.54e-08	Ccdc86		-3.71769	1.09866e-05	Slc1a2	0.937683	0.0011443	Tgm2		-3.64887	2.4307e-06	Lhx2	0.619082	0.000460861	Nucb2
	-4.87012	2.91e-12	Nell2	1.50799	1.6e-08	S100a6		-3.66959	1.18839e-05	Trim9	1.59089	0.00142555	S100a6		-5.72464	2.87193e-06	Arxes2	0.42655	0.000466146	Myadm
	-3.20911	3.28e-12	Adgrg1	0.647942	1.85e-08	Gsap		-5.23167	1.26641e-05	Shisa7	0.970168	0.0018936	Nedd9		-4.43827	3.11462e-06	Cadm2	1.30358	0.000472564	Rps27a-ps2
	-4.73347	4.2e-12	Wasf1	1.15443	2.29e-08	Alox5ap		-5.05463	1.39242e-05	Gria2	2.99594	0.00201472	Gm14548		-5.8716	3.29538e-06	Lrrn1	0.592178	0.000539881	Fkbp1b
	-2.64961	4.2e-12	Neto2	0.530044	2.33e-08	Sod2		-3.76914	1.43913e-05	Luzp2	1.17822	0.00208008	Alox5ap		-4.54557	3.5484e-06	Hr	0.57426	0.000560285	Apobec1
	-4.16212	5.13e-12	Tmem132b	0.724467	2.52e-08	Sgk1		-3.11151	1.4925e-05	Lrrtm2	1.48274	0.00209444	Clec4e		-4.59291	3.56533e-06	Anks1b	0.567713	0.000587219	Aldh2
	-2.32	5.26e-12	Fkbp9	1.63572	3.1e-08	S100a4		-5.2399	1.62133e-05	Cacng4	0.291795	0.0021277	H2-M3		-3.19974	3.56533e-06	Akap6	1.3366	0.000587219	Alox5ap
	-4.83503	5.37e-12	Map2	0.345892	3.16e-08	H2-M3		-4.51762	1.62133e-05	Cadps	0.3191	0.00218506	Slain2		-5.96878	3.62187e-06	Grid2	1.187	0.000604754	Slc2a6
	-4.515	6.16e-12	Wnk2	0.620126	3.23e-08	Eml2		-5.97767	1.81896e-05	Rab3c	2.65928	0.0021912	Tnfsf8		-6.45466	3.92729e-06	Slc1a1	0.413028	0.000633164	Unc13d
	-3.78106	6.28e-12	D630045J12Rik	0.787239	3.43e-08	NA		-4.34503	2.00505e-05	Tril	0.382976	0.00219698	Atg7		-4.1188	3.92729e-06	Slc1a2	0.672718	0.000639229	Esyt1
	-2.76053	6.44e-12	Arhgef26	1.02442	3.43e-08	Ceacam1		-3.08	2.00505e-05	Adgrl3	0.576326	0.00224521	Hspa4l		-4.7038	3.95089e-06	Stx1b	0.332137	0.000684343	Flot2
	-3.43593	6.73e-12	Diras2	0.382402	3.88e-08	Rexo2		-2.84242	2.00505e-05	Kif1a	0.984444	0.00225685	Acod1		-4.25177	4.15778e-06	Stmn3	0.714086	0.000687694	Gm10925
	-4.66635	6.74e-12	Adgrb2	0.583429	4.67e-08	Plpp2		-4.38808	2.01333e-05	Rnf182	0.561851	0.00236908	Cd302		-5.99552	4.60817e-06	Kit	1.10701	0.000737992	Emilin1
	-3.39735	6.74e-12	Apc2	0.799819	4.73e-08	Lrrk2		-4.53176	2.1819e-05	Mmd2	0.502443	0.00241277	Parvg		-4.80628	4.60817e-06	Epha5	0.551459	0.000747508	Fkbp2
	-3.08079	6.79e-12	Akap6	0.649101	4.78e-08	Stn1		-4.12535	2.1819e-05	Adgrb2	0.299467	0.00244829	Napg		-5.04678	5.44241e-06	Kcnh2	0.628235	0.000820471	Cd302
	-2.55364	6.79e-12	Rtn1	0.509789	5.03e-08	Aifm2		-4.56347	2.64986e-05	Wnk2	0.548973	0.00247968	Plec		-5.20493	6.17533e-06	Tmem255a	0.491357	0.000825577	Emp3
	-5.22467	7.04e-12	Cacng4	0.58582	5.33e-08	Esyt1		-3.66948	3.0034e-05	D630045J12Rik	0.29658	0.00251517	Atp11b		-5.1795	6.17533e-06	Nlgn1	0.5567	0.000825577	H2-D1
	-5.10934	7.23e-12	Tril	0.777695	5.91e-08	B430306N03Rik		-3.86689	3.13119e-05	Stx1b	0.482048	0.00252419	Lrrfip1		-2.93927	6.17533e-06	Arhgef26	0.420196	0.000836462	Tatdn2
	-5.25041	7.28e-12	Slc6a1	0.388694	5.92e-08	Pnkp		-2.98502	3.57073e-05	Adgrg1	0.538518	0.00253269	Aifm2		-5.30583	6.21947e-06	Ptn	1.50847	0.000842246	Gm28438
	-5.12911	7.6e-12	Mmd2	0.510801	6.16e-08	Itgal		-1.86449	3.62107e-05	Ntn1	0.660398	0.00260589	Fxyd5		-5.6447	6.89258e-06	Btbd17	0.606455	0.000880618	Plec
	-3.69803	8.24e-12	Kcna6	0.443305	6.43e-08	Cers5		-3.46888	3.99125e-05	Atp1b2	0.482061	0.00267574	Fkbp1b		-4.60477	7.00018e-06	Pcdh17	0.671637	0.000887837	Plpp2
	-3.0543	8.71e-12	Dclk2	0.589133	6.48e-08	Rbm43		-2.14059	3.99125e-05	Fkbp9	0.504538	0.00274012	Foxj2		-5.86713	7.51612e-06	Ptprn2	0.837036	0.000947758	Gm28437
	-3.01564	8.76e-12	Kif26b	0.690211	6.75e-08	Gngt2		-4.46506	4.01604e-05	Adcyap1r1	0.266662	0.00295564	Pitpna		-4.77792	7.51612e-06	Zfp423	0.377609	0.000982357	Hadh
	-3.1811	1.17e-11	Lhx2	0.513298	7.25e-08	Eif4e3		-3.63378	4.01604e-05	Anks1b	1.63706	0.00298534	S100a4		-7.34878	7.56059e-06	Jakmip2	2.12328	0.000995066	Pira2
	-2.57168	1.23e-11	Mtss1l	0.292575	7.55e-08	Slain2		-2.53293	4.01604e-05	Akap6	0.497224	0.00302193	Ero1l		-2.69511	7.56059e-06	Neto2	0.603009	0.00108225	Camkk2
	-5.78878	1.32e-11	Slc1a1	0.640708	7.56e-08	Smpdl3b		-4.82673	4.33618e-05	Lypd1	0.594651	0.00302406	Eml2		-5.28665	8.63019e-06	Gria2	0.2973	0.00109786	H13
	-5.12377	1.43e-11	Luzp2	0.921602	8.01e-08	Pstpip2		-4.59193	4.33618e-05	Lrrn1	0.627269	0.00308479	Dapk1		-3.88147	8.82708e-06	Megf6	0.361267	0.00117006	Reep5
	-5.08998	1.43e-11	Lrrc4b	0.942074	8.27e-08	Cdkl2		-3.80529	4.41273e-05	Tmem132b	0.569104	0.00309857	Plpp2		-4.3935	9.40393e-06	Zfp521	1.56386	0.00117979	Clec4e
	-4.11304	1.56e-11	Dlgap3	0.476296	8.32e-08	Foxj2		-4.20819	4.59215e-05	Chgb	0.604373	0.00330252	Gsap		-4.33205	9.46778e-06	Tmem35a	1.82495	0.00119845	S100a4
	-4.69384	1.58e-11	Apcdd1	0.454794	8.78e-08	Slc20a1		-3.28449	4.81963e-05	Diras2	0.321039	0.00347633	Fes		-3.96552	9.46778e-06	Atp1b2	0.504263	0.00125572	Hk1
	-4.33522	1.58e-11	Dlgap1	0.824314	9.53e-08	Rai14		-5.06669	4.87876e-05	Lrrc4b	0.456805	0.00357787	Malt1		-3.44847	1.04269e-05	Dgki	0.533431	0.00126608	Tnfrsf23
	-4.36514	1.7e-11	Pou3f3	0.497357	1.02e-07	Itgb2		-3.73877	4.87876e-05	Stk32a	0.312797	0.00372305	Acaa2		-3.44654	1.04995e-05	Ephb2	0.367331	0.00126953	Hsp90ab1
	-4.87543	1.75e-11	D430019H16Rik	0.894693	1.07e-07	Tgm2		-2.41408	4.87876e-05	Rtn1	0.356518	0.00393324	Trpv2		-4.83822	1.05266e-05	Adcy1	0.512566	0.00128303	Lrrfip1
	-4.79229	1.77e-11	Shisa7	0.565864	1.08e-07	Mcub		-4.44431	5.10158e-05	Map2	0.622788	0.00400551	Stn1		-5.13089	1.06664e-05	Kcnd2	0.419128	0.00128446	Rexo2
	-4.08487	1.79e-11	Stx1b	1.25034	1.1e-07	Gm28438		-3.9861	5.10158e-05	Dlgap1	0.553588	0.00410157	Naip6		-4.01313	1.15425e-05	D630045J12Rik	0.659935	0.00128842	Smpdl3b
	-3.83996	1.85e-11	Stk32a	0.449006	1.11e-07	Lrrfip1		-2.86869	5.10158e-05	Kif26b	0.336686	0.00415898	Myadm		-4.43746	1.16037e-05	Trib2	0.94415	0.00135172	Tgfbi
	-1.97757	1.96e-11	Dner	0.426083	1.14e-07	Hps3		-4.62226	5.18012e-05	Scg3	0.365025	0.00424568	Hps3		-5.51993	1.19025e-05	Slc6a1	0.365504	0.00139521	Sdhb
	-4.28028	2.11e-11	Frmd5	1.27301	1.41e-07	Cd300lf		-5.54626	5.25532e-05	Glrb	0.350743	0.00432606	Capn1		-4.57085	1.3479e-05	Slc8a2	0.78051	0.00149576	Lrrk2
	-4.76671	2.36e-11	Astn1	0.467731	1.47e-07	Rab3d		-2.36453	5.25532e-05	Arhgef26	0.863433	0.00432606	Dennd2d		-5.61107	1.55859e-05	Tcerg1l	0.330077	0.00153662	Slain2
	-5.07855	2.49e-11	Kcnd2	0.978282	1.48e-07	Trpm2		-3.8952	5.42728e-05	Cux2	0.377963	0.00467011	Pnkp		-2.89916	1.62971e-05	Kif1a	0.717948	0.00157473	Stn1
	-2.34581	2.65e-11	Vcan	0.423651	1.57e-07	Ltv1		-4.27794	5.78572e-05	Arxes2	0.454769	0.00477251	Kifc3		-5.91529	1.76687e-05	Gucy1b1	0.593659	0.00159681	mt-Nd6
	-4.17261	2.68e-11	Nrxn2	1.21121	1.63e-07	Ccdc125		-2.85813	5.78572e-05	Dclk2	0.739375	0.004974	Lpcat4		-3.5128	2.16236e-05	Trim9	0.385549	0.00165006	Def6
	-5.17534	2.7e-11	Lrrn1	0.437948	1.71e-07	Malt1		-4.94128	5.96527e-05	Slc1a1	0.6375	0.00501748	Cd33		-4.13448	2.174e-05	Tmem132b	0.463614	0.00167059	Bak1
	-4.21828	2.7e-11	Anks1b	0.698588	1.71e-07	2010111I01Rik		-3.19425	5.96527e-05	Fgfr3	0.453726	0.00507461	Slc20a1		-4.98754	2.30761e-05	Elovl2	0.686602	0.00167151	Sgk1
	-3.36152	2.81e-11	Col11a1	0.947996	1.78e-07	Arhgap24		-3.12477	5.96527e-05	Apc2	0.303181	0.00510273	Golim4		-4.95249	2.30761e-05	Adgrb1	0.575726	0.0017121	Ybx3
	-4.28621	3.01e-11	Ppp2r2b	0.472293	1.8e-07	Ero1l		-4.67214	5.96648e-05	Slc6a1	0.343927	0.00510273	Tatdn2		-5.2381	2.45975e-05	Chrna4	1.55236	0.00188788	S100a6
	-3.50209	3.01e-11	Fam171b	0.26912	1.91e-07	Nol7		-4.36838	6.03845e-05	Apcdd1	0.540452	0.00522319	Smpdl3b		-4.27491	2.45975e-05	Gpm6a	0.47861	0.00198711	Dhrs7
	-4.00839	3.53e-11	Trib2	0.626801	1.96e-07	Fxyd5		-2.47996	6.1511e-05	Mtss1l	0.655866	0.00530287	Mob3b		-3.11022	2.47456e-05	Kif26b	0.68847	0.00207084	Pdlim2
	-3.20446	3.74e-11	Dgki	1.3059	2.02e-07	Gm15931		-3.69969	6.17375e-05	Nexmif	0.529466	0.00552603	Esyt1		-3.08946	2.73907e-05	Adgrg1	0.794266	0.00211562	Gramd3
	-4.25612	3.92e-11	Spon1	0.900444	2.07e-07	Cuedc1		-3.33521	7.02626e-05	Kcna6	0.512358	0.00564934	H2-DMa		-4.10862	2.73946e-05	Adgrb2	0.491835	0.0021524	Sod2
	-4.17964	3.92e-11	Mapt	1.8556	2.08e-07	AA467197		-4.47231	7.24583e-05	Grid2	0.802845	0.00579342	NA		-3.71508	2.85135e-05	Kcna6	0.828367	0.00216794	Pmepa1
	-4.13243	3.92e-11	Cux2	0.582641	2.17e-07	Dapk1		-4.57142	7.37637e-05	D430019H16Rik	0.410968	0.00581338	Map3k5		-2.63218	3.16626e-05	Zcchc18	0.69442	0.00217488	Cep170b
	-2.49749	4.01e-11	Zcchc18	0.470393	2.24e-07	H2-D1		-3.76953	7.53875e-05	Dlgap3	1.32845	0.00592828	Ccdc146		-3.27369	3.2703e-05	Cspg5	0.468492	0.0021948	Cers5
	-3.90693	4.1e-11	Lrrn3	0.294223	2.3e-07	Stxbp2		-1.75259	7.53875e-05	Dner	0.259817	0.00594955	Flot2		-4.82979	3.64913e-05	Ptprt	0.828129	0.0021948	Cbr3
	-3.47921	4.12e-11	Erc2	0.709846	2.42e-07	Cbr3		-4.12274	7.73398e-05	Frmd5	0.508994	0.00598139	Rbm43		-1.91251	3.90952e-05	Dner	0.972067	0.00220924	Nedd9
	-4.91337	4.47e-11	Ptn	0.285504	2.77e-07	Golim4		-3.72156	8.59669e-05	Dmrtb1	0.393265	0.00609283	Emp3		-2.35557	3.94321e-05	Igsf11	1.0182	0.0022187	Slc16a3
	-4.25937	4.47e-11	Trim9	2.62566	3.2e-07	Gm14548		-4.54489	8.95379e-05	Dscam	0.580547	0.00610193	Pi4k2b		-5.27274	3.97802e-05	Olig1	0.8165	0.00231545	Gm29216
	-3.8773	4.74e-11	Gpm6a	0.540214	3.49e-07	Rgs14		-4.47571	8.99415e-05	Kit	0.348064	0.00618465	Rexo2		-4.20585	4.06803e-05	Cadps	0.636021	0.00231546	Dapk1
	-4.26529	4.81e-11	Hopx	0.499679	3.55e-07	Necap1		-4.48966	9.39645e-05	Astn1	0.507733	0.00624612	2010111I01Rik		-4.70898	4.15386e-05	Shisa7	0.285077	0.00241553	H2-M3
	-5.06873	4.85e-11	Kit	0.259944	3.59e-07	Fuca2		-4.13411	9.39645e-05	Kcnd2	0.712696	0.00627849	Cbr3		-2.99688	4.15386e-05	Dclk2	0.354616	0.00247523	Diaph1
	-1.82675	4.85e-11	Ntn1	0.664078	3.64e-07	Parp3		-2.75282	9.39645e-05	Dgki	1.81506	0.00627849	AA467197		-4.32267	4.377e-05	Pou3f3	0.521254	0.00247523	Ptgr1
	-2.49778	5.1e-11	Cacna2d1	1.23297	3.95e-07	Raet1e		-5.25148	9.78239e-05	Neto1	0.970667	0.00643173	Arhgap24		-4.13043	4.377e-05	Dlgap1	0.326681	0.00253236	Fes
	-2.79236	5.13e-11	Reep1	0.274876	4.38e-07	Ugdh		-3.50131	0.000105103	Wnt7a	0.377986	0.00648992	Ccdc86		-3.25117	4.93684e-05	Apc2	0.383361	0.00264549	Wipi1
	-2.93932	5.19e-11	Dclk1	0.588059	4.38e-07	P2ry2		-3.99666	0.000107296	Hopx	0.456267	0.00658101	Eif4e3		-3.48513	4.93822e-05	Col11a1	0.403716	0.00266105	Pnkp
	-4.75423	5.57e-11	Cntn1	0.43153	4.41e-07	Slc1a5		-3.53811	0.000107296	Trib2	0.44569	0.00757049	Slc1a5		-4.52445	5.00009e-05	Map2	0.355883	0.00269737	Parvb
	-5.55282	5.59e-11	Csrnp3	0.554527	4.53e-07	Fam217b		-2.03567	0.000109289	Satb1	0.352695	0.00759989	Map4k2		-2.58581	5.00009e-05	Mtss1l	0.351333	0.00269901	Pgm1
	-3.76563	5.88e-11	Map1b	0.383029	4.6e-07	Trpv2		-3.82095	0.000112237	Nrxn2	1.74047	0.00769894	Pir		-2.42924	5.00009e-05	Rtn1	0.481932	0.002809	Pon2
	-4.94564	6.09e-11	Adgrb1	0.351636	4.86e-07	Spryd3		-4.49153	0.000119397	Ntrk3	0.544337	0.00776082	Fam217b		-3.76978	5.01015e-05	Stk32a	0.461295	0.00283606	Nenf
	-3.7451	6.51e-11	Mmp15	1.80774	5.37e-07	Ass1		-3.6991	0.000122918	Kcnh2	0.47808	0.00819244	Gm49339		-5.33632	5.07016e-05	Astn2	0.464422	0.00285075	Dnajc15
	-4.5095	6.94e-11	Scg3	1.74899	5.4e-07	Klra2		-3.55798	0.000126159	Limch1	0.350628	0.00831395	Slk		-5.69082	5.35144e-05	Cdh20	0.591151	0.00285407	NA
	-5.59721	7.05e-11	Cdh20	0.485584	5.7e-07	Bloc1s2		-4.2479	0.000126976	Ptprd	1.10906	0.00831395	Cd300lf		-4.32005	5.42815e-05	Wnk2	2.63831	0.00285407	Tnfsf8
	-3.43563	7.05e-11	Gpm6b	0.511357	5.7e-07	Ublcp1		-3.41056	0.000127084	Carmil3	0.553796	0.00833705	Gpd2		-4.11244	5.42815e-05	Lrch2	0.287388	0.0028551	Abcf1
	-2.7451	8.8e-11	Pde10a	1.21281	5.9e-07	B3gnt7		-2.35805	0.000128758	Cacna2d1	0.419537	0.00843634	Sod2		-3.50519	5.42815e-05	Nlgn3	0.490391	0.0028551	Fam3c
	-2.67899	8.8e-11	Enah	0.361737	6.73e-07	Recql		-4.04121	0.000130479	Ppp2r2b	0.775541	0.00847494	Rai14		-2.37706	5.42815e-05	Vcan	0.794032	0.0028551	mt-Co3
	-4.64898	9.31e-11	Nxph1	0.556673	7.81e-07	Gm49339		-5.4015	0.000130536	Ncam2	0.572103	0.00863048	Cep170b		-3.55414	5.56658e-05	Brinp1	0.529442	0.00290685	Arhgdib
	-4.95335	9.36e-11	Grid2	0.495861	8.02e-07	Naip6		-3.08951	0.000130536	Col11a1	0.599371	0.00863048	Gm28661		-3.96365	5.57191e-05	Dlgap3	0.528858	0.00308906	Aifm2
	-3.69885	9.36e-11	Fbxo2	0.838655	8.4e-07	Slc16a3		-4.06126	0.000135937	Adgrb1	0.316269	0.00874302	Cds1		-3.89461	5.57191e-05	Lrrn3	0.828226	0.00309495	mt-Atp6
	-4.71154	1e-10	Sez6	0.351202	8.61e-07	Capn1		-3.77722	0.000135937	Pou3f3	0.428606	0.00879831	Nucb2		-2.61208	5.59547e-05	Cacna2d1	0.361659	0.00315663	Mvp
	-4.95642	1.05e-10	Sema5b	0.741675	9.48e-07	Tgfbi		-3.38111	0.000147416	Pcdh17	0.426274	0.00919573	Necap1		-2.10311	5.63242e-05	Elovl6	0.295944	0.00321197	Stxbp2
	-4.42553	1.05e-10	Ntrk3	0.840356	1e-06	Net1		-3.98901	0.000150315	Spon1	0.390479	0.00924575	Cers5		-5.6167	5.77405e-05	Shisal1	0.547368	0.00324006	Slc25a24
	-4.72711	1.12e-10	Bcl11a	0.415247	1.05e-06	Kmt5a		-2.92067	0.000150315	Megf6	0.609953	0.00925738	P2ry10b		-5.18038	5.77405e-05	Amph	0.417332	0.00326768	Babam2
	-3.83484	1.12e-10	Lrch2	0.440788	1.09e-06	Fkbp1b		-2.09745	0.000160443	Vcan	0.461137	0.00937677	Itgb2		-4.16546	5.79145e-05	Cdh6	0.558212	0.00328026	Rbm43
	-3.19625	1.23e-10	Ncam1	0.516181	1.12e-06	H2-DMa		-3.28818	0.000171925	Zfp521	0.284423	0.00960283	Hadh		-5.07839	5.85446e-05	Cntn1	0.299178	0.00344327	Ndufa10
	-1.9441	1.27e-10	Satb1	0.926131	1.12e-06	Rab11fip1		-3.80227	0.00017514	Ptn	0.574932	0.00973418	Gngt2		-3.25379	5.85446e-05	Diras2	0.380504	0.00350217	Spryd3
	-5.16326	1.34e-10	Neto1	0.593128	1.18e-06	Abcc1		-3.19376	0.00017514	Erc2	1.57555	0.00977833	Klf2		-4.02664	6.55627e-05	Fzd3	0.399824	0.00352664	Snf8
	-2.55512	1.46e-10	Acsbg1	0.584477	1.19e-06	Pdlim2		-4.46062	0.000177875	Cntn1	0.33974	0.00981101	Ufsp2		-2.02935	6.55627e-05	Fkbp9	0.579971	0.00358923	Il2rg
	-4.06368	1.51e-10	Ptprd	0.236117	1.22e-06	Chmp3		-3.44897	0.000178846	Gpm6a	0.305618	0.00986019	Parvb		-3.20839	6.74052e-05	Fgfr3	0.228241	0.00360309	Iars2
	-3.17798	1.54e-10	Gap43	1.30694	1.25e-06	Gm14005		-3.12283	0.000178846	Fam171b	1.0686	0.0103263	Gm28438		-4.36083	7.55827e-05	Sorcs1	0.280955	0.00360873	Tax1bp1
	-6.08273	1.55e-10	Adcyap1r1	1.07055	1.3e-06	Clec4n		-4.69427	0.000184054	Ina	0.801046	0.0104037	Cdkl2		-3.5857	7.55827e-05	Gpm6b	0.346735	0.00365711	Eif3c
	-2.06811	1.62e-10	Igsf11	0.371323	1.35e-06	Emp3		-3.52564	0.000184054	Mmp15	0.413207	0.0105557	H2-D1		-4.36508	7.71887e-05	Spon1	0.342023	0.00379562	Tmem147
	-4.61354	1.76e-10	Amph	0.589204	1.37e-06	Pi4k2b		-3.29567	0.000184924	Kcnip3	0.912262	0.0106231	Trpm2		-3.65	7.9971e-05	Wnt7a	1.12147	0.00391905	Rab11fip1
	-3.82038	1.76e-10	Pcdh17	0.323644	1.38e-06	Tatdn2		-4.23192	0.000193281	Ptprn2	0.267439	0.0107344	Ugdh		-5.50314	8.00945e-05	Elavl3	0.643259	0.00395587	Gngt2
	-3.34323	1.76e-10	Wnt7a	0.874343	1.38e-06	Sema4a		-3.72403	0.000193281	Atp1a2	1.22614	0.0107657	Chrna2		-4.88811	8.00945e-05	Spock1	0.429172	0.004008	Ltv1
	-4.68744	1.85e-10	Olig1	0.282434	1.41e-06	Hadh		-3.95235	0.000195445	Susd4	0.742821	0.010825	Gm9917		-3.02178	8.00945e-05	Dclk1	0.500497	0.00428454	Itgb2
	-4.05808	1.85e-10	Slc8a3	0.367272	1.44e-06	Mtm1		-3.3774	0.000198452	Nap1l5	0.734346	0.0109995	Tgfbi		-4.63829	8.68211e-05	Dscam	0.515422	0.00431841	Tpi1
	-4.31569	1.87e-10	Nlgn1	1.13295	1.47e-06	Samd9l		-4.55446	0.000199545	Sez6	0.799665	0.0111421	Net1		-6.56642	8.93432e-05	Ascl1	0.888085	0.00441692	Gm13456
	-3.20044	1.87e-10	Brinp1	0.622143	1.48e-06	Tigar		-3.62976	0.00020097	Mapt	0.420828	0.0112506	Ptgr1		-1.47688	9.21544e-05	Peg10	0.436844	0.00454675	Sil1
	-4.41125	1.93e-10	Elovl2	0.588125	1.49e-06	Mob3b		-3.95849	0.000204898	Plcb1	1.8774	0.0112637	Atp2a3		-3.43002	9.7905e-05	Lrrc4c	0.266399	0.0045646	Mgat1
	-4.85653	2.11e-10	Insm1	0.393765	1.5e-06	Pon2		-3.93604	0.000205256	Elovl2	0.357695	0.0112698	Dnajc10		-3.83041	9.93461e-05	Fbxo2	0.380098	0.00461781	Aldh3b1
	-5.72018	2.17e-10	Kcnj6	0.302514	1.51e-06	Nckipsd		-3.36186	0.000205256	Adam23	2.03796	0.011334	Perp		-3.9129	0.000100177	Plppr5	0.307644	0.00464475	Thumpd1
	-4.33159	2.2e-10	Sorcs1	0.983571	1.51e-06	S100a11		-3.21678	0.000205256	Slc8a3	1.63887	0.0114095	S100a8		-3.79133	0.000102901	Rnf182	0.36564	0.00467534	Ndufa9
	-4.27939	2.24e-10	Ptprt	0.671373	1.52e-06	Lpcat4		-2.12703	0.000205256	Zcchc18	0.442829	0.011581	Gch1		-5.67071	0.000107513	B3galt1	0.682284	0.00467534	Mob3b
	-5.27602	2.28e-10	Pantr1	0.409066	1.56e-06	Ptgr1		-4.67577	0.000210587	Insm1	0.791504	0.0117311	Pstpip2		-3.12897	0.000107921	Tcf7l1	0.961964	0.00482301	Cuedc1
	-3.68907	2.28e-10	Fzd3	1.89322	1.58e-06	Perp		-3.62468	0.000210587	Nlgn1	0.245549	0.0120307	Fuca2		-5.1217	0.000109095	Insm1	0.406779	0.00493438	Pkm
	-4.78224	2.33e-10	Chrna4	1.19947	1.59e-06	Fgr		-3.8987	0.000215008	Nxph1	0.373883	0.0120811	Fgfr1op		-3.80012	0.000112691	Mmp15	0.296582	0.00498258	Myo1c
	-5.53785	2.35e-10	Dscam	0.271255	1.66e-06	Reep5		-3.16628	0.000215008	Gpm6b	0.842674	0.0126025	Rps27a-ps2		-5.1594	0.000112752	Pantr1	0.490312	0.00498269	1110059E24Rik
	-4.00154	2.66e-10	Gabrb3	0.43872	1.83e-06	Naip5		-5.12058	0.000215475	Csrnp3	0.607406	0.0129241	B430306N03Rik		-4.39899	0.000112752	Cacng4	2.72932	0.00500504	Gm14548
	-3.86353	2.67e-10	Rnf182	0.409692	1.88e-06	Hdac4		-2.95437	0.000221065	Tmeff2	0.276222	0.0133959	Hsp90ab1		-3.91476	0.000112752	Pcsk1n	1.92083	0.00501419	AA467197
	-3.84498	2.67e-10	Plcb1	1.17364	1.91e-06	Tmeff1		-2.63319	0.000221065	Cspg5	1.41533	0.0133959	L1cam		-3.64411	0.000112752	Smad9	0.745471	0.00503984	9830144P21Rik
	-1.97165	2.74e-10	Nrcam	1.07967	1.94e-06	Adamtsl5		-3.4242	0.000221301	Fbxo2	0.812638	0.0136898	Cuedc1		-4.72575	0.000114916	Lrrc4b	0.566056	0.00508387	Gmfg
	-3.51178	2.87e-10	Khdrbs3	0.239165	2.06e-06	Pitpna		-2.65345	0.00023297	Dclk1	0.603416	0.0137883	Gramd3		-5.18428	0.000115498	Glrb	0.361224	0.00521392	Hspa5
	-4.51703	2.88e-10	Meis2	0.62081	2.24e-06	Smpdl3a		-2.54083	0.00023297	Pde10a	0.36923	0.0138961	Borcs7		-4.16248	0.000115498	Ppp2r2b	0.250934	0.00532288	Chmp3
	-5.39809	2.95e-10	Erbb4	0.483966	2.28e-06	Gpd2		-3.37275	0.000235031	Tet1	0.483063	0.0139882	P2ry2		-4.13499	0.000115498	Tmod2	0.290067	0.00536575	Ugdh
	-3.7984	3.03e-10	Slc8a2	0.752686	2.31e-06	Dok3		-3.38286	0.000237444	Map1b	0.225419	0.0144683	Letm1		-3.41038	0.000115498	Apbb1	0.24157	0.00556708	Tomm20
	-5.14584	3.18e-10	Btbd17	0.352699	2.32e-06	Map3k5		-3.8888	0.000239089	Ptprt	0.306421	0.0150246	Recql		-5.03229	0.000123025	Lrrn2	0.353413	0.00558393	Cope
	-4.95175	3.25e-10	Nsg2	0.821049	2.36e-06	Gcnt1		-3.49331	0.000239089	Adcy1	0.582038	0.0150642	Sfn		-6.35057	0.000126347	Unc5d	0.305944	0.00568953	Aida
	-3.85715	3.31e-10	Tmod2	0.243883	2.39e-06	Sigmar1		-2.47015	0.00024137	Enah	1.36891	0.0151929	Klf4		-4.24455	0.00013138	Spock2	0.389646	0.00569546	Egln1
	-4.90929	3.33e-10	Fxyd6	0.329343	2.39e-06	Atg7		-4.37541	0.000242658	Amph	1.02662	0.0153816	Ccdc125		-3.96651	0.000133587	Hopx	0.54715	0.00571901	Eml2
	-3.9397	3.33e-10	Cacna1h	1.03592	2.4e-06	Chst3		-4.74147	0.00024756	Cdh20	0.313243	0.0156908	Spryd3		-5.82125	0.000133923	Grik4	0.939924	0.00578964	Ceacam1
	-3.12603	3.34e-10	Fbn2	0.599437	2.59e-06	Gramd3		-2.47484	0.00024756	Acsbg1	0.469858	0.0156908	Gm10925		-4.4673	0.000138306	Tspan12	0.325072	0.00582645	Tbcd
	-4.45033	3.43e-10	Kcnip3	0.744961	2.61e-06	Tnfrsf22		-4.64224	0.00024844	Nudt11	0.261536	0.0160788	Reep5		-4.0894	0.000138306	Apcdd1	0.346189	0.00591919	Psma6
	-3.17092	3.43e-10	Tubb2b	1.00925	2.68e-06	Ptges		-0.443154	0.00024844	Atp6v1e1	0.319041	0.0161581	Slc44a2		-2.08326	0.000138351	Gria3	0.360268	0.00602835	Dnajb11
	-3.39943	3.45e-10	Tet1	0.520045	2.89e-06	Cd33		-3.76005	0.00024932	Sorcs1	0.518535	0.0162952	Parp3		-4.36246	0.000139173	Aff2	0.341638	0.00611163	Ciao2a
	-3.70795	3.51e-10	Sox2	0.686456	2.96e-06	Prkar2b		-3.24761	0.000252379	Lrrn3	0.295806	0.0166971	Mapk14		-3.60825	0.000139173	Cux2	1.33098	0.00611163	Gm15931
	-3.87833	3.57e-10	Gpr161	0.426749	2.97e-06	Gch1		-1.88033	0.000262682	Igsf11	0.90021	0.0167046	Rab11fip1		-4.12219	0.000155064	Nxph1	0.251696	0.00626183	Gpr108
	-4.98469	3.7e-10	Susd4	0.935277	3.06e-06	Dpep2		-3.11316	0.00026315	Acsl6	0.259457	0.0167073	Slc25a12		-2.61824	0.000157165	Reep1	0.275967	0.00659113	Pigk
	-5.01107	3.77e-10	Elavl3	0.444128	3.11e-06	Htatip2		-4.318	0.00027691	Abcg4	1.62305	0.0168139	Klra2		-3.12294	0.00015979	Gap43	0.395602	0.0066585	Hcls1
	-4.82154	3.91e-10	Lhfpl4	0.786856	3.11e-06	Btbd19		-5.56093	0.000279525	Kcnj6	1.28067	0.0173335	Eif3j2		-2.94196	0.00015979	Vldlr	0.565705	0.00669626	Fam217b
	-0.432351	3.96e-10	Atp6v1e1	0.440624	3.15e-06	H2-K1		-4.73317	0.000279525	Fxyd6	0.383175	0.0174498	Pon2		-5.55369	0.000160518	Erbb4	0.365203	0.0068008	P4hb
	-3.23777	4.22e-10	Limch1	0.324322	3.24e-06	Slk		-4.71022	0.000279525	Unc79	1.07275	0.0174674	Clec4n		-3.73396	0.000167114	Nrxn2	0.399211	0.00690431	Map3k5
	-4.16143	4.25e-10	Negr1	0.983439	3.4e-06	Tnf		-4.60749	0.000279525	Sez6l	0.22698	0.0178287	Plod3		-4.29294	0.000171874	D430019H16Rik	0.277667	0.00697688	Itgb1
	-5.75934	4.32e-10	Unc5d	0.411391	3.58e-06	Stom		-2.39135	0.000279525	Reep1	1.1113	0.0178287	Gm15931		-3.87156	0.00017579	Frmd5	0.340154	0.00699997	Psmd1
	-5.06528	4.32e-10	Rab3c	0.846813	3.66e-06	Dennd2d		-3.87932	0.000283697	Hepacam	0.209096	0.0180629	H13		-5.3268	0.00017803	Csrnp3	0.363176	0.00700392	Lmf1
	-3.49209	4.47e-10	Pcsk1n	0.333274	3.71e-06	Mocs1		-3.44284	0.000284179	Pcsk1n	0.769184	0.0187838	Slc16a3		-3.75672	0.00017803	Mapt	0.247772	0.00718301	Ski
	-5.15651	4.59e-10	Ncam2	0.41972	3.72e-06	Nucb2		-3.36585	0.000284179	Lrch2	0.370526	0.0192666	Aldh2		-3.56392	0.00017803	Tet1	0.27141	0.00718301	Tmed9
	-2.83727	4.59e-10	Tcf7l1	0.232725	3.77e-06	Napg		-3.30283	0.000289057	Slc8a2	0.637134	0.019506	Smpdl3a		-3.51595	0.00017803	Map1b	0.405852	0.00718301	Gm49342
	-3.94706	4.77e-10	Tmem108	0.39384	3.78e-06	Nsmce3		-2.93485	0.000304214	Ncam1	0.325289	0.0197006	Mtm1		-3.23645	0.00017803	Fbn2	0.535332	0.00732684	Gsap
	-5.04353	5.05e-10	Mdga2	0.43167	3.98e-06	Cep78		-3.6413	0.000325676	Cacna1h	0.470408	0.0197006	mt-Co2		-3.18204	0.00017803	Fam171b	0.66712	0.00739671	Trim13
	-3.56854	5.14e-10	Cntfr	0.378098	4.07e-06	Kifc3		-5.79207	0.000326057	Pcdh8	0.546071	0.0197006	Zbtb42		-4.28306	0.000178599	Astn1	0.330611	0.00745396	Glmp
	-4.68618	5.15e-10	Unc79	0.600614	4.1e-06	9830144P21Rik		-2.88274	0.000331625	Brinp1	1.79683	0.0197006	Lsp1		-4.18069	0.000178599	Ptprd	0.95728	0.00746066	Arhgap24
	-4.79462	5.34e-10	Grm5	0.693803	4.1e-06	NA		-5.22027	0.000348219	Dcc	0.239387	0.0197686	Pigk		-3.94689	0.000180329	Ncald	0.500712	0.00756794	H2-DMa
	-1.80263	5.47e-10	Sox4	1.15032	4.21e-06	Chrna2		-4.06972	0.000348219	Mir9-3hg	1.68212	0.0198636	Ass1		-3.47408	0.000180329	Nap1l5	0.305197	0.00767332	Bag1
	-3.7337	5.69e-10	Kcnd3	0.262508	4.43e-06	Slc25a12		-2.98613	0.000348219	Tmem35a	0.315481	0.0199256	Abca7		-3.23057	0.000180329	Cers1	0.40774	0.00776495	Sh3bgrl3
	-3.68104	5.72e-10	Msi1	0.524915	4.48e-06	Cep170b		-1.87572	0.000348219	Nrcam	0.367094	0.0199378	Uap1		-2.72689	0.000187748	Zfpm2	0.783851	0.00786833	Rai14
	-5.05129	5.78e-10	Lsamp	1.26028	4.88e-06	L1cam		-3.96673	0.000352057	Tmem108	1.10917	0.0200693	Raet1e		-3.56368	0.00019142	Plekha6	0.286275	0.00797223	Slc25a12
	-5.18314	5.81e-10	Dmrtb1	0.257081	4.97e-06	Atg3		-1.78927	0.000354029	Sox4	0.420682	0.0202774	Spata13		-3.25774	0.00019142	Pak3	0.708836	0.00807265	Lpcat4
	-4.84483	6.12e-10	Nexmif	0.394231	4.98e-06	Dgke		-4.95005	0.000356582	Lsamp	0.607952	0.020756	Pmepa1		-0.698325	0.00019142	Ide	0.371835	0.00808162	Mocs1
	-4.0652	6.12e-10	Scn8a	1.5287	5.07e-06	Bst1		-2.91222	0.00037847	Fbn2	0.610529	0.0210786	Fry		-0.432283	0.00019394	Csf3r	0.698423	0.00832617	Fam69a
	-3.17542	6.12e-10	Megf6	1.34938	5.21e-06	Alox5		-3.77458	0.000381391	Nrxn1	0.267217	0.0213643	Hccs		-3.32137	0.000195605	Carmil3	0.465956	0.00842551	Slc35e4
	-2.7251	6.12e-10	Cspg5	0.290368	5.23e-06	Ciao2a		-4.19221	0.000381508	Bcl11a	0.595059	0.0221465	Abtb2		-4.8464	0.000203281	Shank2	0.340882	0.00854757	Slk
	-2.63317	6.12e-10	Vldlr	0.353669	5.23e-06	Fgfr1op		-4.55123	0.000390989	Elavl3	0.638669	0.0221465	Agpat4		-1.85642	0.000206788	Sox4	0.747979	0.00854757	Agpat4
	-1.10792	6.32e-10	Tnik	1.61121	6.13e-06	Atp2a3		-3.54675	0.000390989	Cntfr	0.589286	0.0221566	9830144P21Rik		-3.17895	0.000207663	Erc2	0.22967	0.00856784	Cpsf3
	-3.17291	6.62e-10	Nap1l5	0.606	6.36e-06	Pirb		-4.35186	0.000395775	Phactr3	0.946416	0.0225667	S100a11		-5.44283	0.000207695	Mdga2	1.31619	0.00883435	Hist1h4h
	-3.30344	6.82e-10	Fez1	1.16954	6.41e-06	Procr		-4.44014	0.000402078	Cldn11	0.244491	0.0226845	Myo1c		-6.43416	0.000214539	Bex2	0.473218	0.00905721	Snrpd2
	-3.6143	6.85e-10	Ncald	0.710978	6.44e-06	Kcnab2		-4.72875	0.000415988	Nsg2	0.364886	0.0229398	Naip2		-5.38682	0.000214539	Svop	0.260162	0.00915607	Got2
	-3.02994	7.17e-10	Apbb1	1.07971	6.51e-06	Mfsd7a		-4.01701	0.000415988	Olig1	0.450519	0.0231319	Ublcp1		-4.33025	0.000214539	Tro	0.413585	0.00915607	Kifc3
	-2.74796	7.33e-10	Dennd5b	1.35317	6.56e-06	Ccr1		-4.94839	0.00042068	Mdga2	0.178942	0.0232231	Iars2		-4.68059	0.00021861	Ina	0.617994	0.00915607	Zbtb42
	-5.3197	7.37e-10	Gucy1b1	0.411296	6.74e-06	Il3ra		-3.56585	0.000422247	Sox2	0.650256	0.0235387	Grk5		-4.83936	0.000219393	Sez6l	0.462646	0.00925419	Tmem160
	-4.48074	7.37e-10	Scrt1	0.619603	6.74e-06	Pmepa1		-2.43427	0.000428585	43713	0.423379	0.0235686	Stom		-4.32493	0.000223705	Negr1	0.235699	0.00945198	Pitpnb
	-3.48365	7.43e-10	Sgip1	1.38997	6.74e-06	Cavin4		-3.15118	0.000440413	Zbtb7c	0.236267	0.0242384	Nckipsd		-4.66588	0.000239443	Gm3764	0.943244	0.00955399	Trpm2
	-5.29609	8.17e-10	Sez6l	0.198479	6.75e-06	Bnip2		-3.75557	0.000449664	Hunk	0.264084	0.0242678	Diaph1		-0.434795	0.000239443	Atp6v1e1	0.419931	0.00955532	Foxj2
	-2.44432	8.17e-10	43713	0.287644	6.84e-06	Slc44a2		-3.1301	0.000449664	Dock3	0.227844	0.0242927	Stxbp2		-4.52467	0.000242467	Grm5	0.842967	0.00955532	Tmem219
	-2.44963	8.27e-10	Ptprf	0.307452	6.88e-06	Dnajc10		-4.37313	0.000454261	Asphd2	0.652433	0.0244172	Rpl19-ps11		-4.63606	0.000247813	Rab3c	0.340684	0.00964144	Ufsp2
	-3.0247	8.29e-10	Tmeff2	1.43175	7.02e-06	S100a8		-3.70987	0.00045552	Gabrb3	0.392172	0.0244453	Hdac4		-4.20533	0.000251557	Ntrk3	0.687481	0.00966763	Gm9800
	-3.80058	8.42e-10	Hunk	0.605767	7.22e-06	Grk5		-5.42581	0.000464617	Unc5d	0.219489	0.0244885	Stt3b		-2.5908	0.000251557	Dennd5b	0.247541	0.00977492	Fuca2
	-3.28092	8.42e-10	Gnao1	0.823983	7.47e-06	Cav2		-3.91758	0.00047896	Map7d2	1.3973	0.0247137	Alox5		-3.8624	0.000254448	Msi1	0.406559	0.00985479	Slc20a1
	-4.10185	8.46e-10	Snap91	0.47606	7.62e-06	S100a1		-4.22762	0.000484928	Pdgfra	0.515609	0.0266742	Tmem110		-4.24057	0.000258801	Snap91	0.356705	0.00988635	Pdia6
	-5.11006	8.54e-10	Slitrk2	1.10431	8.39e-06	H2-Q7		-4.21983	0.000484928	Gm3764	0.214297	0.0266824	Nol7		-3.18301	0.000267166	Slc8a3	0.761899	0.00992253	NA
	-4.34931	8.56e-10	Crmp1	0.566171	8.8e-06	Stambpl1		-5.74124	0.000504493	Atcay	0.394549	0.0266824	Naip5		-4.72179	0.000269304	Apob	1.98652	0.00992253	Lsp1
	-4.6947	9.08e-10	Nudt11	0.325999	8.86e-06	Map4k2		-2.52903	0.000504493	Vldlr	0.296503	0.0269127	Tmed2		-5.95425	0.000271442	Rimklb	0.495408	0.0100549	Bhlhe41
	-3.33906	9.38e-10	Grip1	1.01647	8.86e-06	Galnt3		-3.17535	0.000504654	Fzd3	0.490822	0.026932	Tnfrsf21		-5.53207	0.000276216	Slitrk2	0.281331	0.0100671	Plcg2
	-3.1129	9.38e-10	Gnai1	1.21383	8.93e-06	Slc7a11		-1.07181	0.000504986	Tnik	0.815816	0.0269678	Sema4a		-3.8363	0.000278188	Sema5b	0.435439	0.0103994	Psmb5
	-5.06938	9.41e-10	Olig2	0.509843	9.19e-06	Zfp503		-3.1353	0.000506362	Plekha6	1.0262	0.0269678	Adamtsl5		-4.49085	0.000288959	Elavl2	0.700172	0.0103994	Vim
	-3.90081	9.46e-10	Adcy1	0.380935	9.45e-06	Fam3c		-1.39125	0.000513857	Bach2	0.344749	0.027231	Pfkp		-2.50047	0.000292178	Acsbg1	0.295841	0.0104783	Atp1a1
	-2.91496	9.49e-10	Fgfr3	0.271122	9.49e-06	Parvb		-4.93813	0.000515626	Nkd1	1.50507	0.0277891	F830208F22Rik		-4.94619	0.000294235	Otx1	0.680251	0.0104783	Smpdl3a
	-3.95405	9.53e-10	Kcnh2	1.44832	9.56e-06	Rasgrp4		-4.15452	0.000515626	Meis2	1.31034	0.0280506	Cavin4		-5.55958	0.000296562	Slain1	0.324842	0.0105221	Sri
	-0.881243	9.66e-10	Nrap	1.23354	9.58e-06	Gm11110		-2.80232	0.000559091	Cers1	0.46315	0.0283058	Gm26982		-5.37601	0.00030458	Nkd1	0.272661	0.0106614	Golim4
	-3.09079	9.9e-10	Dock3	0.312378	1.01e-05	Agpat2		-3.61289	0.000561219	Gpr161	0.402455	0.028913	Rgs14		-5.70124	0.000307551	Pcdh11x	0.781937	0.0108585	Dennd2d
	-4.30289	1.05e-09	Gm3764	0.268173	1.06e-05	Grina		-4.75434	0.00057849	Sobp	0.687165	0.0293527	Dennd4a		-4.55166	0.000307551	Phactr3	0.892026	0.0111951	Marveld1
	-5.77675	1.06e-09	Dcc	0.386205	1.06e-05	Osbpl3		-1.3314	0.00057849	Chst7	0.296402	0.0296136	Stat5a		-0.446905	0.000307551	Klhl7	0.345537	0.0113251	Cybb
	-2.67214	1.07e-09	Nova2	0.627696	1.11e-05	Tuba4a		-4.23914	0.000584496	Pantr1	1.03175	0.0297669	Runx2		-3.83304	0.000316794	Plcb1	0.28527	0.0113811	Calu
	-4.56041	1.08e-09	Fam155a	0.354125	1.12e-05	Pak1ip1		-4.06697	0.000584496	Gucy1b1	0.356611	0.0299751	Mef2a		-4.1863	0.000320001	Scn8a	0.299947	0.0114784	Surf4
	-3.39701	1.08e-09	Atp1a2	0.357439	1.12e-05	Uap1		-2.79195	0.000590245	Apbb1	0.1991	0.0300479	Chmp3		-5.14019	0.000321675	Pclo	0.497018	0.0115388	P2ry2
	-3.41969	1.09e-09	Dpysl3	0.602745	1.13e-05	Slc35d2		-4.62857	0.000598958	Cttnbp2	0.859262	0.0300802	Tnf		-1.83983	0.000330272	Satb1	0.273883	0.0115749	Snd1
	-5.52153	1.1e-09	Lypd1	0.42898	1.21e-05	Clybl		-5.63757	0.000622122	Mapk8ip2	1.76131	0.0301447	Treml4		-2.49879	0.00034602	Pde10a	0.382114	0.0115749	Cenpb
	-4.305	1.1e-09	Phactr3	0.369736	1.22e-05	Mrps18b		-3.72811	0.000622122	Celf5	0.464532	0.030156	Pdlim2		-3.8946	0.00034736	Hepacam	1.834	0.0115821	Ass1
	-3.66662	1.1e-09	Nsg1	1.35981	1.23e-05	Cd40		-3.6817	0.000622122	Chrna4	0.310051	0.0307806	Gpld1		-4.34955	0.000348376	Bcl11a	0.815263	0.0117552	Kcnab2
	-3.34127	1.1e-09	Fam84a	0.247498	1.25e-05	Anxa7		-3.32019	0.000622122	Sgip1	0.901968	0.0307806	Dpep2		-4.06525	0.000348376	Tmem108	0.264691	0.0119905	Vcp
	-2.03282	1.1e-09	Arhgef9	0.298611	1.27e-05	Nhp2		-3.11809	0.000622122	Khdrbs3	0.718852	0.0317206	Gm15568		-2.09898	0.000348376	Gpc6	0.39629	0.0120037	Cyba
	-4.57069	1.11e-09	Ptprn2	0.331462	1.3e-05	Lamtor4		-1.56086	0.000622122	Ppm1l	0.351896	0.032302	Fam3c		-2.04382	0.000351379	Arhgef9	0.3498	0.0120057	Tkt
	-4.53005	1.15e-09	Kcnc1	0.338866	1.35e-05	Prelid3b		-4.39161	0.000635445	Lhfpl4	0.313806	0.0329825	Ltv1		-2.95571	0.000353523	Ncam1	0.457974	0.0120165	2010111I01Rik
	-1.59355	1.18e-09	Ppm1l	0.88385	1.41e-05	Mfsd6		-3.13515	0.000635445	Plppr5	0.300649	0.0333654	Cybb		-3.79481	0.000355018	Kcnd3	1.06798	0.0125002	Cd300lf
	-3.63055	1.19e-09	Hepacam	1.11888	1.42e-05	Slc22a4		-2.87789	0.000635445	Tubb2b	0.736964	0.0339393	Marveld1		-3.24753	0.000355018	Limch1	0.23457	0.0125421	Nom1
	-3.74259	1.2e-09	Scg5	0.330058	1.43e-05	Arhgef1		-2.61152	0.000635445	Gap43	0.261527	0.0339697	Anxa7		-2.40924	0.000371967	Enah	0.527365	0.0125616	Lmna
	-3.40635	1.24e-09	Plppr5	0.228787	1.45e-05	Uso1		-0.792626	0.000643148	Nrap	0.242317	0.034137	Parp4		-4.6426	0.000381434	Sox6	1.43358	0.0125985	Klf4
	-4.24184	1.27e-09	Arx	0.366018	1.45e-05	Arf2		-2.11665	0.000646078	Celsr2	0.315185	0.0356508	Irak2		-4.60618	0.000381434	Neto1	1.13967	0.0126623	Abi3
	-4.76979	1.28e-09	Glrb	1.19902	1.47e-05	H2-Q6		-1.28787	0.000646078	Cxxc5	0.273705	0.0366211	Ppa2		-3.64128	0.000381434	Cntfr	0.402476	0.0126754	Bola3
	-3.22678	1.33e-09	Nlgn3	0.271376	1.49e-05	Isyna1		-9.38444	0.000650818	Alb	0.389751	0.0368631	Il3ra		-2.13506	0.000381434	Igdcc4	0.680587	0.012676	Gpx1
	-2.89555	1.33e-09	Acsl6	0.323929	1.49e-05	Inafm1		-4.90735	0.000656088	Slitrk2	0.197496	0.0370227	Osbpl9		-1.47693	0.000382245	Ntn1	0.256739	0.0127267	Sigmar1
	-2.17657	1.33e-09	Celsr2	0.407548	1.49e-05	Hspa4l		-2.49984	0.000656088	Tcf7l1	0.990809	0.0370227	B3gnt7		-0.395211	0.000382245	Ddx17	1.65188	0.0127964	Gm4735
	-4.55926	1.37e-09	Ina	0.405449	1.5e-05	Ginm1		-2.18891	0.000656088	Grik2	1.23432	0.0378599	Gm11110		-4.31323	0.000385189	Sez6	0.539813	0.0128227	Anxa6
	-2.9884	1.39e-09	Clip3	0.327256	1.51e-05	Pkm		-1.57506	0.000666208	Elovl6	1.30383	0.0383035	Spn		-2.71616	0.000406728	Tagln3	0.330209	0.0128603	Psmd13
	-2.37995	1.53e-09	Ppm1e	0.227565	1.52e-05	Cr1l		-4.58432	0.000710291	Erbb4	1.00178	0.0383594	Galnt3		-4.32445	0.000416137	C130071C03Rik	0.289882	0.0129019	Actr10
	-3.91988	1.54e-09	Stox2	0.3686	1.53e-05	Aldh2		-3.07321	0.00071559	Gdap1l1	0.532114	0.038974	Myo1g		-4.2074	0.000416137	Cadm3	0.277526	0.0129162	Habp4
	-5.35857	1.58e-09	Adgrb3	0.547365	1.53e-05	Mthfd1l		-2.33852	0.000722329	Ptprf	0.474409	0.0390089	Trim68		-5.15934	0.000422618	Ephb1	0.453972	0.0129326	Hspa4l
	-0.849814	1.62e-09	Igf1r	0.699172	1.53e-05	Emilin2		-2.23136	0.000723773	Fam19a5	0.412991	0.0394528	Htatip2		-3.76905	0.000434043	Scg3	1.8788	0.0129326	Atp2a3
	-3.00061	1.74e-09	Pak3	0.48432	1.57e-05	Kank3		-3.16121	0.00072382	Tmem255a	0.404447	0.0398659	H2-K1		-3.33143	0.000435072	Khdrbs3	0.333512	0.012995	Nabp2
	-1.40414	1.74e-09	Bach2	0.956413	1.66e-05	Atp10d		-3.30511	0.000734277	Tmod2	0.305143	0.0399412	Agpat2		-5.60939	0.000450656	Gria4	0.614884	0.0130506	Dtd1
	-5.58778	1.75e-09	Mapk8ip2	0.80464	1.67e-05	P4ha2		-2.51306	0.000744361	Nova2	0.726204	0.0399412	Emilin2		-5.39267	0.000450656	Kcnj6	0.31397	0.0131139	Clns1a
	-4.65562	1.76e-09	Shisal1	0.927328	1.67e-05	Pstpip1		-2.90099	0.000745146	Gnai1	0.260824	0.039979	Gart		-2.47321	0.000450656	Ppm1e	0.38131	0.0131279	Ndufb7
	-4.96832	1.85e-09	Shc3	0.458347	1.68e-05	Sec11c		-4.31591	0.000761034	Tubb3	0.416413	0.0403406	Clybl		-2.05359	0.000454818	Aldh1l2	0.23519	0.0131822	Nol7
	-4.39663	1.85e-09	Mapk10	0.574007	1.75e-05	Gpx1		-3.68333	0.000762165	Negr1	0.233349	0.0407087	Uso1		-4.98204	0.000466893	Chl1	0.327769	0.0131822	Lrpap1
	-3.05177	1.85e-09	Carmil3	0.931431	1.79e-05	Runx2		-4.80181	0.000765115	Khdrbs2	0.824326	0.040712	P4ha2		-4.99235	0.000480229	Shc3	1.53714	0.0131822	Klf2
	-4.41064	1.9e-09	Elavl2	0.301799	1.81e-05	Cib1		-3.28058	0.000791007	Ncald	0.467666	0.0414209	Ptgfrn		-3.75652	0.000480229	Gpr161	0.367298	0.0132032	Exosc9
	-4.35651	1.9e-09	Tubb3	0.783528	1.87e-05	Snx7		-3.78521	0.000817129	Slc38a3	0.590201	0.0414209	Abhd14a		-1.75889	0.00048336	Mdga1	0.613973	0.013263	B430306N03Rik
	-3.33985	1.9e-09	Mageh1	0.34601	1.9e-05	Atp8b2		-0.526194	0.00082069	Wdr6	1.08457	0.041552	Gm14005		-5.92631	0.000493791	Mapk8ip2	0.37741	0.0133849	Pfkp
	-3.18105	1.9e-09	Plekha6	0.496344	1.96e-05	Gtf2h2		-3.86336	0.000829819	Grm5	0.680256	0.0418766	Kcnab2		-3.36382	0.00051197	Atp2b2	0.698947	0.0134424	H2-DMb2
	-1.59673	1.9e-09	Peg10	0.391006	1.99e-05	Snx11		-3.13015	0.000830282	Grip1	0.191728	0.0425775	Txndc5		-1.83767	0.00051197	Nrcam	0.359248	0.0134583	Anxa11
	-1.33297	1.9e-09	Cxxc5	0.512432	2.02e-05	Clec4d		-3.71643	0.000833838	Lonrf2	0.504343	0.0428171	Abcc1		-3.09699	0.000522702	Adam23	1.32162	0.0136266	Pcbd2
	-4.38849	1.94e-09	Astn2	0.457869	2.03e-05	Ptgfrn		-3.5115	0.000833838	Nsg1	0.590611	0.0431177	Tnfrsf22		-3.38274	0.000526803	Syn2	0.328162	0.0137042	Nfam1
	-1.90306	2.01e-09	Fgfr2	0.512692	2.04e-05	Rrs1		-0.459346	0.000833838	Por	0.310743	0.0436754	Hk1		-1.95251	0.000526803	Fgfr2	1.54838	0.0139369	Alox5
	-4.07905	2.02e-09	Slc38a3	1.44681	2.07e-05	F830208F22Rik		-4.07759	0.000880639	Fam155a	0.333327	0.0439489	Pip5k1c		-3.4668	0.000539881	Ppp1r16b	0.28583	0.0140074	Ddost
	-3.81667	2.02e-09	C530008M17Rik	0.302512	2.12e-05	Tfpt		-3.05187	0.000917901	Gnao1	0.243749	0.0441386	Armh3		-0.426774	0.000539881	Abi2	0.296551	0.0140074	Rad23a
	-1.78934	2.02e-09	Elovl6	1.55172	2.12e-05	Lsp1		-2.8727	0.000923639	Clip3	0.60096	0.044516	Pvt1		-2.92918	0.000562944	Tubb2b	0.519058	0.0140074	Adam15
	-3.47202	2.03e-09	Elovl4	0.324948	2.25e-05	Borcs7		-3.92642	0.000929711	Crmp1	0.349336	0.0445659	Ap3m1		-5.11113	0.000573234	Scrg1	0.78434	0.0140756	Pstpip2
	-2.29806	2.08e-09	Atp9a	2.57863	2.26e-05	Slpi		-4.58605	0.000948236	Chga	0.211921	0.045351	Sigmar1		-3.52037	0.000587219	Sox2	1.42711	0.0143832	L1cam
	-2.49582	2.1e-09	Tagln3	0.432672	2.31e-05	Unc119		-4.02657	0.000948236	Apob	0.369793	0.0458008	Dgke		-3.19718	0.000587219	Fez1	0.338823	0.0143838	Dnajc10
	-4.03634	2.12e-09	Pdgfra	0.832262	2.35e-05	Csf2ra		-3.95124	0.000948236	Arx	0.250045	0.0461271	Mtpn		-4.99197	0.000588137	Crtac1	0.537925	0.0144177	Ptgfrn
	-4.88796	2.14e-09	Nkd1	0.647128	2.36e-05	Tsku		-3.1782	0.000948236	Map9	0.338895	0.0463036	Kmt5a		-5.17617	0.000588476	Sox5	0.222515	0.0144618	Osbpl9
	-3.96303	2.22e-09	Mir9-3hg	1.58765	2.36e-05	Gsta3		-2.51109	0.000948236	Gm38393	0.675769	0.0463518	Itga4		-3.41195	0.000588476	Dpysl3	0.293315	0.014472	Mapk14
	-4.93894	2.34e-09	Grik4	0.231087	2.39e-05	Ttf2		-3.12781	0.000951936	Elovl4	2.68182	0.0467232	Slpi		-2.70694	0.000599851	Tmeff2	0.570937	0.0146184	Tmem110
	-2.0235	2.74e-09	Atp6v0e2	0.271073	2.4e-05	Ufsp2		-4.06958	0.000955047	Shisal1	0.191935	0.0474588	Mgat1		-4.63918	0.000601974	Nsg2	0.442013	0.0149171	Bag3
	-5.05392	2.96e-09	Tox3	0.347851	2.41e-05	Rmnd5b		-5.23345	0.000957777	Gprin1	0.251704	0.0481659	Rxylt1		-4.45347	0.000630668	Fxyd6	0.698287	0.0149911	Tpm3-rs7
	-3.55469	2.96e-09	Chgb	0.51613	2.43e-05	Mum1		-3.59833	0.000972006	Scn8a	0.458392	0.0483651	Tagln2		-4.64756	0.000636799	Rgs9	0.42615	0.0150188	Prdx5
	-2.72672	2.96e-09	Pkia	0.329794	2.56e-05	Dnajc15		-3.79547	0.000973208	Astn2	0.252689	0.0485022	Ciao2a		-0.438452	0.000639229	Hpgds	0.195615	0.0151659	Pes1
	-3.90655	2.98e-09	Pou3f2	0.2168	2.6e-05	Flot2		-4.69964	0.000983191	Xkr7	0.627675	0.0485435	Btbd19		-4.60513	0.000644407	Scrt2	0.243222	0.0151659	Ric8a
	-3.91989	2.99e-09	Mn1	0.597061	2.6e-05	Eno1		-3.22708	0.000983191	Msi1	1.25007	0.0487554	Ccr1		-4.5019	0.000649493	Lhfpl4	0.526233	0.0151914	Pgam1
	-3.72638	3.01e-09	Lonrf2	0.272469	2.8e-05	Hvcn1		-4.35396	0.00100248	Mir124-2hg	0.227354	0.0488655	Cr1l		-4.32711	0.000659095	Scrt1	0.423089	0.0154999	Chmp2a
	-3.45494	3.02e-09	Zfp521	0.366731	2.8e-05	Pla2g16		-2.91268	0.00101868	Abat	0.386852	0.0491747	Bhlhe40		-2.82623	0.000659507	Kcnc3	0.446073	0.0155635	Bloc1s2
	-2.94121	3.06e-09	Zbtb7c	0.633497	2.8e-05	NA		-4.75686	0.00103939	Sorcs3	0.875944	0.049366	Mfsd6		-3.05469	0.000659644	Clip3	0.599305	0.0155678	Ezr
	-2.17562	3.1e-09	Fam19a5	0.412789	2.87e-05	Higd1a		-4.45009	0.00104116	Olig2	0.194716	0.0496212	Tax1bp1		-4.13611	0.000660364	Meis2	1.17683	0.0155968	Raet1e
	-1.41576	3.1e-09	Zeb1	0.42217	2.89e-05	1110008P14Rik		-3.8476	0.00106918	Cdh22	0.183595	0.049633	Bnip2		-2.41279	0.000685081	Ptprf	0.317667	0.0157064	Abca7
	-4.54481	3.2e-09	Myt1	0.845433	2.94e-05	Rarg		-3.11662	0.00107281	Fam84a					-3.36574	0.000687694	Dmd	0.301003	0.015723	Nomo1
	-3.37443	3.23e-09	Pcdhb19	0.821334	2.99e-05	Mir22hg		-6.09749	0.00108698	Gc					-3.63337	0.000701137	Gabrb3	0.287312	0.0159563	Ppib
	-2.9424	3.24e-09	Bicd1	0.553849	3.04e-05	Trim68		-3.38039	0.00108698	Mboat2					-1.96996	0.00070119	Cd200	0.367828	0.0159652	Malt1
	-1.61891	3.29e-09	Kazn	0.274015	3.08e-05	Abca7		-2.36782	0.00108698	Tagln3					-3.35737	0.000724208	Fam84a	0.469442	0.0160163	Nudt14
	-4.07789	3.35e-09	Cldn11	0.296095	3.12e-05	Rgs19		-3.24911	0.0010883	Kcnd3					-2.94543	0.000724208	Pdzrn3	0.251524	0.0161625	Hdgf
	-4.21967	3.4e-09	43711	0.503445	3.12e-05	Trim13		-4.87151	0.00109062	Adgrb3					-4.76201	0.000740673	Olig2	0.434538	0.0162682	Stom
	-3.04331	3.4e-09	Adam23	0.463035	3.15e-05	Bhlhe41		-3.36838	0.00110971	Lzts1					-2.99033	0.000740822	Gnai1	0.469962	0.0162982	Htatip2
	-4.6128	3.51e-09	Chga	0.283275	3.16e-05	Klc4		-3.95839	0.00111397	Scrt1					-2.12936	0.000768289	Celsr2	0.32066	0.01641	Grpel1
	-4.56787	3.58e-09	Crtac1	0.651474	3.16e-05	Cfap157		-2.88133	0.0011179	Fez1					-4.89448	0.00079123	Khdrbs2	1.05359	0.016418	Clec4n
	-3.78553	3.58e-09	Tro	0.386772	3.17e-05	Bola2		-4.84992	0.0011443	Ascl1					-4.26933	0.000796194	Rnf144a	0.814043	0.0164497	Emilin2
	-3.00111	3.63e-09	Samd14	0.270907	3.19e-05	Ehbp1l1		-4.32308	0.0011443	Tub					-3.32151	0.000803051	Map9	0.282558	0.0164587	Ppp1ca
	-1.78462	3.71e-09	Gria3	0.453252	3.23e-05	Gm26982		-3.65339	0.0011443	Cadm3					-3.3664	0.000806227	Mageh1	1.58631	0.0166544	S100a8
	-2.47004	3.83e-09	Gm38393	0.684348	3.26e-05	Esd		-2.46226	0.00115551	Nlgn3					-2.82031	0.000813099	Acsl6	0.306859	0.0166739	Psmc1
	-1.73236	3.83e-09	Grik5	0.221248	3.32e-05	Kat14		-3.35972	0.00116087	Nr2f1					-3.1676	0.000820471	Gnao1	0.341055	0.0166739	Edf1
	-0.6398	3.93e-09	Ide	0.258677	3.54e-05	Uri1		-2.17281	0.00116087	Zfpm2					-3.00652	0.000820471	Zbtb7c	0.582085	0.0167377	Sfn
	-4.53052	3.98e-09	Chl1	0.434917	3.56e-05	Pgam1		-4.48053	0.00116222	Grik4					-4.83439	0.000825577	Igsf21	0.349864	0.0168079	Lamtor4
	-2.86727	4.04e-09	Cers1	0.563086	3.62e-05	Fam161a		-0.592919	0.00120461	Zfp383					-4.10306	0.000825577	6330403K07Rik	0.889427	0.016883	Sema4a
	-2.80625	4.1e-09	Cdon	0.25038	3.69e-05	Sdhb		-1.96572	0.00122241	Atp6v0e2					-1.54715	0.000825577	Ppm1l	0.218782	0.0168877	Nans
	-1.97126	4.1e-09	Nacad	0.946197	3.73e-05	Hp		-3.22421	0.0012342	Pcdhb19					-3.35961	0.000834621	Cacna1h	0.263064	0.0173592	Eif3l
	-3.66411	4.15e-09	Foxo6	0.273675	3.78e-05	Dnajb11		-1.41689	0.00124091	Osbpl6					-3.2898	0.000835792	Sgip1	0.564339	0.0174268	Abcc1
	-2.82392	4.16e-09	Pdzrn3	0.615601	3.98e-05	Prdx6		-3.70606	0.00124285	C130071C03Rik					-1.81216	0.000838171	Grik5	0.343595	0.0174677	Xxylt1
	-5.11356	4.26e-09	Grik3	0.827907	4.01e-05	Bcl2a1a		-3.33567	0.00124672	Scg5					-1.34393	0.000850222	Bach2	0.399991	0.017492	Eif4e3
	-4.38899	4.26e-09	Tub	0.437626	4.03e-05	Zswim7		-0.43688	0.00125874	Mfsd13a					-2.70621	0.000850622	Pkia	0.415256	0.0178475	Rplp2
	-2.06595	4.31e-09	Grik2	0.336246	4.04e-05	Tor1a		-5.45317	0.00126785	Serpina1b					-4.55722	0.000851342	Dtx1	0.27575	0.0181331	Slc35c2
	-5.37642	4.53e-09	Ascl1	0.217908	4.07e-05	Atg4a		-4.44941	0.00126785	Crtac1					-1.26407	0.000870792	Cxxc5	0.343378	0.0182389	Agpat2
	-4.94982	4.69e-09	Sox5	0.397755	4.17e-05	Eif2b3		-2.13024	0.00129438	Ppm1e					-2.24574	0.000883403	Fam19a5	0.224771	0.0182847	Ipo13
	-4.61952	4.69e-09	Apob	1.43041	4.19e-05	Fcor		-3.07472	0.00130654	Dpysl3					-4.58718	0.000888913	Lsamp	0.304656	0.0182847	Nubp1
	-3.35346	4.69e-09	Ttc9b	0.383357	4.2e-05	Nudt14		-4.00294	0.00134655	Kcnc1					-0.752756	0.000898766	Igf1r	0.415404	0.0182847	Gch1
	-4.36634	4.7e-09	Otx1	0.404183	4.21e-05	Uqcrq		-1.70188	0.00138444	Arhgef9					-2.96475	0.000912479	Dock3	0.381883	0.018321	Ero1l
	-3.33759	4.84e-09	Fbxl16	0.273343	4.24e-05	Nfam1		-2.5292	0.00138553	Kcnc3					-1.58669	0.000931439	Kazn	0.386799	0.018321	Ugt1a7c
	-3.39491	4.95e-09	Mboat2	0.276468	4.27e-05	Tmem147		-2.47854	0.00138553	Wasf3					-4.67852	0.000954574	Chga	0.754628	0.018321	Net1
	-3.20976	5.09e-09	Pcsk6	0.561669	4.32e-05	Plpp5		-3.17303	0.00140898	Pcsk6					-0.941099	0.000975463	Scd2	1.93476	0.01849	Treml4
	-5.61757	5.23e-09	Add2	0.301473	4.42e-05	Exosc9		-1.06905	0.00141917	Peg10					-3.52176	0.000977577	Mboat2	0.492674	0.0186481	S100a1
	-3.81353	5.23e-09	C130071C03Rik	0.254729	4.43e-05	Hsp90ab1		-3.5578	0.00143169	C530008M17Rik					-4.29405	0.000982357	Lingo1	0.259528	0.0189866	Cr1l
	-2.50149	5.38e-09	Wasf3	0.397892	4.44e-05	Carmil1		-5.62946	0.00145579	Serpina3k					-4.27633	0.000982357	Kcnc1	0.48802	0.0189866	Gpd2
	-4.01395	5.88e-09	Pknox2	1.09354	4.46e-05	Foxred2		-3.38611	0.00146585	Snap91					-4.13649	0.000982357	Maneal	0.208182	0.0190516	Bnip2
	-5.20881	6e-09	Rimklb	1.48895	4.77e-05	Mgst2		-1.61752	0.00146585	Usp11					-2.71851	0.00100321	Psd2	0.341348	0.0191786	Ndufa5
	-3.04304	6e-09	Irs1	0.305374	4.82e-05	Fam98b		-1.90982	0.00147436	Ccdc85c					-2.05963	0.00103731	Atp6v0e2	0.694175	0.0192435	Eno1
	-5.17873	6.2e-09	Gprin1	0.214031	4.86e-05	Abcc5		-3.64354	0.00149643	Mn1					-2.24257	0.00103853	Atp9a	0.237806	0.0195609	Psmc2
	-3.39939	6.2e-09	Lzts1	1.5392	4.86e-05	Treml4		-2.05811	0.00149643	Dennd5b					-0.618379	0.001057	Zfp383	0.209768	0.0196085	Ndufs1
	-3.42014	6.22e-09	Slc1a3	0.486705	4.87e-05	Krtcap2		-3.52737	0.00150568	Ccdc88c					-3.22418	0.00108546	Fsd1	1.02245	0.0197201	Rarg
	-4.71218	6.26e-09	Sorcs3	0.273369	5.02e-05	Ypel5		-5.90753	0.00151138	Cyp2e1					-5.42941	0.00109786	Fmn2	0.218872	0.0198288	Nrd1
	-3.67395	6.28e-09	Slc4a8	0.251678	5.04e-05	Nubp1		-4.46778	0.00151138	Scrg1					-4.04479	0.00109786	Cldn11	1.13746	0.0199504	Chrna2
	-2.0479	6.95e-09	Gfod1	1.54655	5.04e-05	2010016I18Rik		-3.38306	0.00151138	Tro					-3.35964	0.00111945	Ankrd6	1.54007	0.0199504	Pir
	-3.88938	7.28e-09	Asphd2	0.332775	5.1e-05	Fuz		-3.0414	0.00151806	Mageh1					-3.46754	0.00114098	Scg5	0.436406	0.019999	H2-K1
	-4.28431	7.9e-09	Ttbk1	0.472193	5.1e-05	Ifi30		-5.07425	0.00153858	Grin2b					-3.9685	0.00117979	Arx	0.424565	0.0200623	Hsp90b1
	-4.23306	7.9e-09	Arxes2	0.248265	5.23e-05	Psma4		-4.38012	0.00153858	Enox1					-4.06562	0.00117981	Pknox2	0.327478	0.0201759	Tmem63a
	-3.72205	7.9e-09	Cadm3	0.594177	5.25e-05	Creg2		-4.13741	0.00155724	Ttbk1					-4.01488	0.00121728	Fam155a	0.935753	0.0202009	P4ha2
	-2.54347	7.9e-09	P3h2	0.270948	5.31e-05	Mindy3		-4.54	0.00162514	Tox3					-2.9901	0.00124505	Kbtbd11	0.219009	0.0202038	Stt3b
	-4.67365	7.91e-09	Igsf21	0.378235	5.35e-05	Mief2		-3.98602	0.00165984	Slitrk3					-6.18398	0.00124945	Cyp2e1	0.306788	0.0202038	Cib1
	-3.53256	7.91e-09	Armcx4	0.194124	5.44e-05	Ipo13		-5.24293	0.00167373	Fgb					-3.9136	0.00125572	Pou3f2	0.258656	0.0202116	Tpm3
	-3.48639	7.91e-09	Nfasc	0.350839	5.44e-05	Bag3		-1.82137	0.00169516	Nacad					-4.45274	0.00126165	Myt1	0.412072	0.0202327	Spata13
	-1.82301	7.91e-09	Aldh1l2	0.175099	5.55e-05	Senp3		-2.59767	0.00169995	Bicd1					-4.1548	0.00126165	Mapk10	0.342078	0.0204077	Uqcc2
	-5.23096	7.94e-09	Atcay	0.339401	5.55e-05	Psmb5		-2.01905	0.00174649	Gng3					-3.08545	0.00126165	Atp1a2	0.320626	0.0206361	Slc25a39
	-3.58112	8.03e-09	Ube2ql1	1.07779	5.55e-05	Eif3j2		-6.62096	0.00175643	Apoa1					-0.744756	0.00126165	Nrap	0.237338	0.0207116	Rrp7a
	-2.76227	8.03e-09	Cadm4	0.465128	5.64e-05	Sfn		-5.07325	0.00176083	Slc13a3					-0.982875	0.00126608	Tnik	0.394577	0.0208293	Mbd2
	-2.63586	8.03e-09	Cdh4	0.1973	5.78e-05	Cyc1		-3.63842	0.00181048	Pou3f2					-1.05367	0.00127373	Bid	0.239608	0.0208344	Flii
	-5.25701	8.21e-09	Brinp2	0.254048	5.78e-05	Pgm1		-3.87101	0.00184864	43711					-4.09436	0.00130335	Ap3b2	1.08465	0.0211262	Cyp4f18
	-2.00899	8.21e-09	Smpd3	0.472705	5.78e-05	Taldo1		-4.13403	0.00185582	Myt1					-4.88931	0.00130409	Adgrb3	0.77345	0.0211873	Btg3
	-3.34681	8.29e-09	Nr2f1	0.239661	5.8e-05	Rab28		-0.690597	0.0018936	Igf1r					-4.16893	0.00130409	Garem2	0.991034	0.0216748	Mfsd6
	-0.551969	8.31e-09	Wdr6	0.753811	5.8e-05	Plp2		-4.7732	0.00189437	Grik3					-3.04803	0.00132027	Grip1	0.384933	0.0219844	Ncf2
	-5.04154	9.24e-09	Pcdh8	0.2494	5.82e-05	Tbrg4		-2.67153	0.00194785	Atp1b1					-3.31567	0.00134929	Ttc9b	0.320144	0.0221619	Ctss
	-3.3071	9.24e-09	Syn2	1.2597	5.82e-05	Papss2		-1.60501	0.00194986	Grik5					-3.41526	0.00135392	Nsg1	0.954636	0.0221619	Ptges
	-2.78279	9.3e-09	Gabbr1	0.277507	5.83e-05	Rxylt1		-2.03065	0.00195572	Atp9a					-2.19067	0.00137755	43713	1.86326	0.0222684	Perp
	-4.40217	9.56e-09	Pclo	0.330251	5.83e-05	Odf2		-3.36643	0.00196718	Stox2					-4.21477	0.0014417	Ncam2	0.354484	0.0223009	Tapbp
	-4.06226	9.56e-09	Sox6	0.322503	5.85e-05	Naip2		-2.79752	0.00197798	Samd14					-1.59001	0.00147452	Prkca	0.239837	0.0223221	Mrpl2
	-0.37068	9.61e-09	Csf3r	0.206685	5.88e-05	Naglu		-0.54654	0.00197798	Ide					-2.16648	0.00148109	Ehd3	0.213514	0.0223796	Atp11b
	-4.63557	9.83e-09	Cttnbp2	0.436385	5.93e-05	Lpcat1		-0.341383	0.00197798	Csf3r					-3.62612	0.00149576	Slc38a3	0.355132	0.0223796	Tbrg1
	-3.76398	9.83e-09	Tmem255a	0.239042	5.97e-05	P3h1		-5.47835	0.00197964	Mat1a					-4.00292	0.00153698	Unc79	1.21898	0.0223796	Sap18b
	-4.63187	1e-08	Ephb1	0.294688	6.02e-05	Pip5k1c		-1.25682	0.00202936	Zeb1					-3.35271	0.00157473	Tspan6	1.10827	0.0227137	Ccdc146
	-5.20509	1.01e-08	Nol4	0.255317	6.08e-05	Armh3		-4.89655	0.0020316	Soga3					-1.41014	0.00157473	Col11a2	1.15657	0.0230078	Tmeff1
	-3.47042	1.03e-08	Ccdc88c	0.173395	6.15e-05	Tomm20		-4.67305	0.00207933	NA					-2.84787	0.00160211	Gabbr1	0.224291	0.0231417	Med22
	-2.84135	1.04e-08	Gdap1l1	0.336933	6.18e-05	Prdx5		-4.1266	0.00210052	Shc3					-1.31971	0.00161893	Cdk15	0.251339	0.0233235	Psmc3
	-3.2163	1.07e-08	Sgsm1	0.228249	6.22e-05	Cdipt		-2.2283	0.0021609	Mapk8ip1					-0.9191	0.00162302	Arvcf	0.290769	0.0233375	Os9
	-4.80064	1.1e-08	Dtx1	0.431511	6.25e-05	Tmem110		-3.77934	0.00217573	Mapk10					-3.53344	0.00163111	Stox2	1.2429	0.0233375	Eif3j2
	-3.88536	1.11e-08	Nfib	0.299953	6.36e-05	Gm49342		-2.02491	0.00217573	Zswim5					-4.3493	0.00163159	Fam124a	0.413981	0.0233844	Lgals1
	-4.71047	1.12e-08	NA	0.401147	6.4e-05	Plec		-4.00164	0.00218506	Jakmip2					-2.50123	0.00165006	Stk39	0.220318	0.0236289	Sart1
	-3.16474	1.14e-08	Ankrd6	0.21493	6.58e-05	Riok3		-3.11817	0.00218506	Fbxl16					-2.49463	0.00165006	Wasf3	0.292733	0.0236289	Slc44a2
	-3.74301	1.16e-08	6330403K07Rik	0.252266	6.61e-05	Lrpap1		-3.38183	0.00219047	Armcx4					-3.59363	0.00167998	C530008M17Rik	1.85235	0.0236289	Pi16
	-2.96665	1.17e-08	Fsd1	0.356775	6.69e-05	Bhlhe40		-4.95306	0.00219211	Stk32b					-1.48438	0.00169718	Morn4	3.04295	0.0236289	Slpi
	-3.97011	1.18e-08	Lrp3	0.243297	6.7e-05	Tubgcp5		-3.01126	0.00219211	Plce1					-3.51048	0.00172842	Lonrf2	0.215161	0.0239426	Gba
	-4.38682	1.19e-08	Sobp	1.18164	6.73e-05	Gm15922		-0.751332	0.0022088	Pyurf					-4.21502	0.00178152	Tub	0.201893	0.0240704	Rab2a
	-3.88079	1.2e-08	Pcdh10	0.316998	6.75e-05	Fbxo9		-1.91023	0.00225041	Gfod1					-4.05952	0.00178152	Slitrk3	0.437928	0.0241567	Ldha
	-3.53547	1.22e-08	Nrep	0.318571	6.77e-05	Vasp		-6.81778	0.00225246	Ahsg					-2.60449	0.00178152	Cdon	0.402904	0.0241659	Eci2
	-1.20812	1.27e-08	Chst7	0.308759	6.88e-05	Bak1		-3.04842	0.00227871	Chn1					-2.19352	0.00178152	Bcar1	1.61024	0.0241659	Bst1
	-3.47838	1.3e-08	Nrxn1	0.544844	6.98e-05	C1qtnf12		-0.857367	0.00229756	Arvcf					-1.09839	0.00178152	BC021767	0.200764	0.0242765	Dlst
	-4.95382	1.31e-08	Soga3	0.245134	7.13e-05	Def6		-1.65922	0.00230298	Aldh1l2					-3.21565	0.00179543	Sgsm1	0.425753	0.024385	Phldb1
	-5.18118	1.34e-08	Lrrc7	0.292528	7.2e-05	Tmem14c		-3.70255	0.00232496	Foxg1					-5.18516	0.00179915	Tmem178b	0.522	0.0244761	Aldoa
	-4.78684	1.34e-08	B3galt1	0.60048	7.36e-05	Ttc39c		-3.53141	0.00235784	6330403K07Rik					-5.50248	0.00180974	Add2	0.362247	0.0246043	Tmc6
	-3.9219	1.34e-08	Ap3b2	0.327592	7.57e-05	Hlcs		-3.0903	0.00236908	Ank3					-3.17276	0.00182481	Pcsk6	0.345861	0.0246252	Flna
	-3.27073	1.35e-08	Chn1	0.32591	7.87e-05	Mfap3l		-1.46923	0.00238248	Gria3					-3.72184	0.00182756	Crmp1	0.298366	0.0249372	Cyb5r3
	-2.78765	1.35e-08	Abat	0.282291	7.92e-05	Hcls1		-0.810927	0.00238248	Dzip3					-1.39796	0.00182756	Osbpl6	0.688522	0.0251872	Gm28439
	-4.7611	1.37e-08	Gria4	0.513577	8e-05	Abhd14a		-3.29958	0.0023864	Rgma					-2.83966	0.00183618	Gdap1l1	0.511645	0.0253166	Capg
	-4.37485	1.39e-08	Khdrbs2	0.28134	8.13e-05	G6pc3		-2.48159	0.00239506	Pdzrn3					-2.61796	0.00189519	Brsk2	0.284927	0.0255468	Otub1
	-3.63771	1.4e-08	Cdh22	0.295624	8.13e-05	Ccdc25		-3.22123	0.00240564	Slc1a3					-5.82996	0.00192003	Gc	0.381877	0.0255621	Hdac4
	-2.30613	1.42e-08	Tuba1a	0.209976	8.14e-05	Dld		-3.56324	0.00247563	Shank2					-2.95669	0.00194041	Elovl4	0.267285	0.0257723	Vdac1
	-0.907054	1.43e-08	Scd2	0.900635	8.32e-05	Slc7a2		-3.26644	0.00247968	Ccdc92					-2.04183	0.00194041	Vxn	1.02771	0.0257991	Pstpip1
	-3.64546	1.44e-08	Mtcl1	0.262099	8.35e-05	Cdk11b		-5.13879	0.0025146	Add2					-0.820231	0.00195807	Kitl	0.19762	0.0259253	Ndufs3
	-2.61687	1.44e-08	Atp1b1	0.225492	8.68e-05	Cds1		-1.95239	0.00253496	Caskin1					-1.23505	0.00197947	Prox1	0.873537	0.0259253	Tnf
	-1.57285	1.44e-08	Usp11	0.713555	8.75e-05	Raet1d		-1.57368	0.00258581	Fgfr2					-0.442624	0.00198585	Reep3	0.215628	0.0260319	Psmd4
	-5.06307	1.45e-08	Apba2	0.294084	8.77e-05	Bcl2l2		-3.97111	0.00258948	Podxl2					-4.36336	0.00200127	Zfp711	0.517631	0.0260319	Gm12715
	-0.902609	1.45e-08	Arvcf	0.30628	8.94e-05	Ugt1a7c		-4.46632	0.0025954	Gria4					-2.36151	0.00200386	Gm38393	0.473324	0.0260605	Rin3
	-1.83066	1.46e-08	Magi2	0.239306	9.03e-05	Atic		-2.67997	0.0025954	Cdh6					-3.77649	0.00202976	Asphd2	0.23653	0.0260685	Psmd7
	-3.13464	1.47e-08	Tmem35a	0.272003	9.03e-05	Aldh3b1		-2.3542	0.00259641	Pak3					-3.75146	0.00209762	Pcdh10	0.431017	0.0260685	Cox5b
	-2.70035	1.49e-08	Srcin1	0.555048	9.03e-05	Tlr3		-1.40151	0.00261463	Mdga1					-1.91053	0.00215035	Adgrl1	0.315268	0.0260973	Psmb7
	-4.89467	1.5e-08	Dpysl5	0.571517	9.04e-05	Tmem156		-3.66493	0.00267574	Dpysl4					-3.98783	0.0021524	Rasl10b	0.332732	0.0262226	Lamtor2
	-4.97375	1.51e-08	Dcx	0.298705	9.15e-05	Psma1		-3.94131	0.00271118	Chl1					-2.52973	0.0021524	Srgap1	0.490578	0.0262226	Tpt1-ps3
	-2.13905	1.51e-08	Fscn1	0.226177	9.17e-05	Eif6		-3.4687	0.00271118	Lrrn2					-3.96836	0.00215776	Lrp3	0.286189	0.0263595	Rhoa
	-5.0138	1.54e-08	Kcnq2	0.614553	9.32e-05	Prdx1		-2.13052	0.00276918	Cd79b					-3.55335	0.00216296	Mpp2	0.462134	0.0263595	Sdf2l1
	-4.38567	1.54e-08	Scrg1	1.96661	9.44e-05	Crct1		-2.93564	0.00277295	Spock2					-3.22258	0.00217488	Hunk	0.482921	0.0263595	Parp3
	-3.66843	1.54e-08	Lmtk3	0.216169	9.49e-05	Letm1		-2.56656	0.00280759	Cadm4					-2.71421	0.00219389	Cadm4	0.320101	0.0266912	Thg1l
	-1.88363	1.56e-08	Adgrl1	0.611428	9.52e-05	Msrb1		-3.74933	0.00282458	Npas3					-3.19631	0.0021948	Nfasc	0.199668	0.0267114	Txndc5
	-4.83428	1.57e-08	Pcdh11x	0.826715	9.52e-05	Gm15832		-2.73963	0.00285408	Irs1					-3.20891	0.00220073	Fbxl16	0.270599	0.0267114	Atic
	-2.0142	1.57e-08	Zswim5	0.298117	9.75e-05	5730480H06Rik		-3.84121	0.00287726	Dtx1					-5.11026	0.00220369	Nol4	1.05782	0.026954	B3gnt7
	-3.36424	1.58e-08	Slc2a13	0.41991	9.75e-05	Setd6		-3.45537	0.00288944	Mtcl1					-3.64849	0.00220693	Pdgfra	0.276476	0.0271051	Tbcb
	-2.70755	1.58e-08	Cacng7	0.264611	9.76e-05	Tapbpl		-3.74121	0.00298534	Ebf4					-2.27867	0.00221867	Nova2	0.946532	0.0271556	Ccdc125
	-3.73962	1.6e-08	Foxg1	0.190296	9.79e-05	Derl2		-3.31145	0.00302193	Slc4a8					-3.34326	0.0022187	Map7d2	0.323474	0.0272891	Tapbpl
	-5.27838	1.61e-08	Bex2	0.853989	9.81e-05	Abi3		-3.01834	0.00307832	Rims2					-2.00505	0.0022187	Ackr3	0.399434	0.0273608	Il3ra
	-4.77107	1.61e-08	B3gat1	1.46404	9.83e-05	Pi16		-3.67149	0.00308151	Otx1					-5.10523	0.00224443	Lrrc7	0.47974	0.0273608	Setd6
	-3.22031	1.63e-08	Cdh6	0.248561	0.000101856	Stat5a		-3.12638	0.00308151	Cxadr					-4.29954	0.00226107	Dcc	0.199544	0.027378	Usp7
	-1.2828	1.63e-08	Prox1	0.470889	0.000101873	Gde1		-1.758	0.00308151	Mcc					-4.47262	0.00228108	Tox3	0.364052	0.0274997	Slc1a5
	-4.22419	1.66e-08	Rnf144a	0.420228	0.000102042	Gapdh		-5.60447	0.00315521	Fabp1					-1.86899	0.00228108	Ccdc85c	0.234897	0.0276988	Leprotl1
	-3.99838	1.71e-08	Podxl2	0.47858	0.000102468	Eogt		-2.38002	0.00315521	Cdh4					-0.504216	0.00228847	Edem1	0.3808	0.0278378	Gusb
	-2.98147	1.71e-08	Faxc	0.282201	0.000103195	Paqr7		-4.13894	0.00317176	Sox5					-5.18508	0.00229951	Serpina1b	0.265964	0.0278893	Dera
	-2.36132	1.71e-08	Stk39	0.214557	0.00010322	Atg16l1		-2.75822	0.00324412	Fsd1					-3.88664	0.00230021	Tubb3	0.285394	0.0279465	Tmed10
	-4.86904	1.73e-08	Ppfia2	0.340959	0.000104478	Phf1		-4.65813	0.0032899	Ppfia2					-3.67955	0.00230021	Nudt11	0.258159	0.027966	Mvb12a
	-4.01456	1.78e-08	Lrrn2	0.905495	0.000108281	C1rl		-3.8263	0.0032899	Pclo					-2.81603	0.00231234	Samd14	0.268957	0.0279912	Eif6
	-1.37354	1.81e-08	Fat1	0.243385	0.000108289	Ubl4a		-3.47039	0.0032899	Lmtk3					-1.95217	0.00239683	Gfod1	0.345904	0.0279912	Prelid3b
	-3.34999	1.82e-08	Cxadr	0.296717	0.000110305	Mef2a		-2.94529	0.0032899	Nfasc					-2.02716	0.00241341	Caskin1	0.354522	0.0279912	Kmt5a
	-1.32184	1.83e-08	Osbpl6	0.633493	0.000112997	Marveld1		-2.60733	0.0032899	Dtna					-0.610487	0.00241686	Cbx5	0.234709	0.028058	Ndufv2
	-4.78538	1.88e-08	Slitrk3	0.202696	0.000114145	Myo1c		-3.22978	0.00349705	Ube2ql1					-3.04182	0.00244692	Pcdhb19	0.53661	0.0283189	Ifi30
	-0.805112	1.93e-08	Dzip3	1.16432	0.00011479	Micall2		-2.51973	0.00349705	Srcin1					-3.42106	0.00250242	Armcx4	0.819016	0.0288649	Psmb8
	-2.34001	2.03e-08	Dpf1	0.961641	0.000115096	Car5b		-4.73915	0.00351774	Draxin					-0.627122	0.00251208	Arhgap19	0.244702	0.0290297	Opa3
	-1.98153	2.06e-08	Gng3	0.662397	0.000115378	Rhof		-3.96889	0.00353186	Igsf21					-2.98311	0.00252246	Kank1	0.441583	0.0291252	Mief2
	-3.31439	2.27e-08	Celf5	0.206113	0.000116442	Nrbp1		-1.82144	0.00355423	Smpd3					-3.4763	0.0025315	Slc4a8	0.764781	0.0291758	Gm49405
	-0.628672	2.29e-08	Zfp383	0.342494	0.000117589	Acsl1		-2.87407	0.00356368	Ttc9b					-5.36144	0.00255581	Serpina3k	0.32234	0.0294588	Gpi1
	-4.25594	2.3e-08	Enox1	0.182454	0.000119219	H13		-4.54317	0.00360195	Dpysl5					-1.05905	0.00255581	Zfp458	0.224785	0.0295903	Nrbp1
	-2.51732	2.3e-08	Agap2	0.295696	0.000120695	Nt5dc1		-2.19893	0.00363769	Stk39					-3.24772	0.00257657	Foxo6	0.893074	0.0296481	Dpep2
	-0.636209	2.31e-08	Cbx5	0.248296	0.000124246	Psmd10		-3.26042	0.00365293	Elavl2					-4.21121	0.00260637	Paqr9	0.20352	0.029882	Napg
	-2.11885	2.34e-08	Zfpm2	0.397739	0.000124446	9430038I01Rik		-4.95458	0.00365949	Cyp3a11					-0.770106	0.00265067	Gpr19	0.279669	0.0302282	Srp9
	-1.9437	2.34e-08	Caskin1	0.561623	0.000124616	Maoa		-1.11597	0.00367452	Prox1					-2.19458	0.00265814	Rhobtb3	0.685595	0.030279	Cdkl2
	-2.66827	2.35e-08	Nectin1	1.12626	0.000124616	Olr1		-1.82437	0.00369201	Rflna					-3.26824	0.00266105	Slc1a3	0.263549	0.0302843	Ube2r2
	-4.98812	2.37e-08	Draxin	0.272349	0.000124846	Cmas		-0.814151	0.00369682	Scd2					-2.63081	0.00266105	Atp1b1	0.726899	0.0304256	Tstd3
	-2.97309	2.37e-08	Map9	0.68775	0.000125412	D330045A20Rik		-2.23914	0.00370253	P3h2					-3.73139	0.00268294	Foxg1	0.57501	0.0305471	Gm6136
	-2.8626	2.46e-08	Smad9	0.296698	0.000125956	Ap3m1		-4.26879	0.00378771	Rimklb					-1.33279	0.00269241	Fat1	0.334465	0.0307914	Naip2
	-1.76131	2.5e-08	Gpc6	0.308962	0.000126036	Pisd		-2.25144	0.00379934	Psd2					-4.32192	0.00273839	Sorcs3	0.365788	0.0307914	Yif1b
	-4.80133	2.68e-08	Tmem178b	0.391491	0.000126036	Tnfrsf21		-4.56399	0.00385356	Dcx					-1.82505	0.00273839	Magi2	0.390618	0.0307914	Acot9
	-0.504995	2.72e-08	Daglb	0.184107	0.000126123	Camk1		-2.19752	0.00388432	Pkia					-2.47794	0.00276766	Npdc1	0.276399	0.0308041	Isyna1
	-2.05231	3.01e-08	Bcar1	0.471915	0.000127354	Fry		-4.31595	0.00393324	Cnr1					-1.93184	0.002809	Smpd3	0.392765	0.0311298	Dgke
	-1.4361	3.01e-08	Ptpru	0.208441	0.000127991	Fgfr1op2		-2.51342	0.00393324	Cacng7					-0.760276	0.00283281	Ankrd26	2.07158	0.0312199	Gm6807
	-5.44103	3.09e-08	Jakmip2	0.517095	0.000127991	Acot7		-2.12555	0.00402352	Tuba1a					-3.38954	0.00283606	Ube2ql1	0.416296	0.0312782	Cep78
	-0.616819	3.2e-08	Rab6b	0.782985	0.000128311	Srxn1		-4.45705	0.00403347	B3gat1					-4.88758	0.00285075	Stk32b	0.618267	0.0312819	Grk5
	-0.373205	3.35e-08	Klhl7	0.248319	0.000128377	Acaa2		-4.56408	0.00403727	Brinp2					-3.66685	0.00285407	Hid1	0.469109	0.0313195	Cd33
	-3.28863	3.4e-08	Rgma	0.291991	0.000129008	Fggy		-2.3584	0.00405254	Smad9					-2.70189	0.00285407	Chgb	0.525907	0.0313195	Nfkbie
	-3.14854	3.43e-08	Rims2	0.364038	0.000129508	Zfp944		-2.98447	0.0040925	Foxo6					-1.89216	0.0028551	Grik2	0.255627	0.0313929	Cds1
	-1.95616	3.43e-08	Pcdh1	0.302199	0.000130089	1810043G02Rik		-1.28699	0.00410809	Kazn					-1.07813	0.0028551	Cmbl	0.607915	0.0315066	Chst12
	-4.99112	3.49e-08	Rims1	0.339716	0.000132454	Chpf2		-2.14601	0.00415904	Asb2					-2.09904	0.00285884	Fscn1	1.14709	0.031524	Comtd1
	-4.20531	3.56e-08	Zfp711	0.44058	0.000132603	Cdyl		-4.64098	0.00416097	Kcnq2					-2.12499	0.00289465	Iglon5	0.196509	0.0317523	Cul1
	-3.39485	3.57e-08	Map7d2	0.750948	0.000132843	Chchd10		-0.774654	0.00422755	Ddah2					-4.97482	0.00295174	Fgb	0.45946	0.0318059	Zdhhc18
	-1.40839	3.61e-08	Srgap3	0.349584	0.000133125	Fra10ac1		-2.77463	0.00428706	Ankrd6					-4.86855	0.0030047	Brinp2	0.52182	0.0318059	Clec4d
	-3.4827	3.68e-08	Kalrn	0.166398	0.000136276	Osbpl9		-3.80443	0.00431828	Fbxo41					-0.447541	0.00302866	Daglb	0.995515	0.0318059	Fgr
	-1.82574	3.79e-08	Ccdc85c	0.298452	0.000138414	Dhrs7		-2.74259	0.00431828	Schip1					-1.43582	0.00304675	Srgap3	0.232911	0.0318264	Uso1
	-4.84542	3.9e-08	Robo2	0.24997	0.000141957	Mdp1		-0.712288	0.00432606	Fgfrl1					-0.840998	0.00310871	Plxna3	1.35311	0.03198	Gm10222
	-4.3105	3.95e-08	Aff3	0.34943	0.000143843	Guk1		-1.67312	0.00438148	Magi2					-0.557958	0.00311989	Snx33	0.313546	0.032038	Rpn2
	-1.4185	3.97e-08	Mdga1	0.9085	0.000145299	P2ry14		-4.89106	0.00443368	Bcl11b					-3.39189	0.00312131	Nrep	0.186519	0.032124	Setd3
	-1.76406	4.02e-08	Igdcc4	0.182387	0.000146532	Gfm1		-3.51174	0.00443368	Lrp3					-2.65699	0.00315663	Cacng7	0.270488	0.0324457	Recql
	-3.88681	4.13e-08	Npas3	0.31231	0.000147	Pgs1		-0.535136	0.00446036	Snx33					-4.76014	0.00323521	Pou3f4	0.278018	0.0324457	Nmt2
	-3.36348	4.24e-08	Rab39b	0.686522	0.000150415	Slc25a37		-3.42068	0.00447999	Ap3b2					-2.28621	0.00323521	Dpf1	1.04456	0.0326925	Hp
	-2.98049	4.37e-08	Ank3	1.3004	0.000152789	Tmem151a		-0.323705	0.00451346	Klhl7					-0.465677	0.00323521	Epm2aip1	0.317424	0.0327206	Hyou1
	-4.01433	4.5e-08	Stmn4	0.260518	0.000157755	Nudcd2		-5.68	0.00455609	Mup3					-1.77266	0.00324466	Adcy5	0.560223	0.0329084	Abtb2
	-4.50749	4.55e-08	Slain1	0.223246	0.000157834	Hccs		-4.55091	0.00459939	Sox11					-3.21518	0.00326768	Mir9-3hg	1.34416	0.0330086	Spn
	-4.28352	4.69e-08	Tmem151b	0.34256	0.000159583	Ldha		-2.42956	0.00459939	Gabbr1					-5.26052	0.00328479	Rbp4	0.267333	0.0331177	Ppp3r1
	-5.21885	4.72e-08	Bcl11b	0.330196	0.000160068	Ndufaf4		-3.40541	0.00464965	Nfib					-4.50396	0.00336015	Pcdh8	0.18745	0.033238	Mfsd5
	-3.40245	4.72e-08	Nmnat2	1.11486	0.000165178	Runx3		-0.565485	0.00472731	Rab6b					-5.21018	0.00339343	Mat1a	1.82935	0.0332566	Gm15590
	-4.75765	4.74e-08	Fmn2	0.230142	0.000165183	Aspscr1		-2.33453	0.0047323	Thsd7a					-3.67631	0.00342115	43711	0.556347	0.033257	Fry
	-4.6618	4.86e-08	Stk32b	0.37416	0.000165544	Ncoa7		-4.10183	0.00473702	Mpp3					-1.202	0.00344327	Zeb1	1.33166	0.033257	Rpl36-ps12
	-4.28854	4.94e-08	Sdk2	0.424252	0.000167424	43718		-2.69432	0.00475937	Faxc					-1.9636	0.00346743	Zswim5	0.307779	0.0332702	Ccdc25
	-4.74149	4.98e-08	Sox11	0.282773	0.000171812	Ppp1r3e		-3.3237	0.00478974	Pknox2					-2.63599	0.00348942	Peg3	0.277767	0.0334218	Bop1
	-2.49146	5.02e-08	Brsk2	0.673172	0.000171812	9330159M07Rik		-2.79904	0.00479777	Skida1					-4.53471	0.00349183	Grik3	0.50056	0.0335302	Fkbp5
	-3.15451	5.21e-08	Amer2	0.200827	0.000171959	Tpm3		-3.01093	0.00482265	Spock1					-3.36573	0.00350086	Mn1	0.231547	0.0336532	Capns1
	-4.77085	5.34e-08	Sp9	0.518353	0.000171959	Ssc4d		-2.10899	0.00482265	Dpf1					-4.49143	0.00350217	NA	0.456448	0.0336532	Zfp503
	-4.54695	5.34e-08	Pnmal2	0.895596	0.000173309	Tnfsf9		-1.39502	0.00482265	Rnft2					-2.43047	0.00350217	Ppp1r26	0.202875	0.0336798	Kat14
	-0.842659	5.42e-08	Amigo1	1.17246	0.00017347	Angptl2		-0.730205	0.00482265	Kitl					-4.69057	0.00351719	Apba2	0.291997	0.0341203	Phb2
	-3.48505	5.47e-08	Dpysl4	0.274344	0.00017404	Tbrg1		-3.12352	0.00482363	Rab39b					-4.20989	0.00351719	Pnmal2	1.26137	0.0341949	Gm11110
	-4.54711	5.86e-08	Sox1	0.210924	0.000174079	Zfand2b		-4.35613	0.00484415	Bex2					-2.40137	0.00352664	Cdh4	0.210344	0.0342791	Xpnpep1
	-4.20023	5.87e-08	Auts2	0.796399	0.000177503	Fat4		-3.3302	0.00487153	Sox6					-0.785967	0.0035433	Dzip3	0.336191	0.0344865	Necap1
	-4.26067	5.98e-08	Xkr7	0.40694	0.000178178	Gk		-1.05303	0.00492186	Fabp7					-1.98087	0.00359039	Sarm1	0.355311	0.0344865	Fggy
	-2.83544	6.07e-08	Plce1	0.828083	0.000178772	Rab19		-4.83201	0.004974	Foxp2					-6.55091	0.00360811	Ahsg	0.671619	0.0344865	Rpl37rt
	-5.04918	6.11e-08	Dscaml1	0.310579	0.000180908	Acot9		-2.59282	0.004974	Ppp1r16b					-4.14193	0.00362071	Iqsec3	0.283655	0.0345338	Klhdc4
	-2.86742	6.11e-08	Ppp1r16b	1.00689	0.000181406	S100a10		-2.44254	0.004974	Nectin1					-0.824986	0.00369415	Amigo1	0.329474	0.0347221	Uap1
	-3.39705	6.16e-08	Hid1	0.394689	0.000181998	Ciart		-3.28268	0.00501748	Kalrn					-3.01139	0.00372306	Slc2a13	0.339011	0.0348165	Eif3d
	-2.52396	6.42e-08	Dusp8	0.266702	0.000183429	Metap1		-0.79091	0.00501748	Cpne8					-2.11952	0.00379562	Tuba1a	0.362497	0.034851	Znhit1
	-2.88178	6.55e-08	Dmd	0.573976	0.000183429	Fth1		-2.21019	0.00504849	Cdon					-0.470245	0.00379562	Btaf1	0.292573	0.0349396	Ehbp1l1
	-2.02878	6.56e-08	Iglon5	1.01866	0.000183429	Atp8b4		-1.09555	0.00515767	Dact3					-3.89053	0.00382681	Podxl2	0.245989	0.0349731	Timm23
	-3.4056	6.58e-08	Aff2	1.07619	0.000183644	Gm5345		-1.29236	0.00521953	Dzank1					-0.589063	0.00387646	Ncoa4	0.449465	0.0355077	Tnfrsf21
	-0.495934	6.75e-08	Edem1	0.453282	0.000185842	Hddc2		-3.10386	0.00526032	Nrep					-3.21832	0.00391905	Ccdc88c	0.241592	0.0355287	Ndufa8
	-2.76104	6.78e-08	Atp2b2	0.315721	0.000186224	Anxa4		-3.09602	0.00541844	Diras1					-3.27633	0.00392366	Rab39b	0.382031	0.035837	Rgs14
	-2.38543	6.78e-08	Thsd7a	0.282182	0.000186419	Flna		-5.29163	0.00544323	Scg2					-4.27642	0.00392845	Mpp3	0.404816	0.035837	Psmb6
	-3.62609	7.17e-08	Spock1	0.307795	0.00018989	Vhl		-1.8964	0.00553354	Fscn1					-2.70188	0.00393274	Irs1	0.393342	0.036582	Rnaset2b
	-1.54538	7.23e-08	Rundc3a	0.559005	0.000192244	5830432E09Rik		-2.19778	0.00594553	Brsk2					-4.80878	0.00396171	A2m	0.446567	0.036582	Sod1
	-1.23847	7.25e-08	Tspan7	1.04568	0.000193395	Cdkn2a		-0.548177	0.00594946	Cbx5					-3.0084	0.004008	Amer2	0.511651	0.036582	Ift57
	-4.49331	7.42e-08	Slc13a3	0.720976	0.000194562	Crybg1		-3.92395	0.00600007	Pcdh11x					-5.90883	0.00404319	Aldob	0.698204	0.0367482	9130401M01Rik
	-2.64603	7.45e-08	Fam171a2	0.242129	0.000196387	Pno1		-4.26735	0.00609283	Apba2					-3.4774	0.00404444	Lmtk3	0.506514	0.0367566	Mrpl14
	-3.15604	7.69e-08	Mpp2	0.21833	0.000197719	Pitpnm1		-4.20056	0.00609283	Ly6h					-0.732683	0.00404444	Meis1	0.24671	0.0367681	Gorasp2
	-4.62991	7.75e-08	D430041D05Rik	0.579996	0.000199181	Tstd3		-3.15601	0.00610193	Pcdhb16					-7.70689	0.00410903	Alb	0.32502	0.0367922	Gm17018
	-3.26967	7.88e-08	Spock2	0.330034	0.000199633	Card9		-2.17721	0.0061324	Dzip1					-4.66152	0.00419212	Slc13a3	0.303474	0.0368448	Qsox1
	-0.733078	8.15e-08	Ttc3	0.466222	0.000199633	Tiparp		-3.66094	0.00615439	Ephb1					-4.70291	0.00421049	Pipox	1.43836	0.0368448	Klra2
	-4.07598	8.17e-08	Scrt2	0.229177	0.000200223	Psma6		-2.70847	0.00615439	Efs					-1.9486	0.00428454	Ndrg2	0.263393	0.0368757	Ubb
	-3.58329	8.19e-08	Rps6ka6	0.182539	0.000200568	Psmd7		-2.58515	0.00615439	Kank1					-4.72229	0.00430002	Kcnq2	0.218217	0.0369063	Tmem9b
	-2.78931	8.19e-08	Efs	0.224628	0.000200568	Sri		-2.43035	0.00615439	Atp2b2					-2.39707	0.00431841	Unc5c	0.572956	0.0369584	Pirb
	-3.83966	8.27e-08	Myo16	0.309847	0.000204986	Ccdc9		-1.44601	0.00615439	Gpc6					-0.808585	0.00435435	Gm17147	0.235328	0.0370079	Atg101
	-2.68713	8.45e-08	Kank1	0.411061	0.000205893	Ssx2ip		-1.18445	0.00615439	Fat1					-1.35851	0.00441784	Dzank1	0.266602	0.0370079	Pigs
	-1.76009	8.51e-08	Mex3b	0.521233	0.000208979	Nbeal2		-0.858696	0.00615439	Bid					-0.341057	0.00441784	Mfsd11	0.205729	0.0370258	Ino80c
	-2.46816	8.61e-08	Peg3	0.594132	0.000209248	Casz1		-3.48012	0.00633589	Mycl					-3.80762	0.00443472	Sobp	0.967463	0.0370904	Adamtsl5
	-0.986474	8.69e-08	Rhod	0.422571	0.000210771	Plscr1		-2.73204	0.00638414	Aff2					-0.348739	0.00443472	Tra2b	0.255284	0.0371886	Hps3
	-2.46501	8.78e-08	Kif21a	1.14446	0.000210777	Pir		-2.69231	0.00638414	Zkscan2					-0.57052	0.00446077	Rab6b	0.303053	0.0372098	Wars
	-3.84421	8.9e-08	Mir124-2hg	0.184285	0.000211367	Atp11b		-1.62233	0.00639259	Adgrl1					-2.66957	0.0044723	Fam171a2	0.203161	0.0372481	Glud1
	-2.41438	9.68e-08	Amotl2	0.271464	0.000213697	Erlin1		-4.52868	0.00643125	Rims1					-2.87729	0.00450724	Shank3	0.319815	0.0374189	Pak1ip1
	-4.06986	9.81e-08	Sox21	0.200367	0.000217784	Timm23		-0.252262	0.00647842	Men1					-3.93009	0.00453653	Myo16	0.568387	0.0374223	Chsy1
	-5.34371	9.82e-08	Ccser1	0.186967	0.000218666	Senp2		-3.74465	0.00648554	Slain1					-2.8816	0.00457751	Efs	0.387353	0.0374732	Ginm1
	-3.73059	9.96e-08	Rgs9	0.179616	0.000220528	Rnf6		-2.65976	0.00649997	Sgsm1					-1.57522	0.00457751	Rundc3a	0.754671	0.0374732	2300009A05Rik
	-2.36212	1.01e-07	Srgap1	0.274693	0.000221006	Stx4a		-0.622941	0.00652058	Arl3					-3.76655	0.0046	Wnk3	0.317852	0.0376509	Fbxl14
	-2.2208	1.01e-07	Pfn2	0.619729	0.000221924	Gm16907		-4.30396	0.00657081	Nol4					-2.52883	0.0046	Map3k13	0.225444	0.0377663	Spop
	-1.30959	1.03e-07	Morn4	0.388262	0.000222807	Eef1akmt1		-3.98476	0.00661295	Gstm7					-4.44425	0.00464218	Ly6h	0.857366	0.0377663	S100a11
	-1.98876	1.06e-07	Rhobtb3	0.633484	0.000224721	Trpv4		-4.21736	0.00672894	Sox1					-2.23295	0.00469707	P3h2	0.262473	0.0378351	Naxe
	-4.2764	1.08e-07	Ly6h	0.311348	0.00022818	Rbak		-3.49982	0.00673928	Svop					-2.34112	0.00473027	Bicd1	0.223603	0.0378563	Ppp2r2d
	-3.72695	1.1e-07	Shank2	0.352032	0.00022818	Pusl1		-3.11963	0.00685814	Pcdh10					-0.697451	0.0047949	Pyurf	0.413189	0.0382472	Ptges3-ps
	-3.06457	1.14e-07	Ntrk2	0.334391	0.000228393	Cln5		-4.23996	0.00686886	Tmem178b					-3.94001	0.00482301	Xkr7	0.357501	0.0383172	Ift22
	-2.71857	1.14e-07	Dbn1	1.10937	0.000228691	Gm26811		-2.8276	0.00689842	Disp2					-0.422153	0.00485677	Wdr6	0.268424	0.0385493	Idh3b
	-0.610522	1.14e-07	Asrgl1	0.266263	0.000233754	Ugp2		-1.53398	0.00702107	Eml1					-2.1579	0.00495583	Asb2	0.243292	0.0387552	Tcp1
	-1.51813	1.2e-07	Myo6	0.67604	0.000235931	Mmp14		-0.272117	0.00709644	Zfp219					-1.03524	0.00500504	Epor	0.172454	0.0387879	Pa2g4
	-2.50692	1.21e-07	Casc4	0.202663	0.00023959	Gorasp2		-4.29131	0.00711183	Miat					-2.88679	0.00502913	Ank3	0.313849	0.0387937	Stx8
	-3.59118	1.24e-07	Fam57b	0.27725	0.000240191	Slc7a6		-2.17684	0.00711183	Agap2					-3.25107	0.00508163	Cdh22	0.353621	0.0396235	Apopt1
	-2.47828	1.25e-07	Cacna1c	0.50836	0.000243663	Txn1		-4.28895	0.00719725	Lrrc7					-3.00369	0.00517594	Cxadr	0.258259	0.0396569	Psma4
	-1.71667	1.33e-07	Rflna	0.416165	0.000252936	Myo1g		-4.45641	0.00719995	Dscaml1					-2.29006	0.00518629	Pfn2	0.242469	0.0396927	Anxa7
	-1.61436	1.33e-07	Mcc	1.07838	0.000253088	Mlkl		-3.5293	0.00723115	Fam57b					-1.62608	0.00521392	Nacad	0.594567	0.0396927	Abhd14a
	-3.63703	1.37e-07	Mycl	0.376917	0.000259747	Rin3		-3.01249	0.00731686	Shisa6					-1.73455	0.00538977	Mex3b	0.346403	0.0397922	Hcfc1r1
	-3.56577	1.41e-07	Lingo1	0.252209	0.000260146	C1d		-3.37665	0.00738561	B3galt1					-0.884234	0.0053965	Pask	0.327241	0.0398428	Nfu1
	-1.025	1.42e-07	Pgbd5	0.478387	0.000260339	Slc48a1		-3.13773	0.00757049	Rnf144a					-2.39791	0.00539676	Spns2	0.682445	0.0400614	Fth1
	-1.20934	1.44e-07	Sesn3	0.809086	0.000263158	Cxcl2		-1.86254	0.00757049	Apoa2					-1.88536	0.0054114	Scn3b	0.249571	0.040083	Psmc5
	-2.05802	1.46e-07	Kif5c	0.23755	0.000263215	Ctss		-1.7588	0.00757049	Ndrg2					-4.44497	0.00547807	Ppfia2	0.596218	0.0401019	Ubc
	-0.407684	1.46e-07	Reep3	0.18399	0.000266446	Elovl1		-1.25784	0.00757049	Prkca					-3.40259	0.00547807	Nfib	0.214441	0.0402154	Arpc1b
	-4.5901	1.55e-07	Kif26a	0.299261	0.000267051	BC048403		-3.14474	0.00759989	Hid1					-3.63564	0.00553402	Ttbk1	0.27703	0.0402154	M6pr
	-0.476006	1.6e-07	Btaf1	0.308686	0.000273737	Zadh2		-3.336	0.00761383	Rgs9					-1.29592	0.00553586	Ptpru	0.407666	0.0402154	Ublcp1
	-4.61157	1.66e-07	Dlx1	0.327004	0.000278317	Psmb3		-2.93549	0.00761383	Mpp2					-5.31027	0.00554709	Fabp1	0.226018	0.0403453	Rab8a
	-3.47016	1.71e-07	Abcg4	0.33417	0.000278619	Tpi1		-1.30828	0.00761771	Sec31b					-4.00364	0.00559653	Sox21	0.305461	0.0403817	Mlec
	-4.30146	1.73e-07	Miat	0.28015	0.000279658	Cyba		-0.648122	0.00761771	Sh3d19					-2.98599	0.00576288	Plxnb1	0.470524	0.040497	Rrp12
	-4.63561	1.75e-07	Adarb2	0.236733	0.00028327	Nrde2		-1.20326	0.00775154	Ptpru					-1.24095	0.00577572	Sesn3	0.24858	0.0405247	Tmem248
	-4.65646	1.77e-07	Foxp2	0.175494	0.000284588	Psmc2		-3.83522	0.00775515	Sdk2					-2.80456	0.00582305	Lzts1	0.308559	0.0405697	Qpctl
	-0.714541	1.78e-07	Kitl	0.394757	0.000284588	Qrsl1		-0.542145	0.00776082	Asrgl1					-2.25068	0.00582305	Lrrc4	0.538327	0.0406079	Capn2
	-2.36413	1.8e-07	Map3k13	0.282243	0.000286423	Uqcc2		-4.13411	0.00777595	Fmn2					-4.365	0.00583894	B3gat1	0.196835	0.0410705	Ddx41
	-1.99613	1.82e-07	Slc22a23	0.668797	0.000286654	Chst1		-1.8138	0.00777595	Iglon5					-3.89903	0.00583894	Stmn4	0.228134	0.0410705	Chmp4b
	-2.17509	1.83e-07	Npdc1	0.222804	0.00028687	Psmc1		-4.4581	0.00791437	Dlx1					-1.84853	0.00585053	Pcdh1	0.391752	0.0411644	1110008P14Rik
	-1.98203	1.86e-07	Mapk8ip1	1.37798	0.000287713	Eef1a2		-3.83696	0.00794548	Vstm2b					-0.78727	0.00585053	Cpne8	0.966532	0.0412168	Gm8430
	-2.93686	1.87e-07	Mex3a	0.177418	0.000291249	Mrps15		-4.33781	0.00801654	Sp9					-1.2377	0.00593983	Zfp354c	0.185656	0.0412898	Afg3l1
	-0.805581	1.89e-07	Zfp37	0.283763	0.000291249	Prr13		-3.10129	0.00811044	Maneal					-4.3624	0.00596351	Atcay	1.7795	0.0412898	Sgms2
	-2.82654	1.92e-07	Prr36	0.945217	0.000291288	Tmem238		-2.41558	0.00811044	Dmd					-0.42207	0.00596511	Kbtbd2	0.615736	0.0413445	Dennd4a
	-5.15096	1.98e-07	Sp8	0.315253	0.000292627	Fgd3		-4.31436	0.00829785	Robo2					-5.51799	0.00603317	B4galnt4	0.190629	0.0413684	Samm50
	-2.85681	1.98e-07	Plxnb1	0.147635	0.000300952	Cpsf1		-3.61932	0.00829785	Stmn4					-2.66995	0.00607135	Pcyt1b	0.195723	0.0414749	Stk11
	-5.30972	2.01e-07	Serpina3k	0.706025	0.000302261	Plscr4		-1.42777	0.00831395	Igdcc4					-4.65725	0.00609835	Rims1	0.419632	0.041626	Chchd7
	-2.07079	2.03e-07	Hip1r	0.237123	0.000302663	Qsox1		-2.0604	0.00833705	Phf21b					-3.56103	0.00609835	Cttnbp2	0.250414	0.0419019	Ptma
	-1.93723	2.04e-07	Sarm1	0.166639	0.000302855	Nom1		-1.41801	0.00833705	Rundc3a					-0.680743	0.00609835	Ttc3	0.161986	0.0420473	Psmd2
	-3.98221	2.07e-07	Mpp3	0.368482	0.000304031	Cdc14a		-1.82996	0.00838279	Rhobtb3					-1.8657	0.00611163	Dlgap2	0.188381	0.0420473	Utp14a
	-3.56343	2.07e-07	Tspan12	0.756741	0.000304245	Cyp4f18		-0.545356	0.00856113	Rrad					-0.375391	0.00611163	Wdhd1	0.272746	0.0420473	Tap2
	-1.13278	2.07e-07	Rnf122	0.215239	0.000312942	Atg5		-1.73631	0.00863048	Bcar1					-0.35018	0.00619464	Por	0.90783	0.0420473	Chst3
	-3.84223	2.15e-07	Dab1	0.429622	0.00031435	Pigw		-2.93349	0.00864435	Ntrk2					-1.94954	0.00619573	Bhlhb9	0.166245	0.0423545	Usp5
	-1.38679	2.25e-07	Phactr1	0.239961	0.000321667	Cript		-2.07553	0.00872944	Npdc1					-2.54061	0.00621507	Nebl	0.207221	0.0426502	Ppig
	-3.31139	2.37e-07	Ebf4	0.387928	0.000323431	Aldoa		-2.80469	0.00904222	Nmnat2					-2.27353	0.006283	Agap2	0.35604	0.0426522	Atp8b2
	-1.16905	2.37e-07	Zfp354c	0.394317	0.000331681	Fkbp5		-2.54647	0.00911542	Dbn1					-4.68636	0.00631787	Cyp3a11	0.443178	0.0430569	Tagln2
	-2.25323	2.41e-07	Sox12	0.455276	0.000331681	Adk		-1.35693	0.00919573	Phactr1					-2.04068	0.00638098	Slc22a23	0.252698	0.0430698	Zc3h15
	-5.21254	2.43e-07	Serpina1b	1.06422	0.000332873	Gclm		-4.99921	0.00924575	Ccser1					-3.39893	0.00645754	Rragb	0.462905	0.0431856	Eef1akmt1
	-0.746596	2.46e-07	Ddah2	0.240305	0.000335012	Pdia6		-3.67385	0.00924575	Asxl3					-3.6691	0.00648284	Fam57b	0.307967	0.0432699	Eif3b
	-0.644626	2.48e-07	Pyurf	0.298112	0.000337739	Dubr		-0.276834	0.00924575	Bahd1					-2.54276	0.00653883	Zfp365	0.636307	0.0432699	Pgd
	-1.04549	2.56e-07	Dkk2	1.2004	0.000338455	Sirpb1c		-1.21506	0.00925248	Srgap3					-1.00824	0.00653883	Chst7	0.622615	0.0437026	Anxa2
	-2.15067	2.6e-07	Psd2	0.194801	0.000342927	Parp4		-2.25429	0.00937085	Peg3					-5.28681	0.00654436	Scg2	0.184775	0.0438518	Eif4g1
	-2.71634	2.63e-07	Kbtbd11	0.761776	0.000345436	Smad6		-2.28028	0.00948093	Kif21a					-3.94897	0.00656446	Dab1	0.610529	0.0438657	Creg2
	-5.18567	2.7e-07	Fgb	0.436067	0.000347068	Abtb2		-4.17192	0.00960283	D430041D05Rik					-0.39051	0.00672245	Sft2d1	0.284234	0.0439212	Riox2
	-5.77686	2.74e-07	Cyp2e1	0.248202	0.000351265	Mphosph10		-3.06551	0.00960283	St6galnac5					-1.72677	0.00674012	Reep2	0.64973	0.0439862	Ptpmt1
	-1.73957	2.75e-07	Dlgap2	0.243864	0.000352335	Klc2		-2.68564	0.00960283	Scrn1					-2.36448	0.00674827	Abat	0.192038	0.0442621	Ddx54
	-0.669251	2.93e-07	Sh3d19	0.311544	0.000352335	Bola3		-1.11572	0.00961748	Tspan7					-4.30505	0.00682385	Soga3	0.314357	0.0443941	Pip5k1c
	-5.63722	3.01e-07	Gc	0.387804	0.000352335	Ttc12		-1.6782	0.00968534	Pcdh1					-4.1938	0.00684311	Gprin1	0.352746	0.0443941	Tmem41a
	-1.89315	3.06e-07	Slco2b1	0.263865	0.000352633	Trub2		-2.22703	0.00972536	Map3k13					-2.44423	0.00684311	Kif21a	0.314863	0.0449612	Mef2a
	-4.41276	3.1e-07	St8sia2	0.228658	0.000354753	Lrrcc1		-0.831432	0.00973946	Mybl1					-3.16892	0.0068643	Mtcl1	0.192036	0.044982	Mbd3
	-2.82749	3.12e-07	Disp2	0.277181	0.000361002	Prkag1		-4.34022	0.00976402	Kif26a					-1.00945	0.00691966	Nova1	0.260158	0.045135	Man2b2
	-4.45397	3.13e-07	Pak7	0.28011	0.000362685	Sh3bgrl3		-2.27349	0.00986019	Casc4					-4.00552	0.00692978	Auts2	0.272149	0.0452054	Eif2ak1
	-3.89093	3.13e-07	Cnr1	0.509085	0.000362998	Pgd		-0.705759	0.00986019	Amigo1					-2.36115	0.00697242	Srcin1	0.395046	0.0452054	Higd1a
	-1.2777	3.15e-07	Nckap1	0.205313	0.000365892	Plod3		-1.12054	0.00986327	Sesn3					-0.805151	0.00698605	Tanc1	0.459563	0.0452054	Tigar
	-2.98338	3.18e-07	Shank3	0.93851	0.000367979	Trim16		-2.29254	0.0100184	Syn2					-1.16115	0.00700495	Socs2	0.236147	0.0453243	Armh3
	-3.79783	3.21e-07	Asxl3	0.15183	0.000368148	Vps36		-3.61116	0.0102599	Aff3					-3.50847	0.00716265	Mycl	0.309375	0.0453243	Psma1
	-4.82485	3.22e-07	Dlx6os1	0.29193	0.000369625	Mlx		-0.916166	0.0102882	Epor					-4.38049	0.00718301	Mmp24	0.613447	0.0453243	Grhpr
	-4.48822	3.37e-07	Grin2b	0.433797	0.00036989	Dram1		-0.388074	0.0104287	Daglb					-4.29785	0.00718301	Sox1	0.195728	0.0453628	Ssu72
	-2.21523	3.37e-07	Mgat3	0.367152	0.000370396	Gmfg		-3.54021	0.0104315	Pnmal2					-2.61899	0.00718301	Epdr1	0.379523	0.0453779	Csf2rb
	-0.732935	3.37e-07	Cpne8	1.6076	0.000374335	D930048N14Rik		-3.67291	0.0105814	Auts2					-0.593332	0.00721812	Pard6a	0.916502	0.0456956	Samd9l
	-4.01336	3.39e-07	Svop	0.151639	0.000376692	Cul1		-1.54267	0.0106238	Mex3b					-1.70751	0.00736572	Rflna	1.05907	0.0456956	H2-Q7
	-1.50425	3.48e-07	Eml1	0.228287	0.000376692	Cd82		-3.37219	0.0106548	Jph4					-5.41215	0.00737804	Mup3	0.194873	0.0459457	Atp6ap1
	-0.896288	3.55e-07	BC021767	0.126198	0.000379078	Tcf25		-0.550698	0.0106548	Mcm7					-0.918929	0.00737804	Rhod	0.302093	0.0462907	BC004004
	-1.70402	3.59e-07	Adam22	0.36165	0.000379725	B4galnt1		-2.58199	0.0106617	Mmp16					-2.18136	0.00742283	Sox12	0.461187	0.0462907	P2ry10b
	-2.66385	3.74e-07	Scrn1	0.855875	0.000381686	Pilra		-1.40319	0.0106734	Myo6					-0.652298	0.00742283	Gm12166	0.257653	0.0465947	Nhp2
	-4.61287	3.75e-07	Mycn	0.172614	0.000382419	Ppig		-0.756912	0.0106781	Selenbp2					-4.38351	0.00744191	Draxin	0.220859	0.0467803	Api5
	-1.70977	3.75e-07	Scn3b	0.485537	0.000382419	Lmln		-0.276101	0.0106781	Zfp787					-2.73041	0.00756794	Nr2f1	0.308679	0.0467803	Naa60
	-2.03917	3.76e-07	Brsk1	0.753256	0.000386293	Gpr84		-1.08292	0.0106792	Rnf122					-2.05376	0.00761261	Hip1r	0.69166	0.0467803	B3gnt3
	-2.35394	3.79e-07	Dtna	0.272466	0.000386922	Nenf		-4.42417	0.0107657	Rlbp1					-0.521412	0.00761261	Arhgef4	0.283663	0.0468061	Klc4
	-0.935994	3.79e-07	Epor	0.230868	0.000386951	Ap1m1		-3.44767	0.0107657	Cend1					-0.396745	0.00762742	Pcmtd1	3.23311	0.0471758	Gm15564
	-3.47499	3.95e-07	Maneal	0.196738	0.000387814	Med22		-2.7155	0.0107657	Mex3a					-0.613184	0.00772054	Banp	0.336224	0.0472801	Prr13
	-3.97313	4.02e-07	Xkr4	0.70785	0.000387833	Cd244a		-3.49888	0.0108908	Iqsec3					-0.893138	0.00780377	Ptafr	0.234638	0.0473425	Eif5a
	-4.32363	4.03e-07	A2m	0.929527	0.000389803	Cav1		-1.1264	0.010975	Morn4					-1.33884	0.00781468	Usp11	0.614846	0.0473425	Tsku
	-0.849761	4.06e-07	Adcy3	0.370267	0.000392075	Pik3r6		-3.2262	0.0109995	Csdc2					-2.67114	0.00784539	Cdh13	1.08175	0.0474015	Gm7331
	-3.39207	4.17e-07	Slc35f1	0.511065	0.000392148	Bcl2		-0.404782	0.0109995	Calhm2					-3.84191	0.00797223	Aff3	0.259585	0.0474272	Rars
	-3.3172	4.22e-07	Celf4	0.293428	0.000397882	Hk1		-0.293246	0.0110229	Abi2					-4.08294	0.00801989	Myo5b	0.522734	0.0474607	Gde1
	-0.461381	4.31e-07	Phc1	0.191657	0.000398836	Plcg2		-3.35166	0.0111452	Tmem151b					-1.1575	0.00808162	Rnf122	0.464465	0.0477508	Gstm4
	-0.791481	4.32e-07	Zfp704	0.731995	0.000399326	Ptger2		-3.02315	0.0111452	Shank1					-0.460797	0.00809337	Cep85	0.424034	0.0481401	Pls3
	-4.72168	4.41e-07	Rnf165	0.419386	0.000404338	Satb2		-1.48659	0.0112637	Rtn2					-5.53533	0.00809842	Apoa1	0.211204	0.0483112	Naglu
	-1.25077	4.41e-07	Afap1	0.442813	0.000404622	Fam69a		-2.53854	0.0113073	Amer2					-5.18822	0.00811955	Ccser1	0.193309	0.0488664	Cyc1
	-3.43953	4.52e-07	Gucy1a2	0.632529	0.000404622	Rnase6		-1.83764	0.0113073	Palm					-1.69952	0.00813124	Gng3	0.61146	0.0489269	Ext1
	-3.23409	4.53e-07	Csdc2	0.284043	0.00040477	Foxp4		-1.10224	0.0113105	Zfp354c					-4.43728	0.00815837	Robo2	0.306576	0.0491059	Cdc34
	-6.33052	4.58e-07	Ahsg	0.335842	0.00040477	Osgin2		-2.5239	0.0114651	Slc2a13					-2.33101	0.00847423	Nectin1	0.281251	0.0491766	Psen2
	-1.76484	4.63e-07	Efnb2	0.199945	0.000405543	Nt5c		-0.264189	0.0114891	Zfp24					-1.17739	0.00851352	Tmem158	0.282545	0.0491838	Nrde2
	-5.08108	4.64e-07	Mat1a	0.462668	0.000407082	Chst12		-4.57422	0.011581	Rnf165					-3.31595	0.00854757	Npas3	0.591123	0.0491838	Prkar2b
	-4.24429	4.64e-07	Mmp24	0.257567	0.000407345	L3mbtl2		-2.08151	0.011581	Dusp8					-2.55123	0.00854757	Faxc
	-0.562239	4.65e-07	Ncoa4	0.342796	0.000408955	Zdhhc18		-4.21707	0.0116224	Adarb2					-4.75822	0.00855766	Mycn
	-2.00379	4.67e-07	Dzip1	0.198997	0.00041262	Mmadhc		-0.836	0.0116415	BC021767					-0.263744	0.00856784	Fam120b
	-4.5264	4.75e-07	Tenm2	0.233694	0.00041262	Mrps26		-4.34087	0.0116612	Rbp4					-2.40543	0.00860238	Cacna1c
	-1.87384	4.79e-07	H2afy2	0.222212	0.000413988	Grpel1		-0.48532	0.0117159	Pcdhgc4					-1.15214	0.00862275	Tspan7
	-1.6113	4.9e-07	Jph3	0.169729	0.000419516	Ric8a		-2.15637	0.0117311	Amotl2					-3.19748	0.00875971	Rps6ka6
	-4.84784	4.91e-07	Scg2	0.767785	0.000420217	Gng11		-3.49924	0.0117894	Sox21					-3.53638	0.00886592	Tmem44
	-3.07679	4.92e-07	St6galnac5	0.429573	0.000421995	Pfkl		-2.65832	0.0118423	Arhgap33					-2.21349	0.00886592	Snap25
	-2.91195	4.94e-07	Pcdhb16	1.23833	0.000437632	Dock5		-1.81741	0.0119003	Slco2b1					-0.997042	0.00894267	Unc13b
	-0.514921	5.03e-07	Snx33	0.198247	0.000439051	Ufl1		-1.98583	0.0120163	Pfn2					-3.29486	0.00897621	Aif1l
	-3.7216	5.08e-07	Tmem44	0.429708	0.000441886	Fopnl		-4.3456	0.0121297	G630016G05Rik					-2.92724	0.00905721	Gldc
	-1.05575	5.21e-07	Camk2b	0.372116	0.000444623	Lpcat2		-1.76919	0.0122549	Cdkn1c					-0.65977	0.00915007	Fgfrl1
	-1.68826	5.25e-07	Ackr3	0.415339	0.000444623	Kdm8		-1.97282	0.0123536	Brsk1					-4.11451	0.00921187	Dpysl5
	-1.58267	5.25e-07	Adcy5	0.371406	0.000450543	Gm12715		-0.302096	0.0123578	Mfsd11					-3.51215	0.00934718	Gal3st3
	-2.57359	5.3e-07	Mmp16	0.560812	0.000452971	Gm28661		-0.83002	0.0126025	Rhod					-4.13882	0.00940103	Dcx
	-4.97179	5.37e-07	B4galnt4	0.377833	0.000455891	Cpt1a		-0.852026	0.0127938	Ptafr					-0.269379	0.00942076	Zfp24
	-2.18386	5.41e-07	Unc5c	0.199161	0.000458364	Psma7		-3.31899	0.0129443	Myo16					-1.90781	0.00962465	Slco2b1
	-1.43007	5.43e-07	Lrig1	0.179315	0.000458849	Mtfr1l		-0.920179	0.0130241	Pgbd5					-3.54237	0.00964144	Enox1
	-1.82414	5.44e-07	Palm	1.78207	0.000460839	Prr33		-2.0887	0.0130986	Mgat3					-2.65837	0.00965313	Chic1
	-1.55221	5.45e-07	Hey1	0.320294	0.000462434	Arhgdib		-3.48781	0.013422	Dab1					-0.571407	0.00977492	Asph
	-2.89388	5.5e-07	Diras1	0.315972	0.000465156	Mrpl20		-1.7787	0.013422	Sema3a					-0.362818	0.00977492	Tbc1d31
	-1.76781	5.52e-07	Hist3h2ba	0.3393	0.000467336	Spata13		-0.664317	0.013422	Zfp37					-2.84443	0.00983589	Nmnat2
	-2.29168	5.54e-07	Kcnc3	0.261073	0.000470046	Slc50a1		-1.64014	0.0134801	Sorbs1					-0.829407	0.00983589	Zfp493
	-1.95009	5.54e-07	Phf21b	1.11748	0.000471705	Kcnn4		-3.97162	0.0136898	Rgs8					-0.812228	0.00992253	Tns1
	-4.94824	5.67e-07	9330159F19Rik	0.263397	0.000471719	Aprt		-1.61875	0.0139882	Dlgap2					-0.612998	0.0100549	Zfp113
	-1.82297	5.7e-07	Cd79b	0.541614	0.000472839	Il15ra		-0.951028	0.0142137	Sez6l2					-3.13833	0.010066	Dpysl4
	-0.737614	5.7e-07	Mpzl1	0.306437	0.000475879	Rmc1		-4.23288	0.01433	Nudt10					-0.78116	0.010066	Selenbp2
	-8.07978	5.79e-07	Alb	0.271333	0.000476713	Slc25a15		-0.58416	0.0144512	Cchcr1					-0.378527	0.010066	Cmtm3
	-2.43453	5.79e-07	Schip1	0.546191	0.000476713	Gm15568		-0.404044	0.0144512	Zfp574					-2.73378	0.0100671	Scrn1
	-2.63798	5.84e-07	Arhgap33	0.19043	0.00047849	Preb		-0.33605	0.014455	Plxdc1					-2.52655	0.0100671	Plce1
	-2.38023	5.89e-07	Scd1	0.211965	0.000480158	Utp18		-1.51433	0.0144683	Omg					-0.851943	0.0103082	Zfp36l1
	-4.09201	5.9e-07	Pou3f4	0.271886	0.000480158	Hsd3b7		-4.32275	0.0145191	Actl6b					-2.93641	0.0103382	Ntrk2
	-1.99436	6e-07	Cdh2	0.698327	0.000482459	Rps27a-ps2		-2.45697	0.0145388	Efna2					-4.88768	0.0103994	Mgat5b
	-0.712258	6.19e-07	Plxna3	0.362961	0.000486297	Il2rg		-1.50694	0.0145779	Reep2					-2.0491	0.0103994	Ggt7
	-1.78759	6.22e-07	Ehd3	0.318319	0.000488795	2610507I01Rik		-0.609192	0.0149233	Ttc3					-0.72497	0.010412	Zfp704
	-1.69663	6.27e-07	Sorbs1	1.24264	0.000496459	Emb		-0.603851	0.0149233	Grap					-2.437	0.0107315	Scd1
	-0.424138	6.57e-07	Mfsd13a	0.471771	0.000499877	H2-DMb2		-0.596521	0.0149233	Ankrd26					-2.66385	0.0107354	Celf5
	-2.53695	6.67e-07	Lrrc4c	0.227939	0.000501823	Mgst3		-4.8339	0.0150408	Aldob					-3.03139	0.0108048	Kalrn
	-0.536017	6.91e-07	Bmpr1a	0.508652	0.000506766	Gm9917		-1.94268	0.0151929	Ppp1r26					-2.97001	0.0108048	Pcdhb16
	-3.72968	6.99e-07	Rragb	0.707303	0.000507189	H60b		-0.780436	0.0156	Adcy3					-0.343288	0.0108695	Zfp111
	-4.57204	7.01e-07	Amer3	0.258778	0.000507773	Tmc6		-2.17491	0.0157541	Nebl					-2.7663	0.0108796	Rgma
	-2.20069	7.01e-07	Epha4	0.164201	0.000508831	Brf1		-2.09583	0.016025	Cdk5r1					-1.42513	0.0109618	Myo6
	-1.2608	7.01e-07	Prkca	0.17935	0.000508831	Mrps2		-3.21753	0.0160788	Zfp711					-2.53084	0.0110526	Chn1
	-2.12592	7.25e-07	Ppp1r26	0.376572	0.000512916	Capg		-4.26699	0.0161224	Dlx6os1					-2.09308	0.0110959	Efnb3
	-5.54646	7.31e-07	Mup3	2.76653	0.000513663	Hotairm1		-2.90327	0.0162929	Lingo1					-1.31548	0.0110959	Ppfia3
	-5.0325	7.33e-07	Cyp3a11	0.202156	0.000518532	Pigs		-1.57087	0.0164873	Scn3b					-0.815811	0.0112945	Tlr9
	-2.98308	7.34e-07	Serpina3n	0.270112	0.00052916	Pla2g12a		-0.872618	0.0165224	Nova1					-0.618882	0.0112945	Cchcr1
	-2.24371	7.4e-07	Pcdhb17	1.03949	0.000530769	Ccl7		-4.16287	0.0166971	Vax1					-0.549029	0.0112945	Mcm7
	-0.482428	7.4e-07	Man1c1	0.531474	0.000531785	Gm10676		-1.1564	0.0167391	Afap1					-0.294688	0.0113333	Pip4p1
	-4.25841	7.63e-07	Srrm4	0.278877	0.00053947	Tmem43		-2.23383	0.0167727	Scd1					-0.629982	0.0113811	Tra2a
	-1.26816	7.63e-07	Ndrg4	0.184582	0.000544476	Sike1		-4.2202	0.0168498	Mycn					-1.51115	0.0114726	Mcc
	-0.811822	7.68e-07	Tlr9	0.312872	0.000546258	Zc3h7a		-1.35072	0.0168976	Dmrta2					-1.49076	0.0115388	Zfp428
	-0.935703	7.73e-07	Fabp7	0.20131	0.000550697	Irak1		-3.1823	0.0170268	Paqr9					-0.970385	0.0115629	M1ap
	-4.38454	8.05e-07	Rlbp1	0.265652	0.000552223	Lgals9		-2.11097	0.0170984	Pcdhb17					-3.17886	0.0115749	Ebf4
	-0.324779	8.05e-07	Abi2	0.204056	0.000552784	Rad17		-2.07452	0.0170984	Mcf2l					-3.12745	0.0115749	Nhs
	-5.13878	8.18e-07	Mpped2	0.271484	0.000558916	Ciapin1		-2.01542	0.0171091	Slc25a27					-2.11356	0.0115749	Thsd7a
	-1.24453	8.27e-07	Ppfia3	0.437473	0.000560665	Cnr2		-1.7304	0.0171166	Slc22a23					-2.039	0.0115749	Dzip1
	-2.4516	8.43e-07	Efna2	0.260708	0.000560804	Fam204a		-2.84361	0.017307	Rps6ka6					-1.92089	0.0115749	Enpp5
	-4.01825	8.97e-07	Rgs8	1.11905	0.000568825	Fbln2		-4.76044	0.0174228	Mpped2					-3.3945	0.0117006	Tmem151b
	-0.8582	8.99e-07	Tcaf1	0.143414	0.000572278	Mfsd5		-1.3446	0.0175508	Lrig1					-1.29494	0.0117552	Nxn
	-2.78963	9.35e-07	Ccdc92	0.344064	0.000583037	Plekha8		-2.15074	0.0177439	Zfp365					-2.5218	0.011819	Skida1
	-2.52795	9.37e-07	Zkscan2	0.212846	0.000584342	Dap		-0.993115	0.0177753	Col11a2					-0.959897	0.011819	Camk2b
	-4.54903	9.42e-07	Actl6b	0.190103	0.000587312	Tmem248		-0.387428	0.0179412	Btaf1					-2.49449	0.0118836	Dbn1
	-1.64348	9.47e-07	Ndrg2	0.213973	0.000587472	Nin		-2.10844	0.0181616	Cacna1c					-0.550161	0.0119299	Zbtb26
	-0.255859	9.61e-07	Men1	0.193246	0.000589727	Slc35c2		-0.816325	0.018743	Tcaf1					-2.65002	0.0119905	Prr36
	-0.853808	9.69e-07	Ptafr	0.3162	0.000600958	Nprl3		-2.12266	0.0187838	Fam171a2					-4.1864	0.0120165	Sp9
	-2.46364	9.79e-07	Syt7	0.270323	0.000601522	Tmem62		-0.566447	0.0189946	Gpsm1					-1.30622	0.0120165	Pparg
	-4.585	1.01e-06	Gm10710	0.21023	0.000613202	Glmp		-1.74706	0.0190712	Kif5c					-0.952962	0.0120379	Pgbd5
	-3.15938	1.01e-06	Tiam2	0.400287	0.000613202	Ubp1		-3.82255	0.0190811	Kcnn2					-2.85218	0.0122688	Shisa6
	-4.60248	1.03e-06	Vax1	0.43848	0.000613202	Tmem42		-1.1835	0.0191019	Ppfia3					-3.15321	0.0123609	Tmem198
	-0.487282	1.04e-06	Pcdhgc4	0.250318	0.000618463	Edf1		-0.732202	0.0191366	Tns1					-0.688433	0.0123966	Zfp37
	-2.14464	1.05e-06	Mcf2l	0.509108	0.000622124	Btg3		-4.36323	0.0192227	Dlx5					-1.24838	0.0125002	Sec31b
	-4.37036	1.09e-06	Gucy1a1	0.400859	0.000623298	Aph1b		-1.43108	0.0192666	Hey1					-1.02819	0.0126393	Plppr2
	-4.01357	1.09e-06	Pygo1	0.457416	0.000623398	Grhpr		-2.40083	0.0192888	Tmem47					-1.31051	0.0128313	Ndrg4
	-2.07786	1.09e-06	Cdk5r1	0.201819	0.000624553	Uxs1		-0.678915	0.0193529	Mpzl1					-4.38567	0.0128387	Rlbp1
	-1.32554	1.09e-06	Dzank1	0.177068	0.000630205	Pkd2		-2.9339	0.0194844	Slc35f1					-2.18145	0.0128603	Amotl2
	-0.584561	1.1e-06	Arl3	1.07378	0.000636175	Vwf		-1.62999	0.0197006	Hist3h2ba					-4.34423	0.0128708	Gucy1a1
	-4.45099	1.12e-06	Myt1l	0.221169	0.000638038	Tbc1d9		-0.268196	0.0197006	Spg20					-4.02195	0.0128708	Sox11
	-4.28459	1.12e-06	Dlx2	0.467393	0.000638378	Ext1		-1.31655	0.0198819	Cpt1c					-3.17229	0.0131139	Mir124-2hg
	-2.18307	1.12e-06	Nebl	0.297353	0.00063952	Tmem41a		-4.39106	0.0199929	Sp8					-0.655013	0.0131139	Ptpdc1
	-4.44748	1.14e-06	Gad2	0.39628	0.000645105	Slc22a21		-3.52337	0.0200693	Xkr4					-2.53499	0.0131822	Efna2
	-1.87484	1.15e-06	Fjx1	0.407269	0.000656612	Gsto1		-2.18705	0.0208468	Epdr1					-0.434161	0.0132655	Cacna1d
	-1.14263	1.15e-06	Myh10	0.501746	0.000661302	Stx11		-0.380993	0.0208844	Edem1					-0.987334	0.0132683	Atl1
	-4.52484	1.18e-06	Dlx5	0.945357	0.000661302	Spn		-4.17858	0.0213643	Amer3					-2.87404	0.0133187	Gucy1a2
	-0.377938	1.19e-06	Pcmtd1	0.853141	0.000665604	AI662270		-3.69569	0.0214121	A2m					-4.29988	0.0133273	Foxp2
	-4.70089	1.23e-06	Trim67	0.20712	0.000673489	Mapk14		-2.40164	0.0216842	Plxnb1					-0.452899	0.0134809	Tsc22d2
	-3.93622	1.23e-06	Kcnn2	0.477418	0.000673489	Rpl19-ps11		-0.633188	0.0216842	Tmsb10					-3.61527	0.013753	Sdk2
	-3.29217	1.26e-06	Wnk3	0.257705	0.000677488	Adpgk		-0.627878	0.0217942	Plxna3					-0.57236	0.0137809	Zfp59
	-4.30025	1.27e-06	Sox1ot	0.419455	0.000677488	Kpna2		-1.31902	0.0218601	Dusp27					-2.45441	0.0137995	Nrxn1
	-3.97601	1.28e-06	Pcdh9	0.449352	0.000680362	C920009B18Rik		-2.12328	0.0219705	P4htm					-1.75603	0.0138665	Hist3h2ba
	-4.44809	1.29e-06	Cacng5	0.199122	0.000681387	Surf4		-0.36188	0.0219705	Lgmn					-1.52914	0.0139156	Hey1
	-1.23136	1.34e-06	Nxn	0.265994	0.000682376	Vamp1		-1.12084	0.0221465	Nckap1					-0.961683	0.0140074	Dkk2
	-2.51227	1.36e-06	Cplx2	0.535124	0.000682902	Gca		-0.416681	0.0221465	Zfp41					-0.944311	0.0140074	Gm15513
	-3.31604	1.38e-06	Paqr9	0.149565	0.000683875	Psmd6		-0.254589	0.0221465	Mtf1					-0.581002	0.0142051	Nck2
	-1.96055	1.42e-06	Ggt7	0.212648	0.000685512	C1qbp		-4.10601	0.0221511	Tenm2					-2.20503	0.0142825	Casc4
	-3.4416	1.44e-06	Fam124a	0.214127	0.000690511	Hmbs		-1.50369	0.0222015	Adam22					-1.84851	0.014476	Kif5c
	-0.568436	1.44e-06	Gpsm1	0.213152	0.000696878	Coasy		-3.75775	0.0222311	Pak7					-1.73574	0.014476	Cd79b
	-1.6766	1.45e-06	Cdkl5	0.61573	0.000700145	Klrg2		-4.25488	0.0223413	Igfbpl1					-1.20963	0.0147008	Nckap1
	-0.552759	1.47e-06	Foxn3	0.212155	0.000712987	Ppfibp1		-4.19997	0.0225817	Gad2					-0.307178	0.0147983	Osbpl11
	-0.880428	1.49e-06	Nova1	0.393343	0.000713308	Pot1b		-4.23159	0.0227423	Gm10710					-0.378208	0.0148097	Dnajc27
	-3.24163	1.5e-06	Pax6	0.190851	0.000716226	Dera		-2.54917	0.0228119	Fam131b					-0.329046	0.0149667	Entpd7
	-2.41746	1.5e-06	Skida1	1.13424	0.000719169	Spint1		-4.06611	0.0228313	9330159F19Rik					-4.42168	0.015081	Tenm2
	-2.62365	1.51e-06	Tspan6	0.124271	0.000720485	Trappc11		-4.12779	0.0229398	Sox1ot					-4.16349	0.0151659	Kif26a
	-3.3446	1.52e-06	Id4	0.286791	0.000721821	Dnajc21		-1.4885	0.0231301	Morc4					-4.08856	0.0152686	Dscaml1
	-1.65727	1.56e-06	Nav3	0.189512	0.000723978	Snx10		-1.17349	0.0233941	Ndrg4					-0.499137	0.0152778	Ly96
	-1.06016	1.57e-06	Col11a2	0.36414	0.000728199	Ftl1-ps1		-1.51985	0.0235485	Nynrin					-1.28654	0.0153896	Phactr1
	-1.21201	1.59e-06	Pparg	0.699486	0.000738712	A330023F24Rik		-1.64034	0.0235671	Fjx1					-0.902976	0.0155004	Calhm6
	-1.92338	1.6e-06	Arnt2	0.557926	0.000745845	Adgb		-0.321406	0.0237099	Reep3					-2.19086	0.0155635	Fads2
	-1.27063	1.6e-06	Ednrb	0.1789	0.000754175	Habp4		-1.19039	0.023748	Serpinb1c					-1.23518	0.0155816	Gpc2
	-0.673145	1.62e-06	Fgfrl1	0.429704	0.00076336	Ppp1r3d		-3.75055	0.0241305	St8sia2					-3.3192	0.0156084	Cend1
	-0.336996	1.63e-06	Por	0.451626	0.000767158	2810021J22Rik		-1.88668	0.0242678	Spns2					-2.02484	0.0157746	Dusp8
	-5.41698	1.68e-06	Aldob	0.348646	0.000767509	0610037L13Rik		-2.32452	0.0243294	Prr36					-0.694009	0.0157746	Slc12a2
	-2.50212	1.68e-06	Robo1	0.506467	0.000769913	mt-Co2		-0.297235	0.0244172	Ano8					-1.59728	0.0158609	Gpr137c
	-4.57845	1.69e-06	Rbp4	0.16924	0.000771446	Nkiras2		-0.739945	0.0244453	Tlr9					-0.402911	0.0159529	Msi2
	-2.76105	1.71e-06	Shisa6	0.220051	0.000771446	Dcun1d5		-1.91453	0.0244885	Car11					-0.828727	0.0159952	Rab4a
	-2.16502	1.72e-06	Kctd15	0.232636	0.000772107	Qpctl		-1.75323	0.0244885	Srgap1					-0.500374	0.0159952	H2afx
	-0.299736	1.73e-06	Ddx17	0.792468	0.000772221	Gcnt2		-2.11249	0.0247137	Kctd15					-4.02271	0.0161506	Pygo1
	-3.22582	1.75e-06	Prkd1	0.204	0.000788945	Wdr75		-1.35179	0.0247137	Ephb6					-1.38374	0.0162359	Dmrta2
	-1.27667	1.75e-06	Rgl1	0.201717	0.000790053	Srp9		-1.12698	0.0249709	Nxn					-1.51326	0.0162982	Omg
	-1.11783	1.81e-06	Apoc1	0.190719	0.000794217	Camk2g		-4.3838	0.0249809	B4galnt4					-0.360808	0.0163998	Tbc1d12
	-0.412066	1.81e-06	Msi2	0.735732	0.000794762	2610318N02Rik		-2.68281	0.025053	Serpina3n					-1.11893	0.0165642	Tbx2
	-2.56941	1.82e-06	Fam131b	0.221009	0.00079541	Tmem63a		-1.38071	0.0251261	Gdf3					-1.71839	0.0166399	Atoh8
	-1.91608	1.83e-06	Apoa2	0.654793	0.000796178	Arhgap30		-0.611168	0.0251261	Lrp4					-2.09783	0.0166739	Ddr1
	-0.790765	1.84e-06	Tns1	0.313201	0.000801553	Cep70		-2.35821	0.0255181	Robo1					-3.91149	0.0166871	D430041D05Rik
	-2.79205	1.88e-06	Kirrel3	0.261376	0.00080157	Brpf1		-2.14392	0.0255181	Fndc4					-0.480462	0.0167784	Lpxn
	-4.04339	1.91e-06	Gm14204	0.205795	0.000805576	Chd1l		-0.871289	0.0255181	Dkk2					-0.283391	0.0167784	Hs1bp3
	-4.07481	1.95e-06	Dlx6	0.212005	0.000812642	Sirt7		-3.94905	0.0255709	Dlx6					-1.5943	0.0168079	Adam22
	-5.02875	1.98e-06	Fabp1	0.174768	0.000816834	Trappc6b		-1.42311	0.0257143	Jph3					-4.37756	0.0168877	Mir124a-1hg
	-3.13301	1.98e-06	Cend1	0.175333	0.00081833	Atp2a2		-1.66592	0.0263414	Hip1r					-3.86099	0.0168877	Miat
	-4.05256	2.04e-06	Srrm3	0.193357	0.000826705	Baz1a		-1.64778	0.0264667	H2afy2					-1.92194	0.0169326	Brsk1
	-2.2679	2.06e-06	P4htm	0.777277	0.000826705	Gm27003		-2.68826	0.0265356	Rab30					-2.29806	0.0173468	Schip1
	-2.62274	2.1e-06	St8sia1	0.482595	0.000834246	Map3k6		-2.0579	0.0266742	Tox2					-3.5506	0.0173592	Cnr1
	-0.574044	2.1e-06	Arhgap18	0.208207	0.000836718	Psmd13		-1.44856	0.0266824	Gpr137c					-1.88971	0.0173663	Phf21b
	-2.35802	2.15e-06	Tmem47	0.163518	0.000838891	Rnf11		-1.84497	0.0269127	Arnt2					-0.626256	0.0173663	Kansl1l
	-2.1906	2.15e-06	Igsf3	0.228306	0.000838923	Washc2		-3.52987	0.0269678	Pipox					-0.413373	0.0173663	Bcl2l11
	-4.22435	2.16e-06	Gdap1	0.518936	0.000842084	Fhod1		-0.363841	0.0269678	Zfp799					-4.04854	0.0174268	Clip4
	-1.98502	2.2e-06	Ddr1	0.395839	0.000852985	Zbtb42		-2.74138	0.0270384	Tmem198					-1.70634	0.0174268	Mapk8ip1
	-4.34944	2.25e-06	Mgat5b	0.186601	0.000855739	Ikbkb		-2.22434	0.0272952	Chic1					-2.55839	0.0174367	Arhgap33
	-2.62407	2.27e-06	Gldc	0.398992	0.000855739	Orai2		-1.57161	0.0273449	Nav3					-4.25061	0.0174605	Gdap1
	-2.03698	2.27e-06	Mark1	0.149464	0.00085678	Ndufs1		-2.78686	0.0275678	Celf4					-0.310071	0.0174677	Ano8
	-2.82583	2.3e-06	Tmem198	0.424924	0.000860215	Slc25a35		-0.499763	0.0280506	Asph					-1.83052	0.017492	Tppp
	-4.26917	2.31e-06	Igfbpl1	0.427546	0.000862072	Lrch1		-0.498279	0.0280705	Banp					-2.22249	0.0175379	P4htm
	-4.65426	2.37e-06	Nrxn3	0.427126	0.000867741	Arrdc4		-0.919106	0.0280879	Arl4d					-2.65188	0.017754	St8sia1
	-1.38927	2.37e-06	Gdf3	0.236596	0.000869757	Smg5		-1.9895	0.0283411	Galnt16					-4.52636	0.0177806	Trim67
	-3.65416	2.39e-06	B3gnt5	0.177917	0.000877107	Thumpd1		-1.06664	0.0283411	Apoc1					-1.44232	0.0180529	Ephb6
	-2.09333	2.39e-06	Zfp365	0.363273	0.00088179	Polr1e		-0.366298	0.0283411	Zfp426					-1.53168	0.0182465	Jph3
	-3.3372	2.47e-06	Vstm2b	0.1894	0.000896927	Sharpin		-2.70981	0.0293656	Scrt2					-4.41996	0.0182847	Gm10710
	-0.519285	2.47e-06	Asph	0.349813	0.000903856	Selenow		-2.05873	0.0293656	Igsf3					-0.395844	0.0182847	Zfp426
	-2.08372	2.5e-06	Snap25	0.20452	0.000905034	Tmed2		-0.358839	0.0293656	Ick					-1.69751	0.018321	Nav3
	-1.28561	2.52e-06	Cpt1c	0.178999	0.000905573	Dus1l		-3.60344	0.029486	Pygo1					-3.01849	0.0184015	Celf4
	-2.75427	2.56e-06	Coro2b	0.351624	0.000905573	Mettl1		-1.12618	0.0296534	Pparg					-1.56789	0.0184989	Cox20
	-4.12291	2.69e-06	Islr2	0.150236	0.000915998	Gpr108		-1.13907	0.0299751	Rgl1					-1.35373	0.0186285	Cpt1c
	-3.5432	2.71e-06	Runx1t1	0.284493	0.000921623	Tmbim1		-1.35575	0.0301931	Ackr3					-2.10133	0.0188015	Epha4
	-2.30034	2.71e-06	Pcyt1b	0.277745	0.000921687	Mat2a		-0.344558	0.0303315	Zfp444					-0.466066	0.0188043	Dip2b
	-3.52649	2.72e-06	Myo5b	0.289186	0.00092266	Mfsd3		-1.26124	0.030452	Cdc6					-0.832513	0.0192825	Dnd1
	-4.08304	2.83e-06	Nudt10	0.78182	0.00092442	Hspb1		-3.26648	0.0304664	Sema5a					-0.639199	0.0195609	Map2k6
	-1.0081	2.84e-06	Arl4d	0.133367	0.000935069	Setd3		-2.1825	0.030733	Syt7					-0.330962	0.019999	Fam8a1
	-1.61683	2.86e-06	Atoh8	0.171442	0.000935069	Capns1		-0.451769	0.030733	Foxn3					-1.13984	0.0200623	Afap1
	-0.621088	2.86e-06	Tmsb10	0.195729	0.000943594	Ppp3r1		-3.8707	0.0310561	Cacng5					-2.35956	0.0201759	Rims2
	-0.362679	2.87e-06	Calhm2	0.246051	0.000953405	Alg3		-2.12342	0.03106	Shank3					-2.90809	0.0202607	Gnaz
	-2.81503	2.89e-06	Shank1	1.16685	0.000966082	Tinagl1		-3.75033	0.0310779	Srrm4					-1.5764	0.0204016	Nynrin
	-0.685438	3e-06	Selenbp2	0.316232	0.0009695	Swsap1		-1.55802	0.0310779	Ctxn1					-3.81412	0.0204077	Kcnn2
	-1.36912	3.01e-06	Rtn2	0.335632	0.000974631	Gt(ROSA)26Sor		-0.664691	0.0310779	Med12l					-0.631826	0.0205438	Bcl7a
	-1.36335	3.05e-06	Fgf11	0.33755	0.000982814	Fndc10		-0.404957	0.0316168	Man1c1					-0.436126	0.0205438	Pcdhgc4
	-1.49053	3.11e-06	Dlg5	0.330514	0.000983148	Add3		-0.661915	0.0316459	Pask					-1.99396	0.0206361	Slc25a27
	-1.35424	3.21e-06	Dmrta2	0.181639	0.000985441	Aida		-3.21259	0.0316953	Runx1t1					-0.508351	0.0206361	Hjurp
	-3.97863	3.24e-06	Zfp57	0.142604	0.000985619	Iars2		-0.835452	0.0321867	Zscan2					-4.06342	0.0208086	Srrm4
	-1.09472	3.36e-06	2700081O15Rik	0.185252	0.000985619	Gart		-0.581636	0.0322134	Map2k6					-1.74253	0.0208293	Gm15893
	-2.72059	3.41e-06	Rab30	0.205918	0.000986522	Ufd1		-6.05826	0.0325828	Cd209f					-3.15834	0.0209188	Pax6
	-1.36548	3.43e-06	Plxna4	0.251745	0.00098847	Prr14		-0.504926	0.0328062	Brca1					-1.43931	0.0210778	Gdf3
	-3.32221	3.5e-06	Clstn2	0.214119	0.000994638	Gpatch3		-3.79559	0.0333585	Dlx2					-4.25265	0.0211391	Sox1ot
	-2.15727	3.54e-06	Epdr1	0.391445	0.000994638	Yrdc		-1.01519	0.0333654	Sall2					-1.73447	0.0211647	H2afy2
	-0.458551	3.56e-06	Cadm1	0.496878	0.000996081	Adamts10		-0.674445	0.0333654	Zfp105					-0.529831	0.0211873	Pitpnc1
	-3.77193	3.68e-06	1110015O18Rik	1.25395	0.000997892	Sgms2		-2.89293	0.0334457	Cacng8					-0.333811	0.0211873	Tmem131l
	-0.612618	3.68e-06	Zbtb10	0.225965	0.00100168	Naa60		-0.299987	0.0337879	Ppfibp2					-3.88692	0.0212345	St8sia2
	-0.488549	3.68e-06	Mcm7	0.624611	0.00100789	Cdkn2b		-0.378023	0.0339393	Cadm1					-1.24284	0.0212544	Ednrb
	-1.8812	3.7e-06	Klf12	0.320533	0.00101265	Psmd8		-3.69223	0.0339697	Lmo3					-0.379504	0.0212544	Elp4
	-1.75342	3.76e-06	Kif5a	0.420683	0.00101554	Txnrd1		-1.22997	0.0340518	Adcy5					-1.28719	0.0213582	Gm12185
	-1.93634	3.8e-06	Spns2	0.142449	0.00102507	Afg3l1		-0.551553	0.0340518	Fbxo44					-2.96986	0.0213742	Csdc2
	-2.34674	3.82e-06	Chic1	0.390974	0.00104591	Snhg17		-0.301238	0.0341044	Pmm1					-1.10206	0.0213742	B3gat2
	-1.61936	3.83e-06	Bhlhb9	0.962548	0.00104804	Soat2		-1.38535	0.0353712	Sarm1					-1.11782	0.0214024	Apoc1
	-5.58927	3.89e-06	Apoa1	0.463455	0.00105224	Ropn1l		-0.62731	0.0356508	Slc12a2					-0.755057	0.0215082	Gm26947
	-3.86558	3.91e-06	Lmo3	1.16017	0.00105224	Snhg11		-0.439663	0.0357241	Arhgap19					-0.360477	0.0216748	Phc1
	-1.79563	3.98e-06	Pcdha11	0.502855	0.0010532	Akr1c13		-1.19328	0.0358235	Chd5					-4.26289	0.0217763	Myt1l
	-1.87177	4.05e-06	Mpdz	0.63168	0.00105432	Tuba1c		-2.76611	0.0359775	Tiam2					-1.97093	0.0219358	Car11
	-0.41293	4.05e-06	Tcf4	0.283029	0.00105931	Slc25a16		-0.365248	0.0359775	Dlg4					-2.50142	0.0220021	Abcg4
	-0.602441	4.18e-06	Meis1	0.276594	0.00105997	Ecsit		-1.35111	0.0360975	Ehd3					-2.44955	0.0220291	Csmd1
	-0.604641	4.23e-06	Kansl1l	0.229785	0.00106356	Ndufa5		-1.49107	0.0366587	Atoh8					-1.61466	0.0221393	Apoa2
	-0.373938	4.34e-06	Ick	0.291661	0.00106948	Pde8a		-0.539069	0.0366587	Otub2					-2.8129	0.0221619	Kirrel3
	-3.33123	4.35e-06	Gpr173	1.28232	0.00108372	Abcb1a		-2.56143	0.0368631	Kirrel3					-2.02864	0.0221619	Dtna
	-1.95896	4.37e-06	Fads2	0.149749	0.00108406	Ddx5		-0.259393	0.0368631	Zfp768					-1.18248	0.0221619	2810410L24Rik
	-1.79434	4.5e-06	Lrrc4	0.238291	0.00109385	Brcc3		-1.04151	0.0370797	2700081O15Rik					-1.9593	0.0223796	Gm3788
	-2.99214	4.54e-06	Jph4	0.254694	0.00111088	Ncf2		-0.834939	0.0378599	Src					-0.342098	0.0223796	Dync1li1
	-2.71328	4.54e-06	Gabbr2	0.298655	0.00111485	Zmat5		-1.63063	0.0379669	Cdh2					-3.92618	0.0228396	Bcl11b
	-1.83623	4.54e-06	Efnb3	1.78797	0.00111817	Prl2c2		-1.11684	0.0383035	Cd200					-0.312883	0.0229185	Ppfibp2
	-3.49108	4.66e-06	Cacna1b	0.158966	0.00112233	Abcf1		-2.30976	0.0388596	St8sia1					-0.58507	0.0229809	Zfp759
	-2.13447	4.75e-06	Fndc4	0.485163	0.00112389	Txnrd3		-0.431817	0.039979	Lpxn					-0.331552	0.0230022	4930402H24Rik
	-2.11008	4.77e-06	Tppp	0.897505	0.0011284	Tnfsf13os		-1.76998	0.0403032	Mpdz					-4.17498	0.0230616	Cplx1
	-1.6311	4.81e-06	Enpp5	0.336891	0.00113156	Cirbp		-1.28439	0.0403865	Fam196b					-0.789899	0.0230674	Tcaf1
	-2.14179	4.83e-06	Chst2	0.192706	0.00113349	Kri1		-0.314472	0.0404799	Pcmtd1					-0.307588	0.0230674	Plxdc1
	-0.487435	5e-06	Psip1	0.276665	0.00113349	Snapc1		-3.22063	0.0410231	Pou3f4					-4.11658	0.0233844	Zfp57
	-3.93739	5.03e-06	2900011O08Rik	0.28023	0.00113349	Ugcg		-1.57164	0.0412857	Hcn3					-1.12465	0.0233844	Tcf19
	-0.237525	5.03e-06	Zfp219	0.317305	0.00113894	Ppan		-2.13579	0.0413252	Reln					-0.279812	0.0233844	Cdc27
	-0.838062	5.16e-06	Prkg1	0.143927	0.00114551	Dlat		-0.93182	0.041335	Lrrc1					-0.921152	0.0233849	Smim1
	-0.532573	5.16e-06	Ahi1	0.211951	0.00115037	Sgcb		-2.10562	0.0414209	Tspan12					-0.513644	0.0233849	BC055324
	-0.508324	5.17e-06	Rrad	0.43503	0.00116596	Pdss1		-1.00499	0.0415593	Tspyl4					-0.318401	0.0236289	Camk2d
	-0.753842	5.18e-06	Zfp36l1	0.49029	0.00116596	NA		-0.598739	0.0416043	Zfp704					-4.32179	0.0236297	Sp8
	-1.2523	5.28e-06	Fermt2	0.173964	0.00117169	Gpr137		-0.595797	0.0419241	Fignl1					-0.204074	0.0236652	Zfp664
	-1.05935	5.37e-06	Tspyl4	0.18754	0.00117208	Gtf3a		-1.78343	0.0425775	Kbtbd11					-3.85228	0.0241556	Srrm3
	-2.50605	5.53e-06	Tmtc2	0.287983	0.00117742	Ampd3		-3.76757	0.0428138	2900011O08Rik					-0.52104	0.0241659	Zfp606
	-0.916247	5.58e-06	Fam49a	0.149331	0.00118437	Glud1		-1.54674	0.0428138	Lrrc4c					-2.14466	0.0245105	Kctd15
	-1.38684	5.67e-06	Samd4	0.522534	0.00118713	Il20rb		-0.457235	0.0428138	Hjurp					-1.49517	0.0245105	Morc4
	-0.37206	5.75e-06	Zfp426	0.191832	0.00119149	Adrm1		-1.62363	0.0431475	Lrrc4					-1.50939	0.0246043	Armc2
	-1.82654	5.79e-06	Slc25a27	0.181253	0.00119246	Tmem165		-0.294094	0.0431475	Fut10					-2.19747	0.0256631	Raver2
	-1.54272	5.8e-06	Cdkn1c	0.341533	0.00119943	Cyb5a		-3.52437	0.0435373	Gucy1a1					-0.253353	0.0257723	Nlk
	-1.76685	6.03e-06	Plcl1	0.293847	0.00120169	Fkbp2		-0.351442	0.0435373	Cd22					-1.09457	0.0260685	Serpinb6b
	-1.578	6.03e-06	Sema3c	0.17354	0.00120475	Msn		-2.04836	0.0436008	Cplx2					-3.45278	0.0262226	B3gnt5
	-0.268807	6.04e-06	Mfsd11	0.861017	0.00121021	Cntnap1		-1.24718	0.0436754	Fgf11					-0.46456	0.0262226	Rrad
	-1.30263	6.05e-06	Shisa4	0.187098	0.00122323	Apmap		-2.46503	0.0439489	Prkd1					-0.455947	0.0262226	Asrgl1
	-1.71803	6.09e-06	Asb2	0.21457	0.00122419	Wars		-0.608788	0.0439489	Dbndd2					-0.261565	0.0262617	Rnf44
	-0.804269	6.09e-06	Prr5l	0.214802	0.00122419	Sfxn3		-0.432448	0.0441386	Dnajc9					-0.599452	0.0263127	Ddah2
	-3.0248	6.14e-06	Rasl10b	0.325278	0.00124338	Tpt1-ps3		-0.320481	0.0443246	Phc1					-3.76551	0.0263595	Adarb2
	-2.1433	6.21e-06	Tenm4	0.152784	0.00124443	Sltm		-4.16069	0.0445659	Nrxn3					-0.489566	0.0263595	Yae1d1
	-3.02256	6.29e-06	Gria1	0.536546	0.00124625	Gm49405		-1.79637	0.0445659	Epha4					-2.00282	0.0263899	Mark1
	-1.22989	6.3e-06	Pitpnm2	1.17834	0.00131545	Nt5e		-1.01448	0.0452137	Mkrn3					-0.547506	0.026468	Senp8
	-3.18573	6.34e-06	Sorbs2	0.286179	0.0013219	1810022K09Rik		-0.485234	0.0453193	Nck2					-0.330536	0.0267316	D6Wsu163e
	-0.248823	6.34e-06	Zfp24	0.342288	0.00132278	Ptrh1		-2.82732	0.0454603	Id4					-2.24854	0.0268384	Syt7
	-1.46595	6.49e-06	Nynrin	0.599561	0.00132278	Cd1d1		-0.376655	0.0455346	Rnf2					-0.889598	0.0271353	Col4a5
	-3.40061	6.82e-06	Iqsec3	0.18255	0.00133416	Ggnbp2		-0.418423	0.0456376	Ncoa4					-0.780622	0.0271353	Bicdl1
	-3.00203	7.17e-06	Fbxo41	0.444629	0.00133416	Anxa2		-1.39568	0.0465499	Bhlhb9					-0.370667	0.0272071	Sipa1l2
	-0.776126	7.27e-06	Strbp	0.648797	0.00133416	2900005J15Rik		-0.949465	0.0467232	Pik3ip1					-0.398917	0.0273263	Man1c1
	-0.292372	7.39e-06	Osbpl11	0.229455	0.00133471	Hist1h2bc		-3.61587	0.0468515	Zfp57					-0.273118	0.0273673	Cebpg
	-2.12597	7.41e-06	Gm13889	0.315954	0.00133621	4930503L19Rik		-0.493693	0.0468515	Gpr19					-1.12833	0.0273775	Rgl1
	-0.442477	7.54e-06	Mical3	0.527968	0.00135181	Gm7160		-0.248672	0.0470698	Timmdc1					-3.23139	0.0274973	Itgb8
	-0.327131	7.59e-06	Btrc	0.211503	0.00135262	Sdad1		-3.20863	0.0474201	Mmp24					-1.61982	0.0278378	Palm
	-0.357519	7.62e-06	Tpcn1	0.152713	0.00136049	Cct8		-1.93658	0.0476247	Gm13889					-2.67523	0.0279465	Prkd1
	-0.627729	7.69e-06	Slc12a2	0.16442	0.00136781	Ccdc61		-2.45454	0.0477298	Rragb					-1.08467	0.0279465	Tspyl4
	-1.08271	7.74e-06	Rnft2	0.281867	0.0013738	Gripap1		-0.383621	0.0479534	S1pr2					-2.24803	0.0279781	Mmp16
	-0.756212	7.75e-06	Tspan13	0.224281	0.00138326	Slc35b1		-0.346529	0.0481999	H2afv					-3.09765	0.027988	Id4
	-0.42554	8.03e-06	Lrrc8a	0.318765	0.00138645	Gmds		-0.491881	0.0482702	Ahi1					-2.6218	0.027988	St6galnac5
	-0.386174	8.37e-06	Maged1	0.327836	0.00139868	Cdk5rap1		-3.48994	0.0483651	Gm14204					-0.447361	0.027988	Foxn3
	-3.80938	8.65e-06	Mir124a-1hg	0.641887	0.00140965	Fpr2		-1.73764	0.0483651	Ddr1					-1.87984	0.0279912	Mgat3
	-2.14009	8.71e-06	Reln	0.202574	0.00140993	Pgls		-1.52927	0.0484535	Pcdha11					-1.48112	0.0279912	Efnb2
	-1.90774	8.75e-06	Tox2	0.204479	0.00141901	Lrrc8d		-3.67608	0.0487563	Myt1l					-0.439469	0.0279912	Zfp560
	-1.29333	8.82e-06	Cd200	0.394625	0.00143314	Smim8		-1.99862	0.0487563	Tspan6					-0.32242	0.0279912	Kat6a
	-0.473662	8.83e-06	Dip2b	0.237818	0.00143601	Prrg2		-1.49133	0.0487563	Enpp5					-1.89278	0.02805	Zfp827
	-1.33115	8.87e-06	Reep2	0.247872	0.00144136	Pop7		-0.671417	0.0487563	Gatm					-2.66323	0.0281752	Coro2b
	-2.1908	8.96e-06	Klhl29	0.147644	0.00144638	Adh5		-0.979047	0.049366	Tcf19					-0.555085	0.0283352	Tmem144
	-0.582294	9.02e-06	Ptpdc1	0.82099	0.00144667	Slco4a1		-1.63056	0.049633	Shisa8					-3.73606	0.028355	Synpr
	-0.628721	9.2e-06	Reps2	0.484488	0.00145618	Tnfrsf26		-0.885772	0.049633	Zfp9					-2.47126	0.0284208	Fam131b
	-0.795079	9.31e-06	Chst15	0.262854	0.00145808	Polm		-4.43974	0.0498066	Slc44a5					-0.359698	0.0284621	Ick
	-1.3733	9.39e-06	Gpr137c	0.204284	0.00146015	Dip2a		-2.40521	0.0498066	Cachd1					-1.16588	0.0286349	Serpinb1c
	-0.709878	9.52e-06	Gatm	0.244856	0.00146734	Dph5		-1.77272	0.0498066	Mark1					-3.22078	0.028763	Gstm7
	-0.677881	9.58e-06	Pask	0.269297	0.00148065	Srsf2									-0.779161	0.028763	Zfp882
	-1.22991	9.64e-06	Zfp428	0.463542	0.00149294	Tmem50b									-0.709393	0.028763	Rap1gap
	-2.45985	9.74e-06	Csmd1	0.588658	0.00149294	Gstm1									-1.93147	0.0287643	Mcf2l
	-3.55182	1.01e-05	Camk1g	0.679099	0.00150853	Edil3									-0.207582	0.0287643	Wiz
	-1.53751	1.01e-05	Gdf11	0.233124	0.00150883	Mrpl16									-0.225282	0.0288051	Bahd1
	-1.47301	1.01e-05	Ctxn1	0.472619	0.00151036	Rpp40									-0.36638	0.0290297	Rtn4
	-1.22712	1.01e-05	Dpy19l3	0.325863	0.00151641	Tma16									-0.919784	0.0291252	Arl4d
	-0.35023	1.01e-05	Kbtbd2	0.177334	0.00152144	Tor2a									-1.83185	0.0291758	Arnt2
	-1.30482	1.02e-05	Tead1	0.305309	0.00152475	Pls3									-0.520247	0.0291758	Pyroxd2
	-2.97118	1.03e-05	Itgb8	0.197177	0.00152536	Klhdc4									-3.70727	0.0291986	Dlx1
	-0.496896	1.03e-05	Pitpnc1	0.337053	0.00152736	1600002K03Rik									-0.646638	0.0294588	4833418N02Rik
	-3.08026	1.06e-05	Garem2	0.295392	0.00153049	Rpf2									-2.15751	0.0295277	Zkscan2
	-4.72599	1.09e-05	Gad1	0.388453	0.00153553	Mid1ip1									-3.15716	0.0296481	Vstm2b
	-0.971816	1.09e-05	Arrdc3	0.242353	0.0015393	Ccdc12									-0.694888	0.0299219	Adcy3
	-0.429088	1.1e-05	Dhrs3	0.337774	0.00155795	Nkiras1									-0.786131	0.0301011	Nup210
	-1.64386	1.11e-05	Traf4	0.284711	0.00157367	Dennd1c									-3.58267	0.0301341	Pak7
	-0.861518	1.13e-05	Plppr2	0.436423	0.00157591	Slc7a4									-0.454175	0.0302282	Zc4h2
	-2.43017	1.18e-05	Cachd1	0.191337	0.00157622	Lars									-2.9463	0.030279	Gpr173
	-0.965246	1.19e-05	Zfp334	0.226391	0.00157789	Stx17									-2.33431	0.030279	Mex3a
	-1.95492	1.2e-05	Kcnj10	0.332259	0.00158259	Abhd11									-0.300235	0.030279	Hus1
	-3.96836	1.21e-05	Gm26833	0.171161	0.00158531	Alg1									-0.197059	0.0303049	Men1
	-0.838874	1.21e-05	Zscan2	0.730364	0.00158808	Pla2g4a									-0.677845	0.0304256	Gemin8
	-2.62102	1.22e-05	Gnaz	0.119166	0.00158811	Usp5									-2.27286	0.0304728	Fam69b
	-2.0674	1.23e-05	Cacnb3	0.676871	0.00158887	Rwdd3									-1.90066	0.0305233	Cdk5r1
	-1.60537	1.23e-05	Nhsl1	0.410774	0.00158937	Trdmt1									-0.523391	0.0306463	Gpsm1
	-1.44766	1.24e-05	Vxn	0.152994	0.0015906	Tmem9b									-0.737693	0.0308718	Tspan13
	-1.26781	1.25e-05	Syp	0.34856	0.00159097	Ift57									-0.441593	0.0308718	Ppp4r2
	-4.47769	1.28e-05	Slc44a5	0.151331	0.00160086	Aldh3a2									-1.57166	0.0310372	Ctxn1
	-0.856962	1.28e-05	Shf	0.370783	0.00160156	Dnajc17									-1.23432	0.03117	Lrig1
	-0.7321	1.28e-05	Bid	0.432963	0.00160384	Zfp52									-2.84441	0.0312199	Tiam2
	-0.681027	1.28e-05	Dnmt3a	0.593614	0.00160404	Slc9a5									-2.29182	0.0313195	Ccdc92
	-0.478073	1.28e-05	Sipa1l1	0.741625	0.00163649	Xdh									-0.209152	0.0313679	Rdh11
	-0.947913	1.29e-05	Syne2	0.796659	0.00165053	Pilrb2									-3.9149	0.0316249	Amer3
	-1.88763	1.3e-05	Galnt16	0.260199	0.00165382	Pycr2									-0.342901	0.031729	Calhm2
	-0.55799	1.3e-05	Map2k6	0.194124	0.00167639	Psmc5									-0.40443	0.0317735	Cpne3
	-0.371082	1.35e-05	Rnf2	0.284362	0.00167639	Polr3d									-1.62691	0.0318059	Nhsl1
	-2.4554	1.46e-05	Dll1	0.418571	0.00168099	Msr1									-1.37564	0.0318059	Tead1
	-1.7073	1.47e-05	Rab11fip4	0.763805	0.00169758	Mdk									-0.385876	0.0318059	E2f5
	-1.32619	1.47e-05	Sbk1	0.233249	0.00170059	Exosc1									-3.66617	0.0319008	1110015O18Rik
	-0.633437	1.47e-05	Sdc4	0.866472	0.00170059	Zfp618									-0.799385	0.0321812	Fabp7
	-0.938068	1.48e-05	Shc4	0.308442	0.00171981	Fuom									-3.71487	0.0325664	Lmo3
	-1.33578	1.5e-05	Igsf9	0.191071	0.00172715	Cables2									-0.624297	0.0326925	Mpzl1
	-3.64582	1.53e-05	G630016G05Rik	0.237042	0.0017349	Ndufb7									-0.489105	0.0326925	Fam213a
	-0.535606	1.53e-05	Grap	0.375662	0.00178254	Gm16091									-0.242987	0.0327123	Atp6v1b2
	-0.632456	1.54e-05	Tanc1	0.328098	0.00178501	Gmnn									-1.49814	0.0327206	Pdzd4
	-1.40663	1.57e-05	Pdzd4	0.135674	0.00178603	Trabd									-0.645728	0.0327267	Klhdc8b
	-3.09823	1.58e-05	Sema5a	0.375525	0.0017864	Epop									-0.457492	0.0327267	Psip1
	-2.7661	1.58e-05	Ptpn5	0.400063	0.00178747	Gk5									-2.18665	0.0328453	Cacnb3
	-1.34632	1.58e-05	Zfp13	0.204328	0.00178797	Ppp1r2									-3.84105	0.0330923	9330159F19Rik
	-3.17462	1.62e-05	Gstm7	0.366402	0.00179573	Card6									-0.750368	0.0334218	Gm13091
	-1.34113	1.62e-05	Ntn4	0.308931	0.00180036	Cyb5rl									-3.733	0.0338481	Bdh1
	-1.72111	1.65e-05	Zfp827	0.16803	0.0018008	Chfr									-0.503314	0.033862	Dennd2a
	-3.85645	1.66e-05	Grid2ip	0.263857	0.0018025	Nop56									-0.380385	0.0339822	Rnf2
	-0.683788	1.68e-05	Mybl1	0.677172	0.00180279	Oas1c									-0.562988	0.0340454	Tmsb10
	-0.348852	1.72e-05	Rptor	0.820828	0.00181697	E2f2									-1.4301	0.0346084	Dlg5
	-2.87885	1.73e-05	Nhs	0.312333	0.00181751	Adam15									-0.664808	0.0346084	Frs3
	-3.52848	1.75e-05	Setbp1	0.170915	0.00182912	Ddost									-3.45245	0.0347221	Rgs8
	-0.846176	1.77e-05	Thra	0.159684	0.00183589	Gdap2									-0.702989	0.0350462	Gab3
	-1.01327	1.81e-05	Sec31b	0.217226	0.00183727	Pelo									-2.56319	0.0350846	Rab30
	-1.27614	1.83e-05	Pbx1	0.243903	0.00184273	Parl									-3.20786	0.0353329	Xkr4
	-0.616938	1.83e-05	Ptch1	0.779923	0.00184588	Gm9392									-2.19065	0.0355077	Reln
	-3.41001	1.84e-05	Synpr	0.239564	0.00188179	Hint2									-1.2077	0.0355077	Eml1
	-1.31103	1.84e-05	Ephb6	0.283682	0.00188636	Tmem60									-0.822188	0.0355077	Cd28
	-1.18094	1.87e-05	Tubb4a	0.257566	0.00189197	Ece2									-0.2687	0.0355287	Spsb2
	-0.57256	1.87e-05	Slc25a23	0.262578	0.00189491	Agl									-3.86514	0.0355714	Rnf165
	-3.46739	1.91e-05	Cacng8	0.295836	0.0018982	Trappc4									-0.512843	0.035837	Sh3d19
	-2.03913	1.91e-05	Pcolce2	0.378602	0.00191702	Gm11613									-2.53433	0.0360434	Serpina3n
	-1.16794	1.91e-05	Ccnd2	0.593944	0.00193515	Inf2									-0.376554	0.0361152	Arhgap17
	-0.487839	1.91e-05	Sord	0.272503	0.00193543	Ube2w									-1.29295	0.036133	Sox9
	-0.831757	1.96e-05	Abca9	0.394208	0.00195223	Ezr									-0.190066	0.036133	N4bp2l2
	-0.265326	1.98e-05	Zfp768	0.177018	0.00196216	Btk									-0.358398	0.0363732	H2afv
	-0.824607	2e-05	Smim1	0.206047	0.00196216	Dop1b									-0.256744	0.0365899	Wipf2
	-0.593002	2.01e-05	Rell1	0.389717	0.0019731	Gm17066									-0.68156	0.0366728	Mybl1
	-0.912703	2.02e-05	Pik3ip1	0.222887	0.00199984	D1Ertd622e									-0.449563	0.0367681	Nasp
	-2.05715	2.03e-05	Fgd1	0.315264	0.0020018	Lyrm9									-0.324937	0.0367776	Parp11
	-0.382772	2.03e-05	Tsc22d2	0.22274	0.00200644	Ppp2r3c									-1.40705	0.0369034	Sorbs1
	-3.39498	2.04e-05	Pipox	0.383079	0.00200644	Rnf217									-1.9478	0.0369647	Tox2
	-0.458663	2.09e-05	Cdkn1b	0.160101	0.00201822	Stat6									-0.323884	0.0369647	Zfp266
	-0.446134	2.13e-05	Arhgap19	0.508527	0.00202275	9330175E14Rik									-0.82887	0.0370079	Fam49a
	-0.326088	2.13e-05	Zfp266	0.390174	0.00202903	Synj2									-0.781017	0.0370079	Zfp30
	-0.264015	2.17e-05	Hif1an	0.158577	0.00202952	Ssb									-2.00944	0.0374429	Fndc4
	-1.7296	2.22e-05	Pard3	0.187163	0.00203073	Slc41a3									-0.292151	0.0374429	Emc1
	-0.743549	2.23e-05	Cmbl	0.171368	0.00203345	Nadk									-3.63277	0.0374732	Gm14204
	-0.642117	2.31e-05	Tle3	0.13306	0.00203783	Fbxo6									-0.579306	0.0374732	Sesn1
	-0.412588	2.35e-05	Fbxl19	0.196435	0.00204937	Txn2									-1.54932	0.0375236	Sema3c
	-1.58441	2.36e-05	Cdca7	0.128505	0.00205273	Snx1									-0.343061	0.037752	Zfp799
	-0.290822	2.36e-05	Spata2	0.179582	0.00206769	Exoc1									-0.460558	0.0377663	Eya4
	-0.28257	2.36e-05	Entpd7	0.489546	0.00207428	9330136K24Rik									-0.464672	0.0384146	Rprd1a
	-0.795899	2.41e-05	Dact3	0.214135	0.00207968	Osbpl7									-1.34349	0.0385559	Cdkl5
	-0.215711	2.43e-05	Bahd1	1.13986	0.00208936	Klf2									-0.86651	0.0385644	Hpn
	-0.705908	2.44e-05	Psd3	0.521647	0.00210467	Cemip2									-2.29634	0.0386253	Diras1
	-0.848484	2.56e-05	Slc24a3	0.296882	0.00210487	Pop5									-2.138	0.0387552	Smoc1
	-0.790432	2.56e-05	Sez6l2	0.257907	0.00210914	Zfp326									-3.66137	0.0387937	Dlx6
	-3.61418	2.76e-05	Gm27032	0.275092	0.00212369	Smim4									-0.496491	0.0391435	Whrn
	-1.25865	2.77e-05	Dchs1	0.278192	0.00212862	Caap1									-0.311308	0.0391435	Trim32
	-1.55239	2.8e-05	Mid2	0.742184	0.00213817	Ccdc146									-4.2395	0.0396927	Nrxn3
	-0.60248	2.8e-05	Gpr162	0.155984	0.00214716	Cers2									-3.18827	0.0396927	Dlk1
	-0.836243	2.84e-05	Gpr34	0.282388	0.00215814	Phldb1									-0.643408	0.040083	Dnmt3a
	-1.4744	2.87e-05	Nedd4	0.30697	0.00216048	Zdhhc12									-0.30174	0.040083	Nbn
	-0.268755	2.9e-05	Zc3h4	0.914949	0.00216455	S1pr4									-0.563079	0.0401019	Naa80
	-1.27035	2.93e-05	Ptprg	0.174775	0.00217156	Golga5									-0.484478	0.0401019	Arhgap18
	-0.17902	2.94e-05	Zfp664	0.327544	0.00217582	Armcx5									-0.975191	0.0402154	Shc4
	-0.873367	2.95e-05	Myom1	0.229215	0.00219701	Apool									-0.363701	0.0403383	Slc7a6os
	-0.570285	2.95e-05	Ssbp3	0.229222	0.00220155	Cmtm7									-4.57564	0.040497	Slc44a5
	-0.776231	3.01e-05	Unc13b	0.178786	0.00220238	Rcc1l									-2.12498	0.0405247	Tmem47
	-0.857487	3.04e-05	Lrrc1	0.222413	0.0022336	Cfap36									-1.89692	0.0405247	Tmem100
	-2.68191	3.06e-05	Gal3st3	0.165415	0.00224407	Lrsam1									-0.80427	0.0405247	Shf
	-0.930697	3.1e-05	Tcf19	0.394104	0.00225724	Pik3c2a									-0.322756	0.0405247	Tcf4
	-0.281069	3.13e-05	Plxdc1	0.193149	0.00226405	Faim									-0.357225	0.0405697	Maged1
	-0.253123	3.16e-05	Mdfic	0.34288	0.00226405	Myo7a									-2.14424	0.0406079	Disp2
	-2.94088	3.28e-05	Sertad4	0.378565	0.00226405	Capn2									-0.231915	0.0406079	Fance
	-0.361552	3.33e-05	Maml3	0.312032	0.00227383	Tlr13									-2.49181	0.04077	Cachd1
	-0.250825	3.53e-05	Tra2b	0.552479	0.00228084	Nlrx1									-1.45851	0.0410705	Cdkn1c
	-0.725521	3.55e-05	Smad3	0.793019	0.00229842	A430057M04Rik									-1.25681	0.0410705	Fgf11
	-0.331635	3.55e-05	Ip6k1	0.252915	0.00230011	Slc2a9									-0.823517	0.0410705	Igf2bp2
	-0.288422	3.55e-05	Hpgds	0.283073	0.00230188	Hspa9									-0.431144	0.0410705	Fbxl19
	-2.16584	3.57e-05	Camsap3	0.248259	0.00230558	Thoc1									-0.212744	0.0410705	Zbtb33
	-1.53062	3.57e-05	Prkcz	0.264763	0.00230659	Fastk									-1.18984	0.0411424	Cfap74
	-0.429809	3.59e-05	Foxo3	0.286215	0.00231997	Ebpl									-2.76215	0.0412751	Ptpn5
	-0.458282	3.6e-05	Brca1	0.238535	0.00232372	Sertad2									-1.98667	0.0412751	Kcnj10
	-0.279631	3.61e-05	Creb1	0.179616	0.0023317	Mrps23									-0.339966	0.0412751	AW549877
	-0.357542	3.67e-05	Dnajb14	0.228231	0.00234553	Dhps									-2.89685	0.0412898	Asxl3
	-1.62155	3.8e-05	Shisa8	0.217015	0.00234609	Crtap									-3.0953	0.0413292	Sertad4
	-0.375871	3.82e-05	Zfp41	0.264924	0.00235521	Smim7									-0.57704	0.0413292	Dcaf1
	-0.235425	3.85e-05	Spg20	0.773605	0.00235588	Gm11423									-0.315607	0.0413292	Btrc
	-0.543513	3.87e-05	Lpl	0.37199	0.00237567	Rnf128									-2.1635	0.041626	Robo1
	-0.447976	3.89e-05	Banp	1.06267	0.00238033	Nqo1									-0.396269	0.0420473	Tfcp2
	-0.324102	3.91e-05	Rtn4	0.308745	0.00238653	Nmi									-0.910983	0.0422179	Zbtb3
	-1.21022	3.94e-05	Fam196b	1.07421	0.00238653	Gm5150									-0.802407	0.0422325	Fcrl1
	-0.278142	3.96e-05	Rbm15b	0.215692	0.00239012	Pex2									-2.5312	0.0424982	Gabbr2
	-0.198668	4.05e-05	Pgm2	0.218489	0.0023963	Pias3									-1.58487	0.0426746	Cdh2
	-0.346306	4.17e-05	Bcl2l11	0.22067	0.00239675	Rex1bd									-0.553488	0.0430134	Lrp4
	-1.82203	4.19e-05	Cd24a	0.205806	0.00241301	Limk1									-0.478754	0.0430698	Brca1
	-0.765479	4.23e-05	Src	0.424394	0.00241301	Bpgm									-0.775635	0.0431856	Zfp354a
	-1.42856	4.27e-05	Map1a	0.414411	0.00242131	Pvt1									-2.07397	0.0432699	Klhl29
	-0.44153	4.27e-05	Oxct1	1.31983	0.00242634	Stac2									-1.18153	0.0432699	Pitpnm2
	-1.50581	4.31e-05	Bcat1	0.243559	0.00243757	Dhx29									-0.344855	0.0432699	Sbf2
	-0.305015	4.32e-05	Ppard	0.461258	0.00243757	B3gnt3									-0.761744	0.043337	Zfp873
	-2.0006	4.35e-05	Trp53i11	0.44946	0.00243917	Pced1b									-3.34905	0.0435614	Pcdh9
	-1.45426	4.38e-05	Dixdc1	0.157177	0.00244277	Acads									-0.341825	0.0439862	Pank3
	-0.649477	4.42e-05	Rab4a	0.417238	0.00248689	Slc2a1									-0.233339	0.0440296	Bsdc1
	-1.48824	4.43e-05	Cyp2j6	0.173612	0.00249002	Acaa1a									-2.05209	0.0442621	Tenm4
	-0.979977	4.43e-05	Cd83	0.189692	0.00249087	Tmem185b									-0.886934	0.0443941	Myh10
	-2.0036	4.46e-05	Cecr2	0.174275	0.0024942	Atp1a1									-0.708934	0.0443941	Psd3
	-0.34608	4.49e-05	Sipa1l2	0.232365	0.00249469	Mrpl57									-0.226377	0.0448057	Anxa3
	-0.312002	4.5e-05	Kat6a	0.252819	0.00249547	Sgf29									-0.609304	0.0448822	Hap1
	-1.05432	4.52e-05	Chd5	1.22585	0.00253	Crlf1									-1.72723	0.044982	Mpdz
	-1.27856	4.54e-05	Trim2	0.308117	0.00253414	Rtn4ip1									-0.995268	0.044982	Rnft2
	-0.26383	4.55e-05	Wipf2	0.285584	0.00253587	H2afj									-0.803524	0.044982	Mllt11
	-0.34329	4.65e-05	Zfp799	0.190025	0.00256328	Rars									-0.370169	0.044982	Pcmtd2
	-0.309316	4.68e-05	Lgmn	0.680585	0.00258154	Tmc3									-0.385264	0.0452054	Fam13b
	-0.323421	4.72e-05	Cd22	0.373479	0.00258659	Gna15									-3.02961	0.0453857	Sema5a
	-0.243814	4.74e-05	Pom121	0.756637	0.00258659	Hmgb1-ps8									-1.18588	0.0455829	Plxna4
	-2.42784	4.78e-05	Aif1l	0.223081	0.00258985	Haghl									-0.323408	0.0455829	Rptor
	-1.70269	4.81e-05	Flrt3	0.166461	0.00261891	Aldh9a1									-3.67467	0.0456956	2900011O08Rik
	-0.703138	4.81e-05	Calhm6	0.13156	0.00263284	Psme3									-0.466611	0.0456956	Rasa1
	-1.36674	4.87e-05	Stmn1	0.144324	0.00263284	2210016L21Rik									-0.377717	0.0457121	Bmpr1a
	-0.309854	4.87e-05	Ago1	0.204332	0.00263284	Tkt									-0.305397	0.0459174	Prpsap2
	-0.377447	5.04e-05	Gfpt1	0.570562	0.00263284	Ubxn11									-0.321723	0.0461235	Pura
	-0.697639	5.05e-05	Chrnb2	1.05604	0.00263284	Gm1966									-0.986961	0.0462783	2700081O15Rik
	-0.890406	5.1e-05	Cdk15	0.736464	0.00263726	Hspa1b									-3.11149	0.0464487	Sult4a1
	-0.175983	5.11e-05	Nek7	0.172308	0.0026419	Ilvbl									-0.238527	0.0464736	Cbx3
	-0.282061	5.17e-05	Tmem131l	0.239413	0.00266423	Gmppa									-1.63097	0.0466494	Shisa8
	-0.214306	5.33e-05	Zfp787	0.292267	0.00266558	Pus7									-1.58973	0.0468061	Kif5a
	-0.637589	5.53e-05	Tspan33	0.192659	0.00266775	E2f6									-0.451373	0.0468061	Arl3
	-0.468097	5.62e-05	Cchcr1	0.269417	0.00268639	Ctsh									-1.88895	0.0471758	Igsf3
	-0.289073	5.63e-05	Cbx3	0.343385	0.00268781	Stk10									-0.949125	0.0471758	Zfp334
	-1.78767	5.68e-05	Zfp507	0.158042	0.00268945	Hsd17b10									-0.295155	0.0476175	Slc30a5
	-0.664472	5.71e-05	Ndst1	0.295264	0.00268945	Exoc6									-3.69849	0.0477814	Grid2ip
	-0.281396	5.72e-05	Specc1	0.176447	0.00268962	Echs1									-0.170718	0.047929	Wdr82
	-0.271224	6.05e-05	Klhdc2	0.200776	0.0026933	Mrpl46									-2.51205	0.0480623	Slc35f1
	-0.389868	6.11e-05	Stard8	0.202787	0.0026933	Haus8									-0.184798	0.0481401	Trmt2a
	-0.305397	6.11e-05	Prrc2b	0.457738	0.00272386	Havcr2									-3.05261	0.0481452	Cacna1b
	-1.29564	6.18e-05	Gm572	0.247106	0.0027279	Arpc5l									-0.305951	0.0483112	Ppard
	-0.373403	6.18e-05	Arhgef4	0.250937	0.0027292	Hck									-0.262426	0.0483112	Spata2
	-0.496059	6.25e-05	Ankrd26	0.15544	0.00273212	Man2c1									-1.60221	0.0486126	Traf4
	-0.643211	6.31e-05	Plxdc2	0.207278	0.00273752	Tars2									-0.484873	0.0486126	Ahi1
	-0.404704	6.31e-05	Hjurp	1.08637	0.00274424	N4bp3									-0.860413	0.0486385	Ncr3-ps
	-0.88452	6.39e-05	Sall2	0.236606	0.00274574	Ier3ip1									-0.574023	0.0486385	Slc37a1
	-0.962334	6.4e-05	Sptbn2	0.534521	0.00275107	Gm26740									-0.24552	0.0486385	Slc35a5
	-0.720046	6.53e-05	Igf2bp2	0.337015	0.00275978	Dtd1									-0.618998	0.0486889	Dynlt1f
	-0.280616	6.53e-05	Pmm1	0.26395	0.00280744	Usp46									-3.52399	0.0488877	Dlx2
	-0.795303	6.54e-05	Selenop	0.188547	0.00281838	Ppa2									-1.9972	0.0489227	Pcolce2
	-2.16286	6.61e-05	Sox13	0.586271	0.00281838	Insl6									-0.859104	0.0491805	Syngap1
	-0.301037	6.64e-05	Zfp444	0.294241	0.00282915	Fbxo22									-0.359904	0.049249	Lcorl
	-1.22328	6.69e-05	St8sia6	0.280861	0.00284224	Def8									-3.53116	0.0492752	Dlx6os1
	-0.374213	6.69e-05	Ttyh3	0.202175	0.00284231	Rbm26									-0.33918	0.0494079	Klf3
	-0.897587	6.72e-05	B3gat2	0.175771	0.00284954	Crcp									-0.230028	0.0498185	Asb1
	-1.99252	6.73e-05	B930095G15Rik	0.136459	0.00285218	Xpnpep1									-0.243007	0.049862	Csad
	-0.721279	6.73e-05	Plxna2	0.272856	0.00285389	Ulk3									-1.38445	0.0499223	Foxj1
	-1.40226	6.75e-05	Fhl1	0.139486	0.00285427	Stx18
	-1.769	6.76e-05	Raver2	0.328197	0.00285427	Nupl2
	-1.90588	6.88e-05	Slc32a1	0.913051	0.00286113	4930533B01Rik
	-2.92687	6.95e-05	Sult4a1	0.590474	0.00286875	Plaur
	-3.10877	7e-05	Begain	0.278613	0.00287048	Pecr
	-0.447697	7.11e-05	Vav2	0.151581	0.00287753	Eif2s1
	-0.31459	7.2e-05	H2afv	0.311737	0.00287971	Cdc42se1
	-0.497915	7.31e-05	Bcl7a	0.378811	0.00287971	Chsy1
	-1.20555	7.36e-05	Ddah1	0.222037	0.00288194	Jtb
	-0.507654	7.36e-05	Lrp4	0.211947	0.00289661	Srp19
	-0.940529	7.44e-05	Klhl23	0.186457	0.00289831	Rnf123
	-0.586258	7.48e-05	Marcks	1.64773	0.00290124	Acpp
	-0.272718	7.56e-05	Cstf2	0.192746	0.00290694	Nomo1
	-1.29659	7.72e-05	Hdgfl3	0.439996	0.00290694	9330104G04Rik
	-0.23155	7.8e-05	Ints5	0.219677	0.002919	Zcchc4
	-0.541509	8e-05	Nfia	0.374747	0.00292633	Trmt61a
	-2.30993	8.05e-05	Slc4a4	0.227257	0.00293157	Mtg1
	-2.18884	8.14e-05	Axin2	0.246849	0.00294072	Tmem18
	-1.443	8.19e-05	Rcor2	0.22592	0.00294097	Lamtor2
	-1.63289	8.24e-05	Cnn3	0.209677	0.00295294	Mospd3
	-0.430753	8.27e-05	Kif3c	0.568284	0.00298144	Cdc42ep3
	-0.422821	8.32e-05	Dip2c	0.190267	0.00300404	Abr
	-0.421788	8.32e-05	Dennd2a	0.163169	0.00300877	Orc2
	-1.4404	8.41e-05	B4galt2	0.581788	0.0030125	Tns4
	-1.12979	8.44e-05	Uck2	0.240718	0.00302138	Lrrfip2
	-0.818076	8.44e-05	Kctd1	0.366564	0.00302348	Gm10925
	-0.815403	8.62e-05	Nbea	0.311418	0.00303342	Rrp12
	-1.35118	8.8e-05	Pard6g	0.325058	0.00303406	H6pd
	-0.296132	8.95e-05	C2cd3	0.11741	0.00303544	Mapk9
	-0.327141	9.01e-05	Usp22	0.27002	0.00304616	Cdyl2
	-1.06859	9.03e-05	Dusp27	0.165412	0.00308825	Calu
	-0.564023	9.03e-05	Bex3	0.429273	0.00312779	Avpi1
	-0.513999	9.03e-05	Lancl2	0.168057	0.00312889	Adss
	-0.323835	9.03e-05	Slc37a2	0.192987	0.00313116	Slc25a39
	-2.37881	9.1e-05	Cacna1g	0.552711	0.00315134	4930556M19Rik
	-2.78641	9.15e-05	Gfra1	0.123687	0.00315742	Rabif
	-1.85873	9.16e-05	Igsf10	0.178691	0.00315742	Idh3b
	-0.332689	9.18e-05	Cacna1d	0.369764	0.00315742	Nfkbie
	-1.81434	9.22e-05	Smoc1	0.198238	0.00316801	Riox2
	-3.19749	9.26e-05	Bdh1	0.294779	0.00322145	Trmt11
	-1.90568	9.44e-05	Insyn1	0.160506	0.00322432	Pigk
	-0.517241	9.46e-05	Lpp	0.245357	0.00324059	Vps16
	-1.97145	9.52e-05	Armcx1	0.548374	0.00324443	Naaa
	-1.23977	9.52e-05	Rbfox2	0.132021	0.00325953	Fbxo45
	-0.403077	9.52e-05	Zhx3	0.437796	0.00327717	A230083G16Rik
	-0.399595	9.63e-05	Rprd1a	0.26771	0.00328484	Trim21
	-0.653522	9.66e-05	Nup210	0.688131	0.00329296	Kazald1
	-0.513101	9.79e-05	Frmd4b	0.126036	0.00329884	Nol6
	-0.245197	9.82e-05	Ano8	0.20946	0.00330136	Xxylt1
	-0.349666	9.88e-05	Cltc	0.189368	0.00331274	Vdac3
	-0.215039	9.89e-05	Atp6v1b2	0.794316	0.00332228	Cemip
	-1.91082	0.00010126	Cdh13	0.223434	0.00333752	Ggh
	-0.373334	0.00010126	Ier5	0.150561	0.00333906	Arl6ip5
	-1.88793	0.00010322	Pik3c2b	0.236134	0.0033432	Manf
	-0.328466	0.000106406	Klf3	0.64375	0.00334604	Olfr920
	-0.759268	0.000106592	Zfp9	0.464721	0.00338132	Afap1l1
	-0.414926	0.000107087	Rasa1	0.211023	0.00338643	Cactin
	-1.51952	0.000109231	Cdr2l	0.15771	0.00341539	Abcd3
	-0.856467	0.000110203	Serpinb6b	0.210841	0.00341539	Hint1
	-0.25725	0.000112997	Camk2d	0.303198	0.00350717	Panx1
	-0.545115	0.000113113	Zfp60	0.180194	0.00352237	Clns1a
	-0.706651	0.000114649	Atl1	0.416702	0.00352989	Lrrc8c
	-0.240694	0.00011514	Qk	0.196717	0.00356522	Commd2
	-0.433608	0.000118973	Fgf13	0.162283	0.00358092	Smurf1
	-0.703855	0.00012017	Col4a5	0.202936	0.00358306	Casp1
	-0.371949	0.00012017	Lpxn	0.22926	0.00362664	Gtf2b
	-0.268189	0.000121343	Smc3	0.310257	0.00362664	Coro2a
	-0.87294	0.000121788	Lama3	0.191374	0.0036279	Cdk5
	-1.24344	0.000122355	Slc14a1	0.135522	0.00364638	Vdac2
	-1.15335	0.000122604	Morc4	0.263679	0.00365473	Ccdc82
	-1.24068	0.000122959	Adam19	0.295893	0.00366181	Pald1
	-0.48687	0.000125962	Blnk	0.170479	0.00366735	Trmt6
	-1.22865	0.000126214	Prr18	0.167763	0.00368164	Swi5
	-0.197348	0.000126281	Fam168b	0.16568	0.00368511	Sdhd
	-0.588809	0.000127159	Gab3	0.146584	0.00369388	Ufm1
	-0.49872	0.00012861	Epb41l5	0.162205	0.00369408	Yipf1
	-0.520729	0.00012914	Uhrf2	0.13466	0.00369578	Ftsj3
	-0.969817	0.000129575	Syngr3	0.225893	0.00370862	Med8
	-1.09421	0.000132603	Fam222a	0.20087	0.00373669	Lactb
	-0.547315	0.000132849	Prps2	0.222497	0.00373669	Nol12
	-0.347252	0.000132999	NA	0.218395	0.00375547	Fam118a
	-0.366815	0.00013327	Zfp84	0.565226	0.00375686	Aldh1b1
	-3.56788	0.000136471	Hrk	0.352954	0.00375778	Mycbp
	-0.266976	0.000136484	Cmtm3	0.346692	0.00378322	Nostrin
	-0.339922	0.000137744	Ccdc34	0.543118	0.00380382	Pgam1-ps2
	-0.222205	0.000140508	Nlk	0.634322	0.00380974	Akap3
	-0.476089	0.000141229	Pla2g15	0.122309	0.00381026	Eif4g1
	-0.684813	0.000143387	Camta1	0.230301	0.00381434	Ndufb9
	-3.43174	0.000145957	Cplx1	0.204026	0.00383553	Zfp764
	-2.13477	0.000146973	Arhgap42	0.354437	0.00386358	Tcirg1
	-0.399338	0.000147203	Ppp4r2	0.157862	0.00386922	Pdia3
	-0.46819	0.000148231	Man1a	0.435303	0.00389073	Mgst1
	-0.875408	0.00014854	Fcrls	0.53741	0.00389525	Gm26586
	-0.885563	0.000149178	Arhgap32	0.28146	0.00390429	Med7
	-0.291951	0.000150034	Trim32	0.156318	0.00390827	Rwdd1
	-0.510791	0.000151056	Zfhx2	0.229976	0.00391909	Cep250
	-1.10685	0.000155389	Glis3	0.18932	0.00392379	Noc4l
	-0.516949	0.000155425	Ckb	0.676958	0.00393536	2810405F17Rik
	-0.465767	0.000156841	Zcchc14	0.186111	0.003937	Cdk16
	-0.447458	0.000158406	Epb41	0.273289	0.00394405	Ybx3
	-0.330182	0.000158406	Celf2	0.228709	0.00396782	Csnk1g3
	-0.339361	0.000158768	Irgq	1.33547	0.00396811	Heph
	-0.432671	0.000159333	Fchsd2	0.17621	0.00399229	Atraid
	-1.16645	0.000160197	Olfm1	0.384708	0.00400833	Zfp335os
	-1.33938	0.000160907	Gm15893	0.363361	0.0040121	Iqgap2
	-0.843577	0.000163671	Ska2	0.637039	0.0040357	Glrp1
	-0.255536	0.000165247	Cask	0.340045	0.00404212	Metap1d
	-0.384185	0.000165283	Fblim1	0.21352	0.00405586	Pnpt1
	-0.539635	0.000165544	Ikzf2	0.290509	0.00405586	Ccdc124
	-0.407132	0.000165544	Dgkh	0.390452	0.00405586	Gm28437
	-1.50299	0.000167366	Car11	0.163053	0.00405907	Rab6a
	-0.382195	0.000167644	Fam213a	0.130204	0.00407394	Hectd3
	-0.642649	0.00016827	Klf9	0.122055	0.00407448	Utp14a
	-0.624239	0.000168402	Zfp30	0.262053	0.004075	Mppe1
	-0.489583	0.0001704	Gng2	0.163866	0.0041092	Mtpn
	-1.32346	0.000171959	St3gal6	0.161147	0.0041144	Mvb12a
	-0.473666	0.000171959	Dcaf1	0.223472	0.00411631	Impdh1
	-0.817307	0.000174059	Acot1	0.182795	0.00412685	Uimc1
	-0.229021	0.000175013	Maco1	0.517734	0.00413654	Gm2223
	-0.282471	0.000181096	Gna13	0.431978	0.00413963	Mybpc3
	-0.562047	0.000181998	Socs6	0.271849	0.0041418	Ermard
	-1.36787	0.000183429	Bsn	0.328793	0.00414694	Herc3
	-0.992736	0.000183429	Id1	0.187893	0.0041794	Isoc1
	-1.35786	0.0001835	2610035D17Rik	0.274289	0.00419106	Lsm2
	-1.0958	0.000183881	Omg	0.178924	0.00421025	Tbcb
	-0.523638	0.000183881	Zfyve28	0.174979	0.00421183	Commd3
	-1.1234	0.000185842	Armc2	0.290785	0.00421325	S100a13
	-0.652551	0.000185947	Fat3	0.293356	0.00422218	Prdm16
	-0.543132	0.000186997	Igf2r	0.17484	0.00424514	Rbm28
	-0.534697	0.000188002	Kctd21	0.168039	0.00427025	Proser1
	-0.407093	0.000188836	Nck2	0.25314	0.00427197	Svbp
	-0.430653	0.000192601	Mcm2	0.329531	0.00429554	Slc36a1
	-0.791759	0.000193334	Zfp532	0.203201	0.00437278	Fastkd3
	-0.497386	0.000194847	Natd1	0.162839	0.00439518	Prkag2
	-0.441489	0.000195542	Acsl3	0.175604	0.00440115	Dcaf13
	-0.685246	0.000198045	Rfx3	0.620081	0.00440115	Ankrd9
	-0.284835	0.000198566	Pura	0.214112	0.00440236	Stk38
	-0.711788	0.000198568	Zbtb20	0.264011	0.00440718	Ampd2
	-1.60205	0.000199181	Sema6d	0.146699	0.00442232	Api5
	-0.406741	0.000201177	Senp8	0.272147	0.00442278	Lgals1
	-2.98023	0.000205254	2610307P16Rik	0.693324	0.00442484	Comtd1
	-0.307359	0.000209248	Apc	0.952918	0.00448068	Serpine1
	-1.47804	0.000209962	Rbms3	0.241351	0.00448305	Ptpre
	-0.596539	0.00021087	Zscan18	0.381623	0.00448305	Rbm12
	-0.49162	0.000212263	Tmcc3	0.107415	0.00448679	Usp16
	-0.275324	0.00021682	Ube2h	0.275204	0.00450213	Sars
	-0.294584	0.000217784	Zfp574	0.495571	0.00450302	Gm26767
	-3.20689	0.000220248	Sstr2	0.495885	0.00450599	9030407P20Rik
	-0.225398	0.000220248	Snx5	0.305893	0.004532	Tjp2
	-0.426549	0.000221006	Lrp6	0.23389	0.00453248	Rabl3
	-1.53976	0.000223079	Zfhx4	0.106161	0.00455171	Usp15
	-2.59462	0.000230245	Slc29a4	0.352016	0.00456762	Dpp7
	-0.935875	0.000231201	Masp1	0.172513	0.0045774	Sypl
	-0.349383	0.000235599	Herpud1	0.281325	0.0045774	Acsl4
	-0.391126	0.000242621	Mknk2	0.186153	0.0045928	Eef2kmt
	-0.969859	0.000244156	Mb21d2	0.188745	0.00461459	Relch
	-0.678681	0.000244986	Cd28	0.172392	0.00464413	Tbcd
	-0.929158	0.000245705	Gm12185	0.249802	0.00465334	Dusp23
	-0.370935	0.000247809	Itga6	0.542236	0.00466423	Dna2
	-0.801561	0.000250161	Gm26714	0.408594	0.00466663	Gp1ba
	-0.333017	0.000252936	Arhgap35	0.360053	0.00469389	NA
	-0.794405	0.000255632	Plod2	0.22558	0.00470872	Akip1
	-0.434851	0.000260376	Whrn	0.436411	0.00472998	Ly6e
	-2.79986	0.000262136	Clip4	0.234585	0.00473122	Tsfm
	-0.472958	0.000265388	Evl	0.12351	0.00474354	Cul4a
	-0.387079	0.000266446	Gprasp1	0.411848	0.00476278	Als2cl
	-0.777396	0.000271537	Tmem158	0.150479	0.00476379	Ndufa10
	-0.242639	0.000272695	Katnal1	0.207548	0.00476379	Cd3eap
	-0.997108	0.000278148	Sox9	0.134412	0.00476539	Pitpnb
	-0.590529	0.000280135	Ctif	0.744557	0.00476539	Ptprv
	-0.690251	0.000281477	Mcm5	0.687586	0.00477107	Catsperg1
	-0.580454	0.000281736	NA	0.87196	0.00480183	Aox1
	-4.6518	0.000282937	Cd209f	0.274138	0.00480865	Sephs2
	-0.39245	0.000283196	Ticam1	0.167659	0.00484432	Slc35c1
	-0.205603	0.000284588	Mtf1	0.318343	0.00484447	Tagln2
	-0.932737	0.000288951	Rap1gap2	0.243254	0.00485348	Gm26782
	-0.207543	0.000289411	Hs1bp3	0.538948	0.00485743	Wfikkn1
	-0.292638	0.000293751	Itpkc	1.27667	0.00486783	Grem1
	-0.509374	0.000298125	Zfp105	0.194009	0.00490128	Snf8
	-1.46673	0.000307175	H1fx	0.341303	0.00492689	Pik3cb
	-0.343563	0.000310842	1190002N15Rik	0.300086	0.00493679	Ydjc
	-0.370468	0.000313956	Zbtb34	0.149912	0.00496911	Tomm70a
	-0.716525	0.000314421	Rasgrp3	0.239675	0.00499236	Cycs
	-2.09174	0.000315817	Baiap2l2	0.159569	0.0050047	Vps37a
	-0.19652	0.000316367	Retreg2	0.171577	0.00501584	Cacybp
	-1.16428	0.000316716	Camkk1	0.421808	0.00501994	Mtus1
	-0.47309	0.00031795	Fignl1	0.188039	0.00503686	Prkcd
	-0.851438	0.000319393	Opcml	0.198019	0.00505479	Mlec
	-0.225276	0.000324197	Litaf	0.66294	0.00506494	Plekha4
	-0.279615	0.000325701	Dlg4	0.27634	0.00509236	Upf3b
	-0.416048	0.000331092	Wnk1	0.373184	0.00511209	Luzp1
	-0.648821	0.00033252	Rcbtb2	0.193362	0.00512281	Zbtb8os
	-0.60922	0.000332795	Fam214a	0.35053	0.00512472	Ccdc106
	-1.42559	0.00033758	Plekhb1	0.203456	0.00513455	Bad
	-0.184007	0.00033758	Tnks2	0.25364	0.00514292	Csf2rb
	-0.928695	0.000337739	Uhrf1	0.275159	0.00518033	Tjp3
	-1.18724	0.000339862	Dact1	0.189309	0.00519073	Dnajc8
	-0.8134	0.000341897	Tubb1	0.267385	0.00519858	Fastkd1
	-0.372856	0.000347068	H2afx	0.630528	0.00520479	Mir17hg
	-0.197614	0.000347068	Rnf44	0.144187	0.00522144	Anapc4
	-0.494847	0.000352335	Hap1	0.145004	0.00522803	Ivd
	-0.570989	0.000357039	Thap2	0.781708	0.00524422	Calcrl
	-0.94472	0.000357131	Cdc6	0.29085	0.00526179	Tmem120b
	-0.31397	0.00036855	Fbxo46	0.951419	0.00526179	Prrx1
	-0.491173	0.000372448	Etl4	0.350779	0.00526407	Acyp1
	-1.75734	0.000376692	Sox10	0.21891	0.00529381	Tcta
	-0.546515	0.000377005	Glis2	0.383027	0.00529673	Rassf1
	-0.503694	0.000380963	Jmy	0.218275	0.00530791	Pnpo
	-0.663093	0.000382419	Prrg1	0.110871	0.00532662	Naxd
	-0.257744	0.000383323	Dyrk1a	0.153859	0.00532662	Fech
	-0.874125	0.00038847	Rbfox1	0.23581	0.00532662	Zfyve27
	-1.72777	0.000388734	Cd55	0.708308	0.00535017	Foxd2os
	-0.374285	0.000389286	Nfic	0.209066	0.00536335	Vamp3
	-0.342178	0.000389286	Zfp553	0.150458	0.00538578	Ssbp4
	-1.00628	0.000390035	Tgfa	0.270523	0.00541206	Blvrb
	-1.25511	0.000394334	Dgat2	0.940948	0.00541682	Gm17638
	-1.31682	0.000402755	Klf15	0.199948	0.00543683	Tmem38b
	-1.38006	0.000403564	Armcx2	0.423419	0.00547567	Ablim2
	-0.283597	0.000405918	Cbx6	0.238967	0.00547797	Gm17201
	-0.290254	0.000408955	Trim62	0.290864	0.00547797	Dtd2
	-0.21082	0.000414712	Cebpg	0.43241	0.00549411	Tubb4b
	-2.46224	0.000422147	Mapk4	0.294578	0.00550706	Pttg1
	-0.558887	0.000428116	Dmxl1	0.707682	0.00550706	Cst7
	-0.987147	0.000430551	Ccl9	0.131173	0.00553203	Fbxw5
	-0.831699	0.000430833	Slc4a3	0.228391	0.0055406	1110012L19Rik
	-0.598152	0.000433546	Npl	0.915571	0.00554273	F630028O10Rik
	-0.417302	0.000440191	Fbxo44	0.243157	0.00557007	Srsf5
	-0.891694	0.000440903	Tmem176a	0.209189	0.00558756	Ghitm
	-0.627135	0.000445767	Epas1	0.433236	0.00563759	Lpar2
	-0.642867	0.000447552	Zfp458	0.154905	0.00566843	Rnmt
	-0.389651	0.000460839	Hyal2	0.32578	0.00568065	Irak3
	-1.95692	0.000465763	3110039I08Rik	1.13861	0.0056848	Ptgis
	-1.58137	0.00046723	Kdm6b	0.956	0.00568836	Sirpb1a
	-2.46027	0.000467459	Gm28119	0.109934	0.00569207	Immt
	-0.38244	0.000469798	Il6st	0.134392	0.00570616	Ino80c
	-1.75242	0.000469927	Pou3f1	0.18542	0.00570616	Alg12
	-0.977958	0.000470786	Slc45a3	0.221133	0.00570659	Rcn2
	-0.847936	0.000470841	Mras	0.171889	0.00575652	Esco1
	-0.38719	0.000471795	Brip1	0.294963	0.00576028	Prickle3
	-0.243999	0.000480158	Gtf2a1	0.264974	0.00578429	Prdx4
	-0.727012	0.000484849	Tbx2	0.185989	0.00579346	Psmd1
	-0.198688	0.000489824	Aplp2	0.224299	0.00579346	Coq3
	-1.39264	0.000496307	Fam78b	0.429332	0.00581428	Gm28439
	-0.424972	0.000497693	Pou2f2	0.317586	0.0058314	Hhex
	-0.5447	0.000498549	Engase	0.298747	0.00585408	Mif
	-0.417412	0.000499608	Nfatc2	0.291142	0.0058698	Pigyl
	-0.813106	0.000510917	Sall1	0.281069	0.00589888	Rpia
	-1.19011	0.000516622	Hcn3	0.18	0.00593746	Gpld1
	-0.231006	0.000524624	Ccnt1	0.395434	0.00594083	Gm28192
	-0.508987	0.000526966	Stab1	0.521952	0.00594183	Acot11
	-0.477471	0.000529418	Cep112	1.01097	0.00597028	Rnasek
	-0.183229	0.0005381	Selenoi	0.174328	0.00601717	Atg4d
	-1.05734	0.000560061	Nyap1	0.14422	0.00604287	Rabep2
	-0.217262	0.000561045	Pds5b	0.376999	0.00604287	Tcea2
	-3.28916	0.000568757	Six3os1	0.158215	0.00604776	Ap4b1
	-0.2878	0.000568908	Crtc1	0.186505	0.00604776	Mcrs1
	-0.294516	0.00057277	Pank3	0.416068	0.00605575	Ppp1r1a
	-0.648018	0.000574111	Syngap1	0.219462	0.00606613	Crybg3
	-0.418673	0.00058408	Serinc3	0.637565	0.00609715	Ufsp1
	-0.394721	0.000584426	Ago2	0.861704	0.00610383	Ptgir
	-0.555733	0.000596145	Zbtb46	0.222303	0.00614224	Ltbr
	-1.1259	0.000600703	Celf3	0.563518	0.0061706	Gm17083
	-1.05859	0.000602659	Sema4g	0.157576	0.00624193	Spata6
	-0.600888	0.00061077	Fcrl1	0.262687	0.00624567	Slc35b3
	-0.232619	0.000611806	Mbtd1	0.279248	0.00631735	Rab24
	-0.848541	0.000613202	Adamts1	0.141041	0.00633575	Tax1bp1
	-1.37115	0.000614264	Sema3a	0.193976	0.00633667	Lxn
	-0.399005	0.000614264	Otub2	0.179316	0.00633706	Mnat1
	-0.32853	0.000615536	Nasp	0.188396	0.00635262	Prorsd1
	-0.636068	0.000617006	Ank2	1.00791	0.00635262	Plk3
	-0.354544	0.000619473	Zfp606	0.164928	0.00635751	Shkbp1
	-0.399827	0.000625255	Tnk2	0.117269	0.00638647	Cpsf3
	-0.423233	0.000629682	Tra2a	0.152646	0.00640697	Tep1
	-0.426878	0.000633244	Pcyox1l	0.187416	0.00640697	Phyh
	-1.34251	0.000638181	Vps37d	0.1946	0.00640697	Rras
	-0.169409	0.000656114	Rnf216	0.192066	0.0064161	Golt1b
	-0.27079	0.000661108	Myef2	0.116824	0.00643046	Usp7
	-0.986399	0.000663517	Cp	0.185565	0.00643046	Prelid1
	-0.437573	0.000672736	Gpr19	0.220346	0.00643046	Eci2
	-0.279803	0.000673363	Rasal2	0.908563	0.0064352	Cryab
	-0.590253	0.000673925	Lox	0.191358	0.00643813	Psmc4
	-0.322638	0.000676029	Aldh7a1	0.185359	0.00644692	Unc50
	-0.188153	0.000680362	Msl2	0.763354	0.00644692	Phospho1
	-0.277261	0.000682376	Mgat5	0.16866	0.00644935	Cad
	-0.818249	0.000687732	Rbfox3	0.307147	0.00645069	Lhpp
	-0.485614	0.000690511	Purg	0.509499	0.00647129	Gm20548
	-0.374815	0.000691543	Tsc22d1	0.116854	0.00648772	Coro7
	-0.227978	0.000695882	Aagab	0.182317	0.00648772	Cyb561d1
	-1.15284	0.000700634	Ak5	0.438059	0.00648772	Scarf2
	-0.25938	0.000703553	Trp53bp1	0.132285	0.006506	Got2
	-0.273773	0.000713308	Clasp2	0.234989	0.00657022	Ewsr1
	-0.709186	0.000715232	Zdhhc2	0.179955	0.00657395	Adprm
	-0.264716	0.000715515	Crkl	0.128943	0.00657994	Slc12a6
	-0.176948	0.00071812	Bsdc1	0.166367	0.00659901	Mrpl2
	-0.276608	0.000718527	Gatad2b	0.692916	0.00659901	6720427I07Rik
	-1.2974	0.000721821	Ston2	0.320065	0.006625	Cyb5r1
	-0.704	0.000727422	Socs2	0.130382	0.00663788	Prep
	-0.291004	0.000731065	Gtf2i	0.331224	0.00667931	Ankrd23
	-0.303292	0.000737793	Ppm1h	0.179311	0.00668082	Hps6
	-0.499372	0.000758246	Rnasel	0.234484	0.00671286	Acox3
	-0.486266	0.000763298	Eepd1	0.120654	0.0067656	Txndc5
	-0.419675	0.000763601	Nlgn2	0.309869	0.0067656	Tnfsf12
	-0.221483	0.000763888	Fam8a1	0.180289	0.00677529	Bloc1s4
	-0.598699	0.000772737	Smo	0.185559	0.00677903	Fdx1l
	-0.48716	0.000778714	Mxd1	0.131819	0.00683241	Mrpl38
	-3.21583	0.000779492	Six3	0.21166	0.00684009	Myd88
	-1.30703	0.000790053	Adamts4	0.28882	0.00685207	Fbxw17
	-0.530447	0.000790053	Cbx2	0.345744	0.00687249	Lat2
	-0.373009	0.000796044	Zfp189	0.188488	0.00688849	Ttc13
	-0.146028	0.00079816	Sh3kbp1	0.263688	0.0068948	Top1mt
	-1.89689	0.000802464	Stmn2	0.229829	0.00693295	Pwp2
	-0.367169	0.000807402	Kdm5b	0.221639	0.00695625	Znhit1
	-0.420777	0.000807968	3110053B16Rik	0.109276	0.00696559	Polr3c
	-0.573169	0.000809372	Slc24a5	0.267792	0.00697474	Gm21781
	-0.697785	0.00081833	Lmnb1	0.116274	0.00700379	Txndc9
	-0.344192	0.000824015	NA	0.551502	0.0070062	Prkcg
	-0.763529	0.000826705	Cnih2	0.441796	0.00702686	Amigo3
	-0.247354	0.000833458	Tlnrd1	0.735517	0.00702828	P2ry1
	-0.929284	0.000838067	Pde1c	0.204841	0.00703906	Sil1
	-0.145418	0.000839855	Dgcr2	0.223585	0.00703906	Pdzd11
	-0.469074	0.000840023	Hacd1	0.140813	0.00705986	Uba3
	-0.141258	0.000844524	Txlna	0.162502	0.00708846	Btbd10
	-0.966371	0.000858513	Aplp1	0.19838	0.00708846	Nqo2
	-0.223856	0.000867784	Cplane1	0.211479	0.00708889	Gys1
	-0.298919	0.000869403	E2f1	0.340752	0.00709079	Setmar
	-0.385217	0.000869757	Fam120c	0.178185	0.00709306	Cbr1
	-0.878177	0.000870345	Zfp697	0.193	0.0071143	Edem2
	-0.248807	0.000870345	Znrf2	0.113638	0.00711739	Scfd1
	-0.443753	0.000887975	Bzw2	0.435298	0.00713722	Gm15911
	-0.286943	0.000887975	Lcorl	0.119706	0.00716078	Eif4a3
	-1.58201	0.000888246	Pcbp3	0.130036	0.00720546	Syncrip
	-0.504952	0.000894105	Rab3a	0.291725	0.00723928	Lair1
	-0.346294	0.000895335	Zfp395	0.149567	0.00726472	Ppib
	-0.268157	0.000896134	Sbf2	0.4243	0.00727367	Fam98c
	-0.862477	0.000901942	Ctnnal1	0.818442	0.0072776	Pilrb1
	-0.37328	0.00091216	Spice1	0.17361	0.00732131	Slc35a1
	-0.359508	0.000912903	Tom1l2	0.374612	0.00732915	Sort1
	-0.158015	0.000923554	Fam120b	0.138689	0.00734518	Smu1
	-0.685153	0.000933078	Zfp346	0.227774	0.00738234	Pfkp
	-0.46452	0.000936009	0610040J01Rik	0.442002	0.00739325	Slc22a15
	-0.194626	0.000936009	Pum1	0.14268	0.0074019	Rars2
	-0.366924	0.000938919	Cdk14	0.138685	0.00740774	Ostc
	-0.324846	0.000942615	Mettl16	0.184542	0.00740774	Dolpp1
	-0.237683	0.000945315	Irf2bp1	0.145682	0.00745193	Crnkl1
	-0.68251	0.000949315	Itga9	0.121489	0.00745623	Sar1a
	-0.947754	0.00095145	Tmod1	0.521958	0.00748228	Gm8995
	-0.421569	0.000966082	Plagl2	0.210037	0.00749961	Cbr4
	-0.145951	0.000969054	Cab39	0.539708	0.00756162	Slc22a18
	-1.40069	0.000970488	Syn3	0.195236	0.00763178	Dph3
	-0.309527	0.00097057	Wars2	0.414112	0.00764088	Bag2
	-0.794637	0.000986522	Serpinb1c	1.07468	0.00764088	Gm26902
	-0.308574	0.00098847	Vps33a	0.148923	0.00766381	Pdcd6
	-0.875523	0.000989015	Ypel4	0.395311	0.0076861	Myoz1
	-0.169513	0.000991029	Fance	0.577697	0.00771479	Gm14137
	-0.203547	0.000997649	Zfp609	0.145207	0.00772353	Mrpl35
	-0.313781	0.00100963	Lrp5	0.136406	0.00774647	Flii
	-0.618347	0.0010118	Slc9a7	0.22795	0.00774693	Fabp5
	-1.03898	0.00101249	Foxj1	0.51802	0.00774693	Alyref2
	-1.07367	0.00101554	Mgll	0.43854	0.00774858	Il17ra
	-0.273313	0.00102889	Pcmtd2	0.183792	0.00776853	Dnajc7
	-0.376852	0.00103261	Tns3	0.21991	0.00777212	Myl12b
	-0.169721	0.00104072	Pum2	0.265844	0.00779812	Kctd18
	-0.333936	0.00104591	Bahcc1	0.293435	0.00780837	2510002D24Rik
	-2.84718	0.00105432	Rimkla	0.196692	0.00785173	Hyou1
	-1.254	0.00105848	Klhl38	0.292313	0.00787789	Cryzl2
	-0.525862	0.00107143	Fsd1l	0.2132	0.00788479	Hdhd5
	-2.26406	0.00108499	Dlk1	0.346023	0.00788479	Trps1
	-0.342249	0.00109489	Tet3	0.141738	0.00793012	Eif5a
	-1.56127	0.00110298	Hmgn3	1.00567	0.00793276	Ltbp2
	-0.855292	0.00112493	Plekha7	0.1399	0.00797061	Rtca
	-0.774723	0.00112968	Cdo1	0.494817	0.00797834	Zc3h8
	-0.29614	0.00114307	Cpne3	0.26882	0.00797938	Pgk1
	-0.224368	0.00115023	Slc44a1	0.191982	0.008039	Kdelc1
	-0.205988	0.00115425	Map3k10	0.536416	0.00805481	Gm28229
	-0.235816	0.00116596	Cep120	0.55028	0.00806863	Gm20257
	-0.266155	0.00116808	Ophn1	0.73809	0.00806863	Gm29585
	-0.526327	0.00117208	Rnf144b	0.197654	0.00812113	Mrps18c
	-0.624511	0.00117794	Tpbgl	0.191522	0.0081327	Gcsh
	-0.517734	0.00117794	Ehd4	0.265186	0.00819704	Accs
	-0.735605	0.00118132	Slc22a17	0.195212	0.00825526	Atp6v0e
	-0.446518	0.00119578	Gm17147	0.226237	0.00828271	Abcc4
	-1.04185	0.0012011	Tln2	0.169764	0.00837362	Eif3c
	-0.503398	0.0012011	Smagp	0.140584	0.0083951	Inip
	-0.177972	0.00120475	43530	0.396972	0.00845211	Agpat4
	-1.15118	0.00120709	Fbxo32	0.263095	0.00848141	Trp53rkb
	-0.289602	0.00120954	Bach1	0.176499	0.00850326	Cisd2
	-0.260185	0.00121296	Med26	0.222128	0.00850326	Rbbp8
	-0.285166	0.00122016	Erbin	0.356483	0.00852381	Magohb
	-1.0883	0.00124338	Dpp6	0.332184	0.00854595	Mmp2
	-0.203169	0.00124338	Pogz	0.171967	0.00857423	Ctbs
	-1.69374	0.00124686	Igfbp3	0.170123	0.00857823	Ndufa9
	-0.902676	0.00124909	Adcy6	0.265441	0.00857826	Sptlc2
	-0.29753	0.00125353	Avl9	0.1259	0.0086115	Cd2bp2
	-0.637562	0.00125647	Sardh	0.230225	0.0086115	Mrpl54
	-0.36647	0.00126595	Gm10282	0.412784	0.0086317	Nlrp1b
	-1.0444	0.00127554	Hbegf	0.158854	0.00863894	Tomm40
	-0.183778	0.00127972	Ercc5	0.23116	0.00863894	Ocrl
	-1.04662	0.00128083	Elavl4	0.136387	0.00864878	Sucla2
	-0.272847	0.0012899	Ncoa3	0.18562	0.00866079	Irak2
	-0.401007	0.00129463	Fam20c	0.343214	0.00866502	Snora43
	-0.557961	0.00129482	Prkar1b	0.145935	0.00866581	Nifk
	-1.40912	0.0013035	Eva1a	0.179544	0.00866581	Trappc6a
	-0.16195	0.00130719	Wdr26	0.228623	0.00866581	Coq7
	-1.15102	0.00130803	Cacnb4	0.548901	0.00866581	C920006O11Rik
	-0.461436	0.00130803	Efnb1	0.831179	0.00866581	Gm4735
	-0.225718	0.00132544	Nnt	0.358854	0.00867341	Gbe1
	-0.428294	0.00132972	Gins2	0.186446	0.00868486	Pdcl3
	-0.947838	0.0013349	Slc40a1	0.18298	0.00870105	Fam174a
	-0.569039	0.00134236	Zfp239	0.694154	0.00871473	Capns2
	-0.576905	0.00134687	Pdzk1ip1	0.141674	0.00872339	Vcp
	-0.225116	0.00135108	Zkscan1	0.703519	0.00874092	Slc6a9
	-0.366819	0.0013543	Pou6f1	0.190434	0.00878279	Med11
	-0.76396	0.00136861	Pole	0.239179	0.00884079	Mrpl55
	-0.221815	0.00136869	Tspyl1	0.121385	0.00886148	Htatsf1
	-0.491227	0.00136954	Loxl3	0.847964	0.00891617	Arhgef37
	-0.476076	0.00139052	Bcr	0.741113	0.00892279	Ldlrad3
	-0.220682	0.00140115	Ppp6r2	0.962148	0.00892279	Nxpe5
	-0.739525	0.00140198	Tmem176b	0.360939	0.00892344	Gclc
	-0.232329	0.00140576	Tbc1d12	0.189565	0.00895635	Fbxl14
	-0.371593	0.00140721	Tgfbr2	0.182491	0.00896144	Stx8
	-0.303836	0.00140803	Tubb5	0.13249	0.00898946	Ttc19
	-0.164533	0.00140965	Zfp865	0.147805	0.00898946	Mink1
	-1.43205	0.00142327	Wnt5a	0.160992	0.00899579	Psma2
	-0.292745	0.00142327	Rp2	0.195145	0.00900082	Wdr77
	-0.545393	0.00142737	Nos1ap	0.799488	0.00900082	Rpl36a-ps3
	-0.185132	0.0014297	Trim33	0.43584	0.00900193	Ecm1
	-0.341013	0.00143775	Slc16a10	0.391508	0.00914626	Adhfe1
	-0.414992	0.00143886	Agrn	0.174485	0.00923018	Fyttd1
	-0.283402	0.00143886	Zfp12	0.187315	0.00923018	Cybb
	-0.481638	0.00144202	Tmem263	0.332377	0.0092646	Mrgbp
	-0.266718	0.00145477	Chd6	0.140787	0.00927185	Psmb2
	-0.599381	0.00148065	Zcchc3	0.430723	0.00937375	Leng8
	-0.217114	0.00148808	Fut10	0.223836	0.00939889	Alg6
	-0.414281	0.0015047	Antxr2	0.096817	0.00943593	Gnai3
	-1.4922	0.00150943	Fam69b	1.16546	0.00943593	Prrx2
	-0.348827	0.00151617	Zbtb5	0.272607	0.00948376	Capn5
	-0.316332	0.00152068	Gpt2	0.120821	0.00952347	Sap18
	-0.281543	0.00152475	Cenpv	0.252364	0.00957624	Etfrf1
	-1.62617	0.00152605	Meg3	0.337862	0.00963444	Creg1
	-0.808769	0.00153049	Tcp11l2	0.173635	0.00963927	Arrb2
	-0.23635	0.00153139	Prkch	0.275123	0.00965395	Rasa2
	-0.959456	0.0015393	Camk2a	0.199236	0.00967759	Dcaf15
	-0.15293	0.00154874	Tmem115	0.183299	0.0096789	Iah1
	-0.183918	0.00154968	Mta1	0.117322	0.00969209	Psmd4
	-0.290167	0.00156263	Zc4h2	0.134391	0.00971776	Lias
	-0.190177	0.00158937	Atp2c1	0.476139	0.00975393	Cd200r4
	-1.17698	0.00160156	Enho	0.232431	0.00981087	Nmrk1
	-0.477565	0.00160934	Cipc	0.205572	0.00990283	Slc22a5
	-0.290438	0.00161217	Lmo2	0.23378	0.00994107	Pyroxd1
	-0.380303	0.00161583	Ckap4	0.135569	0.00997401	Cul9
	-0.296359	0.00162201	Nup50	1.16767	0.00999486	Timp1
	-0.552677	0.00162395	Mllt11	0.136408	0.0100065	Ccdc71l
	-0.180986	0.00163649	Rbm10	0.175675	0.0101561	Pprc1
	-0.372523	0.00163894	Lmbrd2	0.291814	0.0101897	Abhd14b
	-0.211325	0.00164255	Cacul1	0.164286	0.010201	Trappc5
	-0.529947	0.00166275	Slc1a4	0.177275	0.010233	Tspan14
	-0.567304	0.00167446	Kdr	0.16183	0.010238	Gsdmd
	-0.197788	0.00169037	Ttll1	0.173411	0.0102945	P4hb
	-0.223382	0.00169299	Eya3	0.185701	0.0103193	Rab29
	-1.83735	0.00169853	Tenm3	0.711204	0.0103279	NA
	-0.691282	0.00169977	Dlg3	0.176893	0.0103374	Traf6
	-0.57873	0.00170059	Vangl2	0.137325	0.0104011	Sgk3
	-0.180842	0.00171715	Ubap2l	0.407353	0.010416	Slc39a5
	-0.896302	0.00172133	Ccdc141	0.307231	0.0104195	Sqor
	-0.278412	0.00172715	Rbm38	0.175776	0.0104448	Pwp1
	-0.227903	0.0017349	Nicn1	0.130481	0.0104557	Rsl1d1
	-0.17236	0.0017349	Spast	0.433418	0.0104557	Galnt6os
	-0.30251	0.00173692	Dnajc9	0.188349	0.010549	Fam136a
	-0.50301	0.0017427	Enpp4	0.20267	0.010549	Trip10
	-0.249126	0.00180279	Cul7	0.126231	0.0105614	Mrpl37
	-0.606539	0.00182214	Kcnn1	0.0982771	0.0105764	Psmd2
	-0.706619	0.00186896	Ttn	0.213028	0.0106304	Eaf1
	-0.183306	0.00187422	Caprin1	0.132414	0.0106962	Ostf1
	-0.896913	0.00187538	Dcbld1	0.203444	0.0107123	Yif1b
	-0.228862	0.0018907	Rab11fip3	0.17297	0.010717	Thg1l
	-0.128524	0.0018911	Wdr82	0.245911	0.0107489	Mtx3
	-0.212605	0.00189325	Zfp111	0.17085	0.0107763	Cluh
	-0.297365	0.00191245	Hmga1	0.171644	0.0107976	Aars2
	-0.293886	0.00191702	Fignl2	0.378084	0.0107976	Ppcdc
	-0.938429	0.00192029	1110002J07Rik	0.14941	0.0108031	Glce
	-0.253059	0.00192081	Mtmr4	0.311818	0.0108312	Arrdc1
	-0.225138	0.00192794	Hnrnpul1	0.126977	0.010849	Psmd12
	-0.836294	0.00193732	Pcp4l1	0.216483	0.010863	Dcp1b
	-1.08005	0.00193762	Serpine2	0.167825	0.0109	Pafah2
	-0.317991	0.00196799	Il6ra	0.186234	0.0109	Cd37
	-0.286597	0.00196845	Slc29a3	0.168985	0.0109141	Lmf1
	-0.241088	0.00196918	Clasp1	0.142309	0.0109452	Atg101
	-0.315942	0.00198549	Evi5l	0.218788	0.0109452	Slc10a3
	-0.139146	0.00198549	Zmynd11	0.271503	0.0109452	Zfp942
	-0.727362	0.00198764	Rttn	0.199789	0.0110135	1110038F14Rik
	-0.370205	0.00198764	Pltp	0.135453	0.01103	Chmp4b
	-1.95451	0.0020018	Ambp	0.438337	0.0110739	Tesk2
	-0.190299	0.0020018	Cyb561a3	0.179197	0.0110835	Ndufv3
	-0.380728	0.0020076	Usp49	0.319222	0.0110986	Trp53i13
	-1.04118	0.00200927	Rrm2	0.15878	0.0111273	Ccdc115
	-1.30585	0.00200954	Dzip1l	0.301441	0.0111669	Lins1
	-0.262641	0.00201518	Atxn1	0.177779	0.0112086	Me2
	-1.1462	0.00202107	S100a16	0.159923	0.0112257	Eif2b2
	-0.315202	0.00202107	Stxbp4	0.178285	0.0112257	Hax1
	-0.946399	0.00202275	Clgn	0.153476	0.0112429	Naga
	-0.494706	0.00202687	Ung	0.272582	0.0112429	NA
	-1.38466	0.00203749	Rgs16	0.161674	0.0112535	Nucb1
	-1.09963	0.00204346	Cryba4	0.229788	0.0112535	Kif13a
	-0.224998	0.00205273	Kdm1a	0.154153	0.0112698	Mrpl40
	-1.33249	0.00207968	Tmem100	0.114298	0.0113336	Gba
	-0.542467	0.00207968	Shmt1	0.185964	0.0113336	Impad1
	-0.500813	0.0020967	Timeless	0.202659	0.0113611	Rps6kc1
	-1.02123	0.00213741	Gpc1	0.3295	0.0113611	Cpne2
	-0.653605	0.00213817	Chek1	0.247871	0.0114612	Ndufb3
	-0.619413	0.00213817	Plcb4	0.336313	0.0114795	Gm16845
	-0.594295	0.00215161	Sncaip	0.361956	0.0115685	Gm29216
	-0.693253	0.00215676	B9d1	0.20163	0.0115693	Fzd5
	-0.289407	0.00215888	Rrm1	0.435602	0.0116181	Gm29170
	-0.22778	0.00216048	Arl8b	0.354868	0.0116354	Gm11518
	-0.365771	0.00217689	Fasn	0.170255	0.0116395	Zdhhc4
	-0.237638	0.00220323	Ehbp1	0.135308	0.0116707	Dnajc19
	-0.226576	0.00220323	Pold1	0.272438	0.0116707	Dhrs11
	-0.341739	0.00225569	Glul	0.264807	0.0116808	Tnfaip8
	-0.485088	0.00230754	Klhl24	0.418868	0.0118148	Gstt3
	-0.254362	0.00235562	Zfp260	0.125503	0.0118382	Cdc42bpb
	-0.310248	0.00238827	Mapre2	1.05976	0.0118494	Hsd11b1
	-0.248232	0.00239136	Castor2	0.2543	0.0118512	Ficd
	-0.417961	0.00239196	Cbl	0.14824	0.0118948	Chuk
	-0.375492	0.0023963	Rab7b	0.154178	0.0118948	Slc9a6
	-0.342712	0.00239737	Alms1	0.182993	0.0118948	Usp25
	-0.137141	0.00240801	Cnot6	0.185197	0.0118948	Ebna1bp2
	-0.466377	0.00242134	Pim3	0.188099	0.0118948	Rab11a
	-0.17098	0.00243991	Ppp1r15b	0.27452	0.0118948	Fahd2a
	-1.34915	0.00243997	Kcnma1	0.389146	0.0119125	Fam84b
	-1.98892	0.00244422	Rundc3b	0.261836	0.0119284	Sh3bp2
	-1.77476	0.00246007	Spats2l	0.168603	0.0119293	Mri1
	-0.14864	0.00247352	Josd1	0.132631	0.0119893	Tdrd7
	-0.18916	0.00252164	Rnf38	0.127549	0.0120317	Map7d1
	-0.370791	0.00255096	Lig1	0.243959	0.0120317	Cox18
	-0.29893	0.00255096	Eya4	0.215214	0.0120408	Luc7l2
	-0.319172	0.00256479	Tdrkh	0.215382	0.0120408	Ctnnbip1
	-0.228525	0.00256527	Ilf3	0.335506	0.0120419	Rubcnl
	-0.25338	0.00256579	Rsbn1	0.2479	0.0121038	Coq10a
	-1.68386	0.00256612	Sfrp1	0.107677	0.012176	Snx4
	-0.424077	0.00258154	Ap1b1	0.687491	0.0121821	Pdpn
	-0.252431	0.00259107	Lrp12	0.122801	0.0122459	Timm29
	-0.737755	0.00259844	Ttyh1	0.152664	0.0122506	Srd5a3
	-0.2624	0.00261574	Eef2k	0.439995	0.0122506	Noxo1
	-0.365949	0.00264407	Ppm1k	0.294292	0.0122733	Tbce
	-0.231206	0.00265518	Vgll4	0.258825	0.0122846	1600014C10Rik
	-0.252657	0.00266467	Mbnl1	0.963795	0.0123229	Slc28a2
	-0.259589	0.00267336	Srebf2	0.28862	0.0123442	Fmnl3
	-0.236001	0.00268476	Galns	0.16394	0.0125359	Blzf1
	-0.267893	0.00270237	Agpat3	0.277188	0.0125396	Mphosph6
	-0.153592	0.00270252	Kdm4b	0.251431	0.0126151	Prodh
	-0.213779	0.00271109	Wdhd1	0.19485	0.0126652	Nol10
	-0.427104	0.0027292	Scn1b	0.216202	0.0126917	Cetn3
	-0.46918	0.00273212	Pdxk	0.23827	0.0126925	Tbc1d8b
	-0.449984	0.00273651	Adgra3	0.182557	0.0126951	Pacs1
	-0.356874	0.00273769	Chaf1a	0.271815	0.0127038	Kctd9
	-0.424742	0.00274424	Rgs12	0.174172	0.0127883	Mpv17l2
	-0.161848	0.00275837	Lnpk	0.140902	0.0128071	Ptcd2
	-0.213324	0.00276887	Retreg3	0.227241	0.0128365	Nars2
	-0.607449	0.00278129	Lpin1	0.214779	0.0128375	Ndufs5
	-0.486971	0.00280882	Tbc1d16	0.123319	0.0128539	Mrpl43
	-0.397707	0.00281134	Tbc1d2b	0.18689	0.0128543	Atp5o
	-0.234172	0.00281134	Tnfaip8l2	0.9843	0.0128583	Gm28800
	-0.146998	0.00281348	D17H6S53E	0.230925	0.0128719	Smn1
	-0.172516	0.00284229	Dse	0.38563	0.0128719	Lrrc29
	-0.676694	0.00284231	Il12rb2	0.688739	0.0129068	Cox6a2
	-0.193833	0.002867	Ppfibp2	0.196724	0.0129926	Mrpl34
	-0.262526	0.00287206	Epm2aip1	0.308015	0.0130358	Zfp971
	-0.579451	0.00287527	Mybl2	0.185914	0.0130634	Rbms1
	-0.183863	0.00287971	Ints1	0.246979	0.0130695	Zfp11
	-0.419511	0.00290017	Paqr4	0.462309	0.0130698	0610009L18Rik
	-0.181969	0.0029014	Tnrc6c	0.344637	0.013104	Slc39a14
	-0.39464	0.00292284	Pola1	0.293395	0.0131044	Pgm2l1
	-0.215664	0.00292848	Ints6	1.97929	0.0131465	Gm21188
	-0.191913	0.00293756	Prrc2a	0.0983349	0.013151	Wtap
	-0.380193	0.00294072	Klhl6	0.187137	0.0132273	Mrps17
	-0.356653	0.00294097	Zfp113	0.122328	0.0132989	Ss18
	-0.176186	0.00295294	Poc1b	0.160169	0.0133813	Pfdn6
	-0.331133	0.00298144	Aak1	0.182288	0.0133943	Tnrc6a
	-0.412215	0.00301457	Gas6	0.996336	0.0134164	Bgn
	-0.197	0.00303406	Smad4	0.208732	0.0134973	Rnaset2b
	-0.200416	0.00304748	Tmem94	0.198602	0.0135003	Hcfc1r1
	-0.197368	0.00304748	Btbd9	0.301036	0.0135215	Dglucy
	-0.440421	0.00307802	Zfp81	0.16357	0.0135292	Psmd14
	-0.164976	0.00307846	Pias2	0.206458	0.0135292	Tsr1
	-0.3011	0.00311819	Phf13	0.110364	0.0135534	Atp6ap1
	-0.168932	0.00311819	Sppl3	0.282454	0.0135979	Cisd1
	-0.214284	0.00312693	Lix1l	0.188298	0.0136461	Dad1
	-0.503611	0.00312779	Sgce	0.321462	0.0136519	Hibch
	-0.799952	0.00313332	Ccl6	0.178311	0.0136535	Ssna1
	-0.191725	0.00314294	Tti1	0.221221	0.0138278	Ppcs
	-0.152691	0.00315368	Tbc1d22a	0.153736	0.0138411	Lipa
	-0.236658	0.00315742	Ppp2r3a	0.179533	0.0138411	Cdk9
	-0.20231	0.00317642	Elk4	0.397029	0.0138411	Jag2
	-0.278907	0.00321216	Gab2	0.198335	0.0139045	Krit1
	-0.114298	0.00321216	Cnih4	0.217538	0.0140333	Ftl1
	-0.647469	0.00322145	Ier5l	0.154135	0.0140767	Mrto4
	-0.318991	0.00324059	Gna12	0.160561	0.0140923	Gtf2h5
	-0.204192	0.00324443	Fndc3a	0.168018	0.0141059	Nubp2
	-0.216434	0.00329296	Tspan3	0.606619	0.0141288	Ugt1a6a
	-0.193746	0.0033173	Ercc6l2	0.11444	0.0141588	Elp1
	-1.14948	0.00331987	Shisa9	0.146809	0.0141588	Riok1
	-1.86752	0.00333374	Gfap	0.152598	0.0141588	Zdhhc13
	-1.67291	0.00336175	Slit3	0.432002	0.0142227	Tnip3
	-0.205832	0.00349577	Foxo4	0.278674	0.0142508	Zfp810
	-0.224279	0.00350717	Scarb1	0.136595	0.0142876	Rpn1
	-0.772321	0.00352989	Slc25a29	0.16541	0.0142876	Hif1a
	-0.336228	0.00355367	Slc11a2	0.175534	0.0142876	Chrac1
	-0.343359	0.00357714	Ust	1.45569	0.0142876	Nfatc4
	-0.814732	0.00362318	NA	0.132209	0.014317	Acvr1b
	-0.363895	0.00362664	Snx29	0.861072	0.014344	Gm12689
	-0.272656	0.0036279	2900026A02Rik	0.149097	0.0144128	Far1
	-0.487835	0.00364638	Mllt3	0.115268	0.0144145	Nans
	-0.310708	0.00364638	Ahdc1	0.221273	0.0144343	Mak16
	-0.239763	0.00364638	Eif4ebp2	0.177704	0.0144487	Atf1
	-0.64339	0.00366993	Slc9a9	0.197265	0.0144819	Sra1
	-0.20662	0.0037044	Zfp358	0.196149	0.0144844	Atg10
	-0.280392	0.00371089	Rsf1	0.363034	0.0145056	mt-Atp6
	-0.241862	0.00374063	Laptm4b	0.317934	0.0145228	Paqr3
	-0.238865	0.00375686	Dhcr7	0.160925	0.0145464	Hspa5
	-0.443105	0.00375778	Lrp11	0.296837	0.0145655	Fus
	-0.298602	0.00377237	Mcm4	0.148034	0.0145665	Zdhhc6
	-0.259075	0.00377237	Rapgef6	0.207016	0.0145956	Ddx39
	-1.18589	0.00381145	Ndn	0.233209	0.0146073	Bysl
	-0.552117	0.00384837	Zfp647	0.132097	0.0146109	Ubap1
	-0.656799	0.00389323	Cttn	0.451616	0.0146313	Ccdc122
	-0.358688	0.0039157	Dclre1c	0.889797	0.0146369	Aebp1
	-0.131705	0.00392379	Rdh11	0.293075	0.0147113	Mbd4
	-0.229634	0.00393188	Kiz	0.115041	0.0148548	Fh1
	-0.960751	0.0039476	Syn1	0.241573	0.0148548	Ndufaf3
	-0.222035	0.00396782	Tsen2	0.14174	0.0148993	Nagk
	-0.182488	0.00396782	AI837181	0.170754	0.0149429	Rcl1
	-0.138872	0.00399271	Gtf3c1	0.368696	0.0149863	mt-Co3
	-0.225045	0.00400231	Rnf214	0.120005	0.0149912	Hebp1
	-0.140958	0.00401331	Scyl2	0.366927	0.0149916	A230050P20Rik
	-0.631323	0.00403705	Ric3	0.539415	0.0151544	9430037G07Rik
	-0.150544	0.00404069	Rad21	0.64238	0.0152436	Dusp6
	-0.664342	0.0040418	Gpc2	0.317989	0.0152802	Ifi35
	-0.215375	0.0040665	Pfas	0.495929	0.0153242	Comp
	-0.177742	0.00407448	Sdcbp	0.22294	0.0153402	Sash1
	-0.638814	0.00411701	Mest	0.128069	0.0153572	Arl6ip4
	-0.537634	0.00412685	Wee1	0.323188	0.0153943	Pcx
	-0.971957	0.00417859	Plppr3	0.32494	0.0154123	Zfp69
	-0.214178	0.00417987	Tceal9	1.23928	0.0155045	Timd4
	-0.248935	0.00418671	Usp37	0.127235	0.0155503	Rnf25
	-0.22079	0.00419409	Als2	0.559368	0.0155503	Fxyd2
	-1.35303	0.00421183	Rnd3	0.24095	0.0157026	Polr3g
	-0.176072	0.00422085	Hdac5	0.210324	0.0157118	Ccdc107
	-0.3713	0.00422776	Cacnb1	0.165109	0.0157793	Fkbp1a
	-1.99801	0.0042312	Aqp4	0.176836	0.0158772	Mtap
	-0.524479	0.00423126	Gm6768	0.365424	0.0159114	Nt5dc2
	-0.106238	0.00423126	Rab14	0.123927	0.0159258	Armc8
	-0.229416	0.0042768	Sh3pxd2b	0.140023	0.0159879	Ccdc50
	-0.31071	0.0042869	Tlr7	0.776304	0.016033	Mfsd6l
	-0.386048	0.00429385	Nedd4l	0.183015	0.0160588	Med6
	-0.235168	0.00430773	Abhd12	0.10827	0.016095	Ddx18
	-0.746466	0.00436319	Rsg1	0.129829	0.0161447	Gnl2
	-0.200275	0.00436613	Ptpra	0.16088	0.0161608	Plscr3
	-0.19551	0.00438289	Slc30a5	0.226236	0.0161608	Ccnyl1
	-0.778739	0.00438936	Cfap74	0.303925	0.0161611	Psd4
	-0.66181	0.00439616	Ypel1	0.237581	0.0161719	Xrcc3
	-0.180781	0.00442484	Zfp629	0.192117	0.0161844	Rnpc3
	-0.274539	0.00444723	Mtmr14	0.112885	0.0163652	Ensa
	-0.336268	0.00446417	Zfat	0.160289	0.0165131	Diaph1
	-0.832117	0.00446532	Tspan18	0.153949	0.0165215	Banf1
	-1.04383	0.00447044	Npnt	0.476057	0.0166775	NA
	-0.439469	0.00447044	Tia1	0.128046	0.0166804	Ddx52
	-0.198367	0.00447349	Patz1	0.186143	0.0167088	Polr3e
	-0.844275	0.00449986	Mrc1	0.162239	0.0167353	Numb
	-0.328612	0.00452403	Ccdc112	0.233407	0.0169225	Ints6l
	-0.355213	0.00454571	Ercc6l	0.166492	0.0169503	Mettl2
	-1.16026	0.00456238	Ttc9	0.16245	0.0169567	Umps
	-0.15027	0.00459872	Grb2	0.163345	0.0169567	5730409E04Rik
	-0.587276	0.00460636	Gas7	0.32526	0.0169771	1300002E11Rik
	-0.25032	0.00460766	Tpd52	0.132357	0.0169828	Erlec1
	-0.473807	0.00462075	mt-Nd3	0.236135	0.0170551	Hoga1
	-0.193163	0.00462502	Tug1	0.188966	0.01719	Yju2
	-1.36594	0.00463291	Sema6c	0.60888	0.0172109	Gm26581
	-1.26795	0.00465334	Shroom2	0.594308	0.0172427	9930012K11Rik
	-0.182653	0.00465334	Rxra	0.191789	0.0172539	Dnaaf5
	-0.632058	0.00465431	Dpysl2	0.163713	0.017325	Zfp800
	-0.193716	0.00465641	Fntb	0.651341	0.0173269	B3galt5
	-0.23475	0.00467661	G2e3	0.120871	0.0173367	Brk1
	-0.43129	0.00468486	Pik3r3	0.295473	0.0173841	Rhov
	-1.89756	0.00469226	Mlc1	0.25901	0.0174301	Col4a3bp
	-0.813054	0.00469389	Farp1	0.777972	0.0174942	Gstm2
	-0.321485	0.00469389	Epc1	0.13586	0.0175288	Rbm8a
	-0.388774	0.00469968	Ezh2	0.145118	0.0175422	Nmt2
	-0.134177	0.00474008	Zbtb33	0.220272	0.0175793	Lyz2
	-0.25244	0.00474354	S1pr2	0.115048	0.0175905	Ncdn
	-0.212993	0.00476171	Daam1	0.118256	0.0175905	Rce1
	-0.5247	0.00476539	Srd5a1	0.158274	0.0175922	Mosmo
	-0.135088	0.00476944	Nt5c2	0.450595	0.0176039	1700007L15Rik
	-0.406386	0.00478382	Gpx3	0.127092	0.0176134	Plekha3
	-0.656429	0.00481591	Ptchd1	0.226686	0.0177063	Polr2h
	-0.619959	0.00484385	Armcx6	0.112255	0.0178596	Gatad2a
	-0.166638	0.0048467	Nsd2	0.147757	0.0179334	Elk1
	-0.312815	0.00494371	Fgd2	0.412841	0.0179358	Rps6-ps4
	-0.225875	0.00494802	Zfp638	0.173503	0.0179596	Adcy7
	-0.11681	0.00496735	Wac	0.226083	0.0179698	Praf2
	-0.152478	0.00498604	Trim37	0.139801	0.018009	Polg
	-1.08774	0.00503686	Slc2a5	0.200903	0.0180425	Jmjd6
	-0.399298	0.00505246	Med12l	0.718623	0.0181332	Clcf1
	-0.789628	0.00505825	Zfp36	0.123902	0.0181458	Psma3
	-0.944005	0.00506194	Zic2	0.414991	0.0181546	Ptpn12
	-0.094987	0.00507661	Trim28	0.141843	0.0181572	Snrpb2
	-0.582804	0.00511886	Zc3hav1l	0.15395	0.0181621	Hnrnpm
	-0.469831	0.00512281	Rad54l	0.155004	0.0181726	Tmem59
	-0.397994	0.0051312	Fmo5	0.196345	0.0182553	Selplg
	-0.268817	0.00516145	Tmem106a	0.138943	0.0182642	Ankrd46
	-0.163893	0.00517987	Socs7	0.320316	0.0183297	Gm9800
	-0.302539	0.00520479	Ptk2	0.139255	0.0183312	Rabac1
	-1.20306	0.00520546	Mt3	0.104575	0.0183376	Ergic2
	-1.07533	0.00520559	Ephb3	0.239639	0.0183708	Chchd7
	-0.148353	0.00522803	Pdcd11	0.143533	0.0183925	Cdkn2aipnl
	-0.376794	0.00523847	Cdc42ep4	0.204921	0.0184705	Txndc11
	-0.131182	0.00523847	Smarcad1	0.189262	0.0184874	Smim20
	-0.196548	0.00525196	Hsp90aa1	0.229908	0.0184874	Mrpl51
	-0.155214	0.00528478	Hmg20a	0.379576	0.0184983	B4galnt2
	-0.239753	0.005288	Hectd4	0.14631	0.0185456	Acsl5
	-0.138602	0.0053265	Tut1	0.143973	0.0185817	Anp32b
	-0.270851	0.00532662	Prdm10	0.14573	0.0186147	Spr
	-1.09818	0.00536335	Wwc1	0.172625	0.0186147	Exosc5
	-1.03584	0.00536335	Zbtb16	0.17255	0.0186356	Gars
	-0.360152	0.00536335	Disc1	0.257744	0.0186658	Gm20707
	-0.348037	0.00543488	Neo1	0.144145	0.0187086	Cd164
	-0.404659	0.00543683	Sgtb	0.278958	0.018713	Fam241a
	-1.17228	0.00547797	Podxl	0.491984	0.018713	Hmox1
	-0.396956	0.00548467	Cables1	0.174069	0.0187155	Degs1
	-0.605937	0.00550706	Yjefn3	0.169963	0.0187532	Polg2
	-0.23758	0.00553134	Ralgps1	0.163239	0.0187894	Cope
	-0.563791	0.00554863	Tceal1	0.186254	0.0187894	Ttc39b
	-0.250274	0.00556192	Lsm11	0.230782	0.0187894	Rita1
	-0.115849	0.00556223	Suz12	0.786801	0.0188407	Adora2b
	-0.1309	0.00556655	Wiz	0.190127	0.0189	Gusb
	-0.381268	0.00558756	St6gal1	0.175866	0.0189486	Abca2
	-0.469144	0.00563759	Ddit4	0.195878	0.0189681	Micall1
	-0.775191	0.00564479	Slit1	0.449575	0.0190104	Gmppb
	-0.218621	0.00564838	Tmem198b	0.280683	0.019032	Krr1
	-0.395895	0.00565496	Apba1	0.497579	0.019149	AW112010
	-0.94224	0.00567771	Heg1	0.101849	0.0192139	Zfyve19
	-0.383537	0.00568362	Uaca	0.134444	0.0193517	Sccpdh
	-0.372499	0.00569389	Acat2	0.126384	0.0193775	Kdm1b
	-0.19645	0.00572684	Zc3h3	0.443282	0.0194379	Fas
	-1.13352	0.00577961	Bmp2	0.161388	0.0194925	Rpn2
	-0.911467	0.00579346	Fam227a	0.121319	0.0195157	Leprotl1
	-0.472827	0.00579346	Sv2a	0.168177	0.0195437	Pef1
	-0.208403	0.00579465	Ilf2	0.828605	0.0196229	Slc52a3
	-0.148895	0.00585408	Tecpr2	0.231594	0.0197287	Crlf2
	-0.225056	0.00596799	Fem1b	0.170227	0.0197462	Uqcr10
	-0.231731	0.00600251	Serinc5	0.5799	0.0197462	Ccdc78
	-0.338072	0.0060294	Adap2os	0.102495	0.0197614	Trak2
	-0.610268	0.00605114	Fcho1	0.219704	0.0197753	Tpgs2
	-0.85179	0.00608237	Dlc1	0.186317	0.0198532	Slc33a1
	-0.550956	0.00614669	Dtl	0.318234	0.0199362	B3gnt8
	-0.163046	0.00618982	Zfp362	0.469961	0.0199378	Smim3
	-3.04874	0.00620445	Eln	0.183438	0.0199741	Myadm
	-0.230311	0.00622792	Tmem64	0.242573	0.0200113	Tspo
	-0.504093	0.00627752	Gm13391	0.467995	0.0200403	Fam209
	-0.1845	0.00629058	Hectd1	0.146618	0.0200408	Ptpn9
	-0.191987	0.00630266	Ift122	0.186263	0.0200687	Xpot
	-0.336706	0.00632929	2810025M15Rik	0.39734	0.02011	Mcoln2
	-0.856477	0.00638606	Stab2	0.148969	0.0201913	Twf2
	-0.238068	0.00638647	Mettl4	0.158776	0.0202071	BC004004
	-0.222585	0.00641307	Mfsd4a	0.177207	0.0202213	Mrps28
	-0.497043	0.00641311	Cacna1a	0.256197	0.0202213	Pag1
	-0.27727	0.00645069	Max	0.282157	0.020291	Slc25a40
	-0.254171	0.00646317	Themis2	0.190029	0.0203071	Tmem161b
	-0.19077	0.00647129	Ttll5	0.168588	0.0203285	Gtf2f2
	-0.151954	0.00648772	Hmgxb4	0.197458	0.0203457	Ccnq
	-1.21628	0.00649242	Slco5a1	0.354399	0.0203668	1700010I14Rik
	-0.206197	0.00649242	Pex13	0.140676	0.0203842	Brd9
	-0.231047	0.00655067	Cep128	0.242088	0.0204013	Anxa9
	-0.145349	0.00655067	Akt1s1	0.166865	0.0204373	Cdc34
	-0.807187	0.00656618	Osbp2	0.132751	0.0204587	Glt8d1
	-0.256082	0.00657375	Nipal3	0.152711	0.020497	Psmb4
	-0.267466	0.00658491	Tut4	0.139357	0.0205424	Dap3
	-2.33116	0.006625	Vat1l	0.246161	0.020581	Nsun3
	-0.517539	0.00663897	Nr3c2	0.26687	0.0205858	B3galnt2
	-1.36292	0.00667207	Ptpn13	0.10666	0.020624	Drg2
	-0.210321	0.00670369	Dennd5a	0.193357	0.0206246	Spata5
	-0.728906	0.00671286	Zfp286	0.379118	0.020659	F11r
	-0.159309	0.00671286	Fiz1	0.171485	0.0207886	Kctd2
	-0.153469	0.00672177	Rabgap1	0.209543	0.0208083	Lims1
	-0.242115	0.00676591	Maged2	0.139817	0.0208533	Cpsf2
	-0.175967	0.00677529	Mon2	0.126756	0.0209386	Minpp1
	-0.169145	0.00689258	Prkaca	0.17352	0.0209398	Rnf215
	-0.135665	0.00691826	Ruvbl2	0.341222	0.0210075	Firre
	-0.154137	0.00692003	Ptov1	0.156488	0.0210379	Ndufa11
	-0.801475	0.0069572	Fhod3	0.327252	0.0210819	43525
	-0.140987	0.00696225	Hps4	0.147258	0.021191	Rps6ka4
	-0.203235	0.00696559	Nectin4	0.153689	0.021191	Ndufs6
	-0.358381	0.00697525	Clec7a	0.568519	0.021191	Hmgb1-ps5
	-0.387079	0.00698747	Zfp217	0.12362	0.0212148	Gm16286
	-0.252474	0.00700509	Chpt1	0.157664	0.0212389	Rps27a
	-0.183264	0.00700974	Tbc1d31	0.1918	0.0212826	Zfp943
	-0.606841	0.00703906	Rtkn	0.249064	0.0212841	Card19
	-0.251986	0.00703906	Ciao2b	0.128593	0.0212867	Fam53a
	-0.15324	0.00703906	Smarcc1	0.228895	0.0212964	Sod1
	-0.226569	0.00705915	Nceh1	0.288946	0.0213111	Them6
	-0.310587	0.00706253	Fyb	0.390572	0.0213634	Pdia5
	-0.910711	0.00706538	C4b	0.0874446	0.0214253	Dnm2
	-1.34934	0.00716253	Cd300ld4	0.378696	0.0214711	Elmo3
	-0.185993	0.00717282	Tnks	0.159638	0.0215036	Fancc
	-0.269078	0.00720546	Zfp27	0.846678	0.0215048	Acp5
	-0.338654	0.00724737	Taf5	0.175342	0.0215439	Babam2
	-0.813169	0.00731496	Col23a1	0.878819	0.0215439	Vgll3
	-0.213515	0.00731496	Lmnb2	0.118189	0.0215665	Dnm1l
	-0.22024	0.00734518	Smcr8	0.0794509	0.0215672	Mcur1
	-0.31061	0.00736731	Phf20	0.182892	0.0216206	Mrpl21
	-1.55666	0.00743013	Vgf	0.179129	0.0217976	Vamp8
	-0.0839725	0.007482	Hp1bp3	0.353936	0.0219205	2010001A14Rik
	-0.88554	0.00750582	Prkaa2	0.157559	0.0219234	Asb6
	-0.536547	0.00750582	Fhad1	0.513893	0.0219234	6230400D17Rik
	-0.215421	0.00754325	Wdr7	0.527252	0.0219477	Cracr2a
	-0.452546	0.00767856	4931428F04Rik	0.123942	0.0219681	Mrpl39
	-0.653301	0.0076861	Pcbp4	0.223279	0.021974	Pigl
	-0.465388	0.00769696	Rftn2	0.700624	0.0219904	Ankrd37
	-0.330775	0.00772201	Atp8a1	0.111414	0.0220209	Synj2bp
	-0.185551	0.00772858	Xiap	0.645814	0.0220305	Crip1
	-0.44666	0.00774693	Zfp873	0.105121	0.0220315	Eml3
	-0.188393	0.00775166	Pcnt	0.282741	0.0220354	Psap
	-0.154748	0.00777212	Zfp706	0.0841119	0.0220396	Skiv2l
	-0.592848	0.00780837	Vash2	0.214306	0.0220779	NA
	-0.292792	0.00780837	Slc39a8	0.129333	0.0222021	Selenos
	-0.263887	0.00787789	Yae1d1	0.149558	0.0223028	Ubr1
	-0.136931	0.00787825	Stag1	0.115913	0.022358	Fermt3
	-0.205708	0.00791319	Zbtb39	0.184606	0.022358	Acad10
	-0.164963	0.00791319	Ubfd1	0.238177	0.0223689	1500011B03Rik
	-0.334492	0.00793012	Ppp1r9a	0.177473	0.0223744	Mafk
	-0.214449	0.00793012	Slc35f6	0.19624	0.0223744	Afg3l2
	-0.19542	0.00797834	Rufy3	0.566252	0.0223744	Gm15964
	-0.190392	0.00797834	Lrrc41	0.303243	0.0224662	Vrk2
	-0.24043	0.00797938	Nmral1	0.762319	0.0224674	Fkbp10
	-0.22029	0.00804096	Ankrd10	0.289745	0.0225484	Cry2
	-0.689953	0.00806863	Bmp1	0.169907	0.0227001	Tapbp
	-0.410936	0.00810171	Vash1	0.421749	0.0227197	Stx3
	-0.169565	0.00811234	Arhgef11	0.204683	0.022733	2700062C07Rik
	-0.630377	0.00814025	Angpt2	0.504202	0.0227597	Lgals4
	-0.318418	0.00814025	Ssbp2	0.111837	0.0228966	Thoc3
	-0.184823	0.00814025	Map4k4	0.325187	0.0229181	2210408F21Rik
	-0.477233	0.00816432	Zfp964	0.477592	0.0231894	Tlr2
	-0.109139	0.00816703	Slc25a51	0.121915	0.0232235	Dctn5
	-0.170099	0.00816966	Pdpk1	0.172912	0.0232482	Tbc1d23
	-0.947931	0.00817796	Chdh	0.107226	0.0232495	Vps29
	-0.803732	0.00817887	Ticrr	0.203908	0.0232495	Trim11
	-0.233842	0.00817895	Slc17a5	0.0964343	0.0232678	Dlst
	-0.143353	0.00819262	Herpud2	0.396037	0.0232828	Lipt1
	-0.598663	0.00819774	Gramd4	0.135127	0.0233522	Mfsd14b
	-0.266292	0.00825526	Cnot4	0.170054	0.0234031	Hmox2
	-0.425446	0.00826807	Exog	0.148449	0.0234214	Tmem184c
	-0.261012	0.00828234	Prim1	0.513622	0.0234488	Sirpb1b
	-1.06234	0.00838108	Ptprm	0.183778	0.0234737	Apopt1
	-0.34299	0.00838976	Cyp27a1	0.110755	0.0234909	Tor1b
	-0.836807	0.00839192	Nrbp2	0.143678	0.0235779	Tap2
	-0.46376	0.0083951	Magi1	0.0939564	0.0236272	Eif2b5
	-0.200737	0.00842458	Ubn1	0.672727	0.0236272	Spef2
	-0.654788	0.00844468	Sall3	0.213182	0.0236475	Pbxip1
	-0.74441	0.0084452	Lrguk	0.170556	0.0236634	Wdr74
	-0.349863	0.00845174	Pcyt1a	0.283546	0.023689	D130017N08Rik
	-0.213444	0.00845385	Cmtm4	0.20194	0.0237068	Ggact
	-0.28173	0.00846977	Man2a2	0.0940912	0.0237472	Tmbim4
	-0.212259	0.00850099	Cnksr3	0.12468	0.0237472	Itgb1
	-0.154279	0.00852107	Dcaf7	0.16897	0.0237732	Sirt6
	-0.331722	0.00853452	Enc1	0.108535	0.0237806	Rbsn
	-0.290141	0.00857823	Dcakd	0.175937	0.0238664	Ofd1
	-0.379196	0.00861288	Zfp2	0.343431	0.0238723	Gm527
	-0.27692	0.0086317	Gm9833	0.0947001	0.0239561	Sec63
	-0.304651	0.00866011	Tmem144	0.260649	0.0240027	Tspyl2
	-0.540693	0.00866502	Osbpl10	0.565523	0.024036	Mss51
	-0.167593	0.00866581	Pip4p2	0.0972862	0.0240627	Cc2d1b
	-0.457037	0.00873235	Ccne2	0.248221	0.0241142	AU020206
	-0.261761	0.00874923	Ago3	0.329149	0.0241142	Tagap
	-0.257162	0.00882836	Arl5b	0.251583	0.0241641	Gemin2
	-0.452994	0.00884079	Cped1	0.334337	0.0242045	Vim
	-0.213632	0.00891617	Nup205	0.10773	0.0242142	Snx17
	-0.114027	0.00893677	Jpt2	0.106653	0.0242662	Nrd1
	-0.399872	0.00895635	Rora	0.46515	0.0243082	Rps27rt
	-0.660794	0.00898612	Gadd45b	0.134605	0.0243183	Nop14
	-0.15303	0.00898612	Hdac2	0.138579	0.0243559	Slc52a2
	-0.24072	0.00900052	Helz	0.11514	0.0243716	Wdr61
	-0.418527	0.00901078	Cblb	0.128054	0.0243716	Ran
	-0.184235	0.00905189	Sec14l1	0.112455	0.0243734	Eif2b1
	-0.225005	0.00905607	Leng1	0.141921	0.0244253	Ifi27
	-0.620755	0.00906713	Entpd1	0.367779	0.0244356	P2ry10b
	-0.574429	0.00908965	Slc18a1	0.153443	0.0244369	Mrpl19
	-0.257434	0.00908965	Rab9	0.120139	0.0245045	Ak3
	-0.198882	0.00910285	Gtdc1	0.429685	0.0245045	Gm15542
	-0.129545	0.00919172	Nup133	0.175169	0.0245605	Frg1
	-0.574902	0.0092646	Cenpa	0.138698	0.0245977	Rhoa
	-0.202803	0.00927755	Vwa5a	0.212815	0.024627	Gm14326
	-0.189305	0.00930039	Paip2	0.414408	0.0246419	Gm10642
	-0.133886	0.00938214	Pds5a	0.304935	0.0247306	Arhgap31
	-0.182143	0.00942087	Tsga10	0.523894	0.024777	D16Ertd472e
	-0.699887	0.00945976	Cpe	0.159358	0.0248072	Nolc1
	-0.380877	0.00947874	Kat6b	0.181733	0.0248078	2210016F16Rik
	-0.195759	0.00966457	Zscan21	0.13425	0.0248235	Morf4l2
	-0.345398	0.00967759	Ksr1	0.377903	0.0248235	Il1a
	-0.410015	0.00973701	Tbc1d4	0.342566	0.0248527	Rilp
	-0.29803	0.00986071	Wwp1	0.110764	0.0248905	Cd84
	-0.393611	0.00993425	Tsc22d3	0.14253	0.0250201	Wdr5
	-0.13139	0.00996444	Vav1	0.10967	0.0251085	Inpp5k
	-0.176338	0.0100065	Naif1	0.109475	0.0252092	Gmpr2
	-0.520383	0.0100613	Grk3	0.186744	0.0252304	Cnst
	-0.646518	0.0100638	Hmgb3	0.367208	0.0253985	Klhl35
	-0.153446	0.0101141	Zfp236	0.166639	0.0253996	Gskip
	-0.240088	0.010214	Polh	0.327358	0.0254051	Tpm3-rs7
	-0.232341	0.0103455	Scamp5	0.210716	0.0254696	Vps9d1
	-0.13271	0.010496	Rspry1	0.0982593	0.025489	Grn
	-0.553354	0.0105043	Abca5	0.209863	0.025492	Denr
	-0.162204	0.0105043	Swap70	0.281574	0.025518	Slc25a43
	-0.318684	0.010549	Zfyve1	0.485965	0.0255699	Fpr1
	-0.120078	0.0105697	Tlk1	0.299753	0.0257065	Igtp
	-0.683843	0.0105963	Kcnd1	0.163969	0.0258712	Sbno2
	-0.283394	0.0105991	Ulk2	0.147285	0.0259701	Stard7
	-0.187755	0.0105991	Bivm	0.196876	0.0260386	Ndor1
	-0.151593	0.0105991	Snrk	0.369053	0.0260534	Neurl1b
	-0.193512	0.0107755	Kif1b	0.0887628	0.0260584	Scyl1
	-0.180294	0.0107755	Golph3l	0.162552	0.0261093	Ndufs8
	-0.398958	0.0107976	Lzts2	0.255647	0.0261886	Guca1a
	-0.208026	0.0107976	Pde4dip	0.273855	0.0263072	Lbhd1
	-0.414222	0.0108015	Syt11	0.109565	0.0263775	Dnajc2
	-0.151064	0.0108015	Prcc	0.176474	0.0264905	Nln
	-0.46075	0.0108031	Slc46a3	0.375132	0.0264947	Pisd-ps1
	-0.231545	0.0108247	Zfp652	0.115809	0.0266252	Acadm
	-0.240529	0.0109058	Rev3l	0.152299	0.0266494	Ankra2
	-0.436066	0.0109452	Ociad2	0.190898	0.0266546	Phf20l1
	-0.139015	0.0109452	Nsd3	0.0997318	0.0266746	Samm50
	-0.818677	0.0111469	Ptprk	0.119191	0.0266821	Arl1
	-0.428805	0.0111594	Plxnb3	0.350854	0.0266821	Dnajb13
	-0.235602	0.0111725	Nr2c2	0.317584	0.0267669	Gm26510
	-0.208786	0.0111803	Fam168a	0.101267	0.026895	Tbl3
	-0.351902	0.0112086	Nsmf	0.187354	0.0269267	Gpn2
	-0.105582	0.0112217	Acox1	0.296515	0.0269267	4930599N23Rik
	-0.135053	0.0113152	Fam172a	0.121961	0.0269545	Alg5
	-0.604846	0.0113273	Neurl3	0.199508	0.0269975	Mettl5
	-0.180236	0.0113467	Dync1li1	0.373962	0.0270848	Ubash3b
	-0.244126	0.0113597	Mcm6	0.102885	0.0272011	Txnl1
	-0.474449	0.0113843	Cdk6	0.113033	0.0272011	Eif4a1
	-0.282299	0.0114852	Klhl11	0.110906	0.0272539	Nsun2
	-0.274217	0.0115693	Serp1	0.124204	0.0272539	Cnep1r1
	-0.17091	0.0115866	Slc39a3	0.614745	0.0272539	Arhgap27os3
	-0.185108	0.0115971	Tmpo	0.107455	0.0273015	Ptprc
	-0.135159	0.0115971	Trappc13	0.274825	0.0273243	Smyd2
	-0.308917	0.0116098	Pank1	0.663017	0.0273243	Gm16315
	-0.195151	0.0116181	Nol4l	0.170843	0.0273295	Tmem208
	-0.151801	0.011667	Dennd6a	0.120267	0.0273338	Ubl7
	-0.299022	0.0117002	Lgr4	0.0937812	0.0273392	Ndufs3
	-0.149478	0.0118827	Kdm2a	1.0012	0.0273664	Slc6a12
	-0.252948	0.0119284	Echdc1	0.138712	0.0274538	Slc11a1
	-0.959272	0.0119331	Trpc4	0.123707	0.0274812	Tpgs1
	-0.152042	0.0119525	Cdc27	0.129932	0.0276248	Abce1
	-0.146137	0.0119992	Slc35a5	0.172103	0.0277122	Trim35
	-0.553382	0.0120326	Aldh5a1	0.147183	0.0277217	Crot
	-0.253245	0.0120569	Mtr	0.224735	0.0277393	Ppp1r3b
	-0.46719	0.0120804	Hpn	0.0930682	0.0277669	Npepl1
	-0.155278	0.0121649	Tdrd3	0.189235	0.027794	Spryd7
	-0.144142	0.0122493	Armcx3	0.106907	0.0278255	Adprhl2
[truncated: 577 more rows]
