# Supplementary material for: VGF-derived peptide TLQP-21 modulates microglial function through C3aR1 signaling pathways and reduces neuropathology in 5xFAD mice
Source: Mol Neurodegener. 2020 Jan 10;15:4. doi: 10.1186/s13024-020-0357-x (PMC6954537; doi:10.1186/s13024-020-0357-x)
Supplement: Supplementary file 2 — Additional file 2: Table S2. Canonical Pathways and other analyses generated by the Ingenuity Pathway Analysis (IPA) software for the C3aR1 vs WT comparison. [file 13024_2020_357_MOESM2_ESM.xlsx]

## Sheet: Canonical Pathways
Ingenuity Canonical Pathways	-log(p-value)	Ratio	z-score	Molecules
Molecular Mechanisms of Cancer	14.5	0.378	#NUM!	Naip1 (includes others),SOS2,ARHGEF1,CAMK2A,GNA15,PLCB1,GNA13,PRKD1,RND2,PIK3C2B,CDK18,CCNE2,ARHGEF4,STK36,RRAS,PTCH1,FGFR2,ITGA5,ARHGEF17,TLR9,MAX,CCND2,IRS1,E2F1,ARHGEF6,PRKACA,PIK3R6,APH1B,PAK5,ARHGEF18,ARHGEF9,NOTCH1,ARHGEF10,CAMK2G,MAP2K6,TCF4,GNA11,LRP6,CDK16,MAP3K5,PRKCZ,EP300,CHEK1,SYNGAP1,HHAT,AKT1,WNT7A,RHOD,RHOU,E2F5,BID,CASP8,BMP1,CAMK2B,ITGB1,GRB2,GNA12,ADCY6,BAK1,SIN3A,PRKCG,GNAI3,P…
CREB Signaling in Neurons	10	0.397	-3.098	GAB2,MAPK1,SOS2,CACNA1H,GRIA4,FGFR3,CAMK2A,GRIK5,CAMK2D,PLCE1,GNA15,ADCY5,MRAS,PLCB1,CACNG7,GNA13,PLCL1,PRKD1,CACNA1G,PIK3C2B,CACNB1,RRAS,CREB3,GNG2,GRIA2,CACNA1C,POLR2H,FGFR2,GNG3,GNAZ,TLR9,CACNA1A,PIK3R3,CACNA1B,PLCG2,IRS1,PRKCD,GNAO1,CACNA2D1,CACNG5,PRKACA,PIK3R6,PRKCH,CAMK2G,Calm1 (includes others),CACNG4,PDIA3,GRID2,GRIA1,GNA11,CACNB3,PRKAG1,PRKCZ,EP300,GTF2B,GNG11,AKT1,CREB1,PRKAR1B,GRIK2,C…
Role of NFAT in Cardiac Hypertrophy	9.61	0.389	-3.889	GAB2,CAMK1,MAPK1,SOS2,CACNA1H,FGFR3,TGFBR2,CAMK2A,CAMK2D,PLCE1,ADCY5,PPP3R1,MRAS,PLCB1,CACNG7,PLCL1,PRKD1,CACNA1G,PIK3C2B,CACNB1,HDAC4,HDAC2,RRAS,GNG2,CACNA1C,FGFR2,SLC8A2,GNG3,TLR9,CACNA1A,HDAC5,PIK3R3,CACNA1B,PLCG2,IRS1,PRKCD,CACNA2D1,CACNG5,PRKACA,MAPK10,PIK3R6,PRKCH,CAMK2G,IL6ST,MAP2K6,Calm1 (includes others),CACNG4,PDIA3,CACNB3,MAPK11,PRKAG1,PRKCZ,EP300,GNG11,AKT1,IGF1,PRKAR1B,IGF1R,CAMK1G,C…
G Beta Gamma Signaling	9.41	0.462	-2.832	MAPK1,CAV2,SOS2,CACNA1H,PDPK1,GNA15,MRAS,CAV1,CACNG7,GNA13,PRKD1,DNM2,CACNA1G,CACNB1,RRAS,GNG2,CACNA1C,HBEGF,GNG3,GNAZ,CACNA1A,CACNA1B,PLCG2,PRKCD,ARHGEF6,CACNG5,CACNA2D1,GNAO1,PRKACA,PRKCH,KCNJ6,CACNG4,GNA11,CACNB3,PRKAG1,PRKCZ,GNG11,AKT1,PRKAR1B,CACNG8,PRKCA,SRC,CACNA1D,GRB2,GNA12,CACNB4,GNAI1,PLCG1,PRKCG,BTK,GNAI3,PRKCI,PRKAR2B,ADCY1,PRKAG2
Axonal Guidance Signaling	8.95	0.321	#NUM!	SLIT3,DPYSL2,SOS2,ADAMTS10,BRCC3,NTN1,MMP24,NCK2,EPHB1,GNA15,ECE2,PLCB1,PLXNB2,GNA13,PLXNB3,PLCL1,PRKD1,EFNA2,PIK3C2B,STK36,KALRN,RRAS,CRKL,SEMA5A,PTCH1,ITGA5,FGFR2,MMP2,L1CAM,TLR9,SRGAP3,IRS1,PLCG2,ARHGEF6,RTN4,PRKACA,PIK3R6,PAK5,LRRC4C,PLXNA3,NTN4,PDIA3,GNA11,SEMA6A,EPHA4,PLXNA2,SEMA6C,PRKCZ,TUBB2B,EFNB2,WNT7A,AKT1,IGF1,RHOD,SRGAP1,DCC,ADAM19,PFN2,TUBB4A,PSMD14,ROBO2,BMP1,UNC5C,MYL12A,ITGB1,TUB…
NRF2-mediated Oxidative Stress Response	8.8	0.391	2.137	GAB2,MAPK1,GCLC,DNAJC15,FGFR3,SOD2,GSTM2,SCARB1,ABCC1,DNAJC8,MRAS,DNAJA2,TXN,GCLM,CBR1,PRKD1,PIK3C2B,MGST1,DNAJC9,RRAS,DNAJC19,FGFR2,TLR9,DNAJB14,TXNRD1,BACH1,PIK3R3,GSR,IRS1,PRKCD,DNAJC18,PIK3R6,PRKCH,ENC1,ABCC4,MGST3,FTH1,MAP2K6,DNAJC17,GSTM5,PPIB,PRDX1,NQO2,HSPB8,DNAJC13,DNAJC10,MAP3K5,PRKCZ,DNAJB13,MAFG,EP300,HMOX1,AKT1,VCP,GSTM4,FKBP5,PRKCA,GSTA3,GSTM1,PIK3C2A,GRB2,MAP3K1,NQO1,MAPK9,HERPUD1,…
Type II Diabetes Mellitus Signaling	8.79	0.419	0.16	GAB2,MAPK1,PRKAB1,CD36,SOCS6,CACNA1H,PDPK1,ADIPOR1,FGFR3,IKBKB,IKBKG,ACSBG1,ACSL5,CACNG7,PRKD1,CACNA1G,PIK3C2B,CACNB1,ACSL3,ACSL6,FGFR2,CACNA1C,TLR9,CACNA1A,PIK3R3,NFKBID,CACNA1B,IRS1,PRKCD,CACNA2D1,CACNG5,MAPK10,PIK3R6,PRKCH,INSR,TNF,CACNG4,NFKBIE,PKM,MAP3K5,CACNB3,PRKCZ,PRKAG1,AKT1,PRKAA2,ACSL4,SOCS2,CHUK,CACNG8,SMPD3,PRKCA,PPARG,CACNA1D,PIK3C2A,TNFRSF1A,GRB2,MAP3K1,CACNB4,MAPK9,PRKCG,PRKCI,PRK…
Neuropathic Pain Signaling In Dorsal Horn Neurons	8.71	0.453	-3.051	GAB2,CAMK1,MAPK1,GRIA4,FGFR3,KCNN1,PLCE1,CAMK2D,CAMK2A,PLCB1,PLCL1,PRKD1,PIK3C2B,GRIA2,FGFR2,TLR9,GRIN3A,PIK3R3,PLCG2,IRS1,PRKCD,PIK3R6,PRKACA,PRKCH,CAMK2G,KCNN4,PDIA3,GRIA1,PRKAG1,PRKCZ,GRINA,CREB1,CAMK1G,PRKAR1B,CAMK2B,PRKCA,SRC,GRIN2B,PIK3C2A,GRB2,PLCG1,KCNH2,PRKCG,GRM5,PLCB4,PRKCI,PRKAR2B,KCNQ2,NTRK2,PRKAG2,PIK3CB,ELK1,GRIA3
GNRH Signaling	8.57	0.406	-2.177	MAPK1,SOS2,CACNA1H,MAP3K4,PTK2,MAP3K10,CAMK2A,CAMK2D,GNA15,ADCY5,MRAS,PLCB1,CACNG7,PRKD1,CACNA1G,CACNB1,RRAS,MAP3K13,CREB3,GNG2,HBEGF,CACNA1C,MMP2,CACNA1A,CACNA1B,PRKCD,CACNA2D1,CACNG5,PRKACA,MAPK10,PRKCH,PAK5,CAMK2G,MAP2K6,Calm1 (includes others),CACNG4,GNA11,MAP3K5,CACNB3,MAPK11,PRKCZ,PRKAG1,GNG11,CREB1,PRKAR1B,CACNG8,PRKCA,CAMK2B,SRC,CACNA1D,MAP3K6,GRB2,ADCY3,MAP3K1,CACNB4,ADCY6,GNAI1,MAPK9,PR…
Reelin Signaling in Neurons	7.88	0.468	#NUM!	GAB2,APOE,ARHGEF1,DAB1,CDK5R1,FGFR3,MAP3K10,YES1,AKT1,CDK5,CNR2,HCK,ARHGEF11,FGR,ITGB1,PIK3C2B,SRC,ARHGEF4,PIK3C2A,GRB2,CRKL,CNR1,MAPK8IP2,ITGA6,FGFR2,MAPK9,ITGA5,VLDLR,TLR9,RELN,ITGAL,MAPK8IP1,PIK3R3,ITGB2,APBB1,IRS1,MAPT,ARHGEF6,PIK3R6,MAPK10,PIK3CB,ARHGEF10,DCX,ARHGEF9
Breast Cancer Regulation by Stathmin1	7.69	0.373	#NUM!	GAB2,CAMK1,MAPK1,SOS2,ARHGEF1,TUBB,LIMK1,STMN1,FGFR3,E2F6,CAMK2A,CAMK2D,ADCY5,PPM1L,MRAS,PLCB1,TUBA1C,ARHGEF11,GNA13,E2F2,PRKD1,PIK3C2B,CCNE2,ARHGEF4,TUBB3,RRAS,GNG2,FGFR2,ARHGEF17,GNG3,TLR9,PIK3R3,PPP2R3A,RHOA,IRS1,PRKCD,PPP2R2B,E2F1,ARHGEF6,PRKACA,PIK3R6,ARHGEF18,PRKCH,ARHGEF9,ARHGEF10,CAMK2G,Calm1 (includes others),PPP1R3C,PRKAG1,PRKCZ,TUBB2B,GNG11,PRKAR1B,E2F5,CAMK1G,TUBB4A,CAMK2B,PRKCA,TUBB1…
Opioid Signaling Pathway	6.85	0.35	-1.646	RGS9,RGS1,CAMK1,MAPK1,BAD,SOS2,CACNA1H,AP1B1,CAMK2A,CAMK2D,ADCY5,PPP3R1,MRAS,PLCB1,CACNG7,RGS14,FGR,PRKD1,CACNA1G,CACNB1,RGS19,MAPK4,RRAS,GRK3,GNG2,CLTC,CREB3,CACNA1C,GRK5,RAC3,CACNA1A,GRIN3A,PDE1C,RPS6KA6,ARRB2,CACNA1B,PRKCD,PDE1B,GNAO1,CACNA2D1,CACNG5,PRKACA,RGS8,PRKCH,KCNJ6,CAMK2G,MAP2K6,Calm1 (includes others),CACNG4,CACNB3,RGS12,PRKAG1,PRKCZ,GRINA,EP300,YES1,GNG11,AKT1,CREB1,PRKAR1B,HCK,CAMK…
IL-1 Signaling	6.82	0.451	1.8	ECSIT,MAP2K6,IL1A,MAPK1,NFKBIE,GNA11,MAPK11,PRKAG1,IRAK1,IKBKB,IKBKG,GNG11,GNA15,ADCY5,PRKAR1B,MRAS,CHUK,GNA13,MYD88,GNA12,GNG2,MAP3K1,ADCY3,GNAI1,ADCY6,MAPK9,IRAK3,GNG3,GNAZ,TRAF6,GNAI3,NFKBID,MAPK14,PRKAR2B,GNAO1,ADCY1,MAPK10,PRKAG2,PRKACA,ADCY7,IRAK2
Thrombin Signaling	6.73	0.36	-2.109	GAB2,CAMK1,MAPK1,F2R,PDPK1,ARHGEF1,FGFR3,PTK2,Ppp1r12b,IKBKB,PLCE1,CAMK2A,CAMK2D,GNA15,ADCY5,MRAS,PLCB1,ARHGEF11,GNA13,PLCL1,PRKD1,RND2,PIK3C2B,ARHGEF4,RRAS,GNG2,FGFR2,GNG3,GNAZ,TLR9,PIK3R3,RHOQ,RND3,RHOA,PLCG2,IRS1,PRKCD,GNAO1,ARHGEF6,PIK3R6,PRKCH,ARHGEF9,ARHGEF10,CAMK2G,PDIA3,GNA11,MAPK11,PRKCZ,GNG11,AKT1,RHOD,CREB1,RHOU,CAMK1G,RHOF,CAMK2B,MYL12A,PRKCA,SRC,PIK3C2A,GRB2,GNA12,ADCY3,ADCY6,GNAI1,P…
Endocannabinoid Developing Neuron Pathway	6.65	0.406	-0.59	MAP2K6,GAB2,STMN2,MAPK1,MAPK11,PRKAG1,FGFR3,AKT1,GNG11,ADCY5,CNR2,CREB1,RPTOR,PRKAR1B,MRAS,MGLL,BRCA1,AKT1S1,SRC,PIK3C2B,PIK3C2A,GRB2,MAPK4,RRAS,CNR1,ADCY3,GNG2,CREB3,GNAI1,MAPK6,ADCY6,MAPK9,FGFR2,TLR9,RAC3,PIK3R3,GNAI3,MAPK14,PRKAR2B,RAP1GAP,IRS1,RHOA,ADCY1,GNAO1,PRKAG2,MAPK10,PIK3R6,PRKACA,PAX6,PIK3CB,CDKN1B,ADCY7
Leukocyte Extravasation Signaling	6.54	0.357	-1.083	GAB2,MAPK1,MMP16,MAP3K4,MMP24,FGFR3,PTK2,CTNNA2,CYBA,EZR,CYBB,ARHGAP12,DLC1,PRKD1,PIK3C2B,CRKL,ITGA6,RDX,ITGA5,FGFR2,THY1,MMP2,NCF4,TLR9,ARHGAP5,PIK3R3,NCF1,JAM3,RAP1GAP,RHOA,PLCG2,IRS1,PRKCD,NCF2,MAPK10,PIK3R6,ARHGAP35,PECAM1,VAV1,PRKCH,CTTN,CLDN11,SPN,MMP14,MMP15,ABL1,BCAR1,MAPK11,PRKCZ,TIMP1,VASP,PRKCA,VAV2,ITGB1,SRC,TIMP3,VCAM1,PIK3C2A,GRB2,GNAI1,MAPK9,PLCG1,ITGAL,SELPLG,PRKCG,BTK,ITGB2,GNAI3…
Amyotrophic Lateral Sclerosis Signaling	6.43	0.416	-2.16	GAB2,Naip1 (includes others),RAB5C,CAPN11,GRIA1,GRID2,GPX1,GRIA4,GRINA,BCL2,FGFR3,GRIK5,IGF1,CASP1,BID,GRIK2,CAPN10,CAPN5,NAIP,GRIN2B,PIK3C2B,CACNA1D,PIK3C2A,GRB2,GRIK3,GRIA2,FGFR2,CACNA1C,SOD1,TLR9,ALS2,XIAP,CACNA1A,GRIN3A,PIK3R3,CAPNS1,GRIK4,IRS1,CAPN1,PIK3R6,GLUL,SLC1A2,CYCS,PIK3CB,CAPN2,CAPN3,GRIA3
PTEN Signaling	6.43	0.407	1.896	FOXO4,MAPK1,BAD,SOS2,PDPK1,PTK2,TGFBR2,FGFR3,IKBKB,IKBKG,SIRT6,MRAS,SHARPIN,RRAS,FGFR2,ITGA5,FOXG1,RAC3,PIK3R3,SYNJ2,CBL,INSR,INPP5K,INPPL1,OCRL,BCAR1,PRKCZ,BCL2,AKT1,BMPR1A,INPP5B,FOXO3,PDGFRA,IGF1R,CHUK,MCRS1,ITGB1,GRB2,CNKSR3,IGF2R,MAGI1,NTRK2,FOXO6,INPP5J,NTRK3,PIK3CB,CDKN1B,MAGI2,KDR,BCL2L11
Cardiac Hypertrophy Signaling	6.24	0.343	-1.937	GAB2,MAPK1,MAP3K4,FGFR3,TGFBR2,MAP3K10,PLCE1,GNA15,ADCY5,PPP3R1,MRAS,PLCB1,GNA13,PLCL1,RND2,PIK3C2B,RRAS,MAP3K13,IL6R,GNG2,FGFR2,EIF2B3,CACNA1C,GNG3,GNAZ,TLR9,CACNA1A,PIK3R3,RHOQ,RND3,RHOA,PLCG2,IRS1,GNAO1,PRKACA,EIF2B5,MAPK10,PIK3R6,HSPB1,MAP2K6,Calm1 (includes others),PDIA3,GNA11,MAP3K5,EIF2B2,MAPK11,PRKAG1,EP300,GNG11,AKT1,IGF1,RHOD,CREB1,PRKAR1B,IGF1R,RHOU,RHOF,MYL12A,CACNA1D,PIK3C2A,MAP3K6,G…
14-3-3-mediated Signaling	6.13	0.388	-0.316	GAB2,MAPK1,BAD,TUBB,FGFR3,PLCE1,MRAS,PLCB1,TUBA1C,GFAP,PLCL1,AKT1S1,PRKD1,PIK3C2B,TUBB3,RRAS,EDC3,FGFR2,TLR9,PIK3R3,CBL,MAPT,IRS1,PRKCD,PLCG2,PIK3R6,MAPK10,PRKCH,TNF,PDIA3,MAP3K5,PRKCZ,TUBB2B,AKT1,TUBB4A,PRKCA,TUBB1,SRC,PIK3C2A,TNFRSF1A,TUBB4B,GRB2,TUBA4A,PLCG1,MAPK9,VIM,PRKCG,PLCB4,PRKCI,TUBA1A,PIK3CB,CDKN1B,SFN,ELK1
Glioma Signaling	6.13	0.402	-2	CDKN2A,GAB2,Calm1 (includes others),CAMK1,PA2G4,MAPK1,SOS2,ABL1,CDKN2B,PRKCZ,FGFR3,E2F6,CAMK2A,CAMK2D,AKT1,IGF1,CAMK1G,IGF1R,PDGFRA,E2F5,MRAS,PRKD1,IDH3B,E2F2,CAMK2B,PRKCA,PIK3C2B,PIK3C2A,GRB2,RRAS,CDK6,FGFR2,PLCG1,TLR9,IGF2R,SIN3A,PRKCG,PIK3R3,PRKCI,PRKCD,IRS1,PLCG2,E2F1,E2F7,PIK3R6,TGFA,PIK3CB,PRKCH,CAMK2G
GPCR-Mediated Nutrient Sensing in Enteroendocrine Cells	6.12	0.411	-3.539	PDIA3,CACNG4,GNA11,CACNA1H,CACNB3,PRKCZ,PRKAG1,GNG11,PLCE1,GNA15,ADCY5,PRKAR1B,CACNG7,PLCB1,CACNG8,PLCL1,PRKD1,PRKCA,CACNA1G,CACNB1,CACNA1D,GNG2,ADCY3,CACNB4,GNAI1,ADCY6,CACNA1C,PLCG1,GNG3,CACNA1A,PRKCG,GNAI3,PLCB4,PRKAR2B,PRKCI,CACNA1B,PLCG2,PRKCD,ADCY1,CACNG5,CACNA2D1,PRKAG2,LPAR5,PRKACA,PRKCH,ADCY7
Androgen Signaling	6.08	0.39	-3.307	MAPK1,SMAD3,CACNA1H,MNAT1,GNA15,MRAS,CACNG7,GNA13,PRKD1,CACNA1G,CACNB1,GNG2,CACNA1C,POLR2H,GNG3,GNAZ,CACNA1A,CACNA1B,PRKCD,ERCC3,GNAO1,CACNA2D1,CACNG5,PRKACA,HSP90AA1,PRKCH,Calm1 (includes others),CACNG4,GNA11,GTF2H2,CACNB3,GTF2A1,PRKAG1,PRKCZ,NCOA4,EP300,GTF2B,GNG11,PRKAR1B,GTF2H5,CACNG8,GTF2H3,PRKCA,SRC,CACNA1D,GNA12,CACNB4,GNAI1,PRKCG,GNAI3,PRKCI,PRKAR2B,PRKAG2
Tec Kinase Signaling	6.08	0.368	-1.286	GAB2,FGFR3,PTK2,GNA15,MRAS,GNA13,PRKD1,FGR,RND2,TNFRSF21,STAT5A,PIK3C2B,STAT6,GNG2,FGFR2,ITGA5,GNG3,GNAZ,TLR9,PIK3R3,RHOQ,RND3,PLCG2,RHOA,PRKCD,IRS1,GNAO1,PIK3R6,MAPK10,PAK5,PRKCH,VAV1,TNF,GTF2I,GNA11,PRKCZ,FAS,YES1,GNG11,TNFSF12,RHOD,RHOU,HCK,RHOF,STAT5B,PRKCA,VAV2,ITGB1,SRC,PIK3C2A,GRB2,GNA12,GNAI1,MAPK9,PLCG1,PRKCG,BTK,GNAI3,RHOV,PRKCI,PAK3,VAV3,PIK3CB
Protein Ubiquitination Pathway	6.01	0.332	#NUM!	CRYAB,USP5,PSMA7,UBE2V2,DNAJC15,HSPA5,PSMC5,USP7,BAG1,DNAJC8,PSMA2,ANAPC11,PSMC2,BRCA1,NEDD4L,PSMA6,PSMB5,DNAJC9,UBE4B,DNAJC27,DNAJC19,HSPA9,PSMC4,PSMD6,DNAJC2,DNAJB14,TRAF6,ANAPC4,CBL,UBE2H,PSMB2,UBR1,PSMD12,DNAJC18,PSMA4,HSP90AA1,PSMD1,PSMD4,TAP2,VHL,UBE2J2,HSPB1,PSMB3,USP21,USP12,DNAJC17,PSMD7,HLA-A,USP11,CUL1,PSMD9,HSPB8,DNAJC13,UBE2W,DNAJC10,UBE2O,UBE4A,DNAJB13,SMURF1,USO1,PSMD10,HSP90AB1,PS…
Netrin Signaling	5.97	0.477	#NUM!	CACNG4,CACNA1H,CACNB3,NTN1,PRKAG1,ENAH,NCK2,PPP3R1,UNC5D,PRKAR1B,DCC,CACNG7,ABLIM2,CACNG8,UNC5C,CACNA1G,CACNB1,CACNA1D,CACNB4,CACNA1C,NFATC4,RAC3,CACNA1A,PRKG1,PRKAR2B,CACNA1B,CACNG5,CACNA2D1,PRKAG2,PRKACA,NFATC2
PPARα/RXRα Activation	5.67	0.355	-0.555	MAPK1,PRKAB1,APOA2,CD36,SMAD3,SOS2,ADIPOR1,ABCA1,NR2F1,TGFBR2,IKBKB,IKBKG,PLCE1,GNA15,ADCY5,GPD2,FASN,LPL,MRAS,PLCB1,PLCL1,ACAA1,RRAS,NR2C2,NCOA3,ACVR1B,CAND1,TRAF6,NFKBID,PLCG2,IRS1,PRKACA,HSP90AA1,INSR,RXRA,MAP2K6,PDIA3,NFKBIE,GNA11,ACVR2B,PRKAG1,EP300,CHD5,HSP90AB1,PRKAA2,PRKAR1B,SMAD4,CHUK,STAT5B,GOT2,PRKCA,GRB2,ACOX1,ADCY3,ADCY6,CKAP5,PLCG1,PLCB4,PRKAR2B,APOA1,MAPK14,ADCY1,PRKAG2,MAP4K4,ADCY…
Apelin Adipocyte Signaling Pathway	5.55	0.438	1.183	PRKAB1,MAPK1,GNA11,GPX1,HIF1A,MAPK11,PRDX6,PRKAG1,GPX3,GSTM2,ADCY5,CYBB,PRKAA2,PRKAR1B,GPX4,GSTM1,MGST1,MAPK4,ADCY3,MAPK6,ADCY6,GNAI1,MAPK9,SOD1,GNAI3,MAPK14,PRKAR2B,MGST2,NCF2,ADCY1,MAPK10,PRKAG2,PRKACA,ADCY7,MGST3
Huntington's Disease Signaling	5.44	0.329	-2.06	GAB2,MAPK1,SGK1,Hspa1b,SOS2,NAPG,PDPK1,HSPA5,CDK5R1,FGFR3,CTSD,MAP3K10,GNA15,CPLX2,VAMP3,PLCB1,DLG4,RASA1,DNM2,PRKD1,CAPN5,PIK3C2B,HDAC4,HDAC2,GNG2,HSPA9,CLTC,CREB3,IFT57,DNM3,POLR2H,FGFR2,GNG3,TLR9,GPAA1,HDAC5,PIK3R3,CACNA1B,CAPN1,IRS1,PRKCD,HTT,PIK3R6,CAPN2,PRKCH,CAPN3,SDHB,CAPN11,GNA11,RCOR2,PRKCZ,EP300,TGM2,GNG11,AKT1,ARFIP2,CDK5,IGF1,CREB1,CASP1,IGF1R,CASP8,CAPN10,PRKCA,GRIN2B,PIK3C2A,GRB2,H…
Production of Nitric Oxide and Reactive Oxygen Species in Macrophages	5.43	0.347	0.122	GAB2,APOB,MAPK1,APOA2,MAP3K4,FGFR3,IKBKB,MAP3K10,IKBKG,CYBA,PPM1L,CYBB,PRKD1,RND2,PIK3C2B,MAP3K13,FGFR2,NCF4,TLR9,TLR2,PIK3R3,NFKBID,NCF1,RHOQ,RND3,PPP2R3A,RHOA,PLCG2,IRS1,PRKCD,PPP2R2B,NCF2,MAPK10,PIK3R6,PRKCH,TNF,SIRPA,RBP4,APOE,PPP1R3C,NFKBIE,MAP3K5,MAPK11,PRKCZ,LYZ,AKT1,RHOD,RHOU,S100A8,SERPINA1,CHUK,RHOF,PRKCA,PIK3C2A,MAP3K6,TNFRSF1A,GRB2,MAP3K1,MAPK9,PLCG1,PRKCG,RHOV,PPP1R3D,ALB,APOA1,MAPK1…
PKCθ Signaling in T Lymphocytes	5.42	0.359	-0.149	GAB2,MAPK1,SOS2,CACNA1H,MAP3K4,FGFR3,MAP3K10,IKBKB,CD28,IKBKG,CAMK2A,CAMK2D,PPP3R1,MRAS,CACNG7,CACNA1G,PIK3C2B,CACNB1,RRAS,MAP3K13,FGFR2,CACNA1C,MALT1,TLR9,RAC3,CACNA1A,PIK3R3,NFKBID,CARD11,CACNA1B,PLCG2,IRS1,CACNG5,CACNA2D1,PIK3R6,VAV1,LCP2,CAMK2G,HLA-A,CACNG4,NFKBIE,CACNB3,MAP3K5,HLA-DMA,HLA-DMB,CHUK,CACNG8,CAMK2B,VAV2,CACNA1D,MAP3K6,PIK3C2A,GRB2,CACNB4,MAP3K1,PLCG1,NFATC4,VAV3,NFATC2,PIK3CB
Apelin Endothelial Signaling Pathway	5.14	0.378	-0.885	GAB2,Calm1 (includes others),PRKAB1,MAPK1,SMAD3,GNA11,HIF1A,PRKCZ,PRKAG1,FGFR3,AKT1,ADCY5,PRKAA2,MRAS,PLCB1,GNA13,KLF2,PRKD1,PRKCA,PIK3C2B,VCAM1,HDAC4,PIK3C2A,GRB2,RRAS,ADCY3,GNAI1,ADCY6,MEF2A,FGFR2,MAPK9,TLR9,HDAC5,PRKCG,PIK3R3,GNAI3,PLCB4,PRKCI,IRS1,PRKCD,GNAO1,ADCY1,PIK3R6,MAPK10,PRKAG2,PIK3CB,PRKCH,ADCY7
Neuregulin Signaling	5.11	0.409	-1.414	BAD,MAPK1,SOS2,PDPK1,TMEFF2,PRKCZ,CDK5R1,AKT1,CDK5,HSP90AB1,ERBB4,MRAS,DLG4,STAT5B,PRKD1,PRKCA,ITGB1,SRC,STAT5A,RRAS,GRB2,ERBIN,CRKL,NRG4,HBEGF,PLCG1,ITGA5,PRKCG,PIK3R3,PRKCI,PLCG2,PRKCD,TGFA,HSP90AA1,PRKCH,CDKN1B,ELK1,PSEN1
B Cell Receptor Signaling	4.97	0.34	-1	GAB2,MAPK1,BAD,SOS2,PDPK1,MAP3K4,PTPRC,FGFR3,PTK2,IKBKB,MAP3K10,IKBKG,CAMK2D,CAMK2A,PPP3R1,MRAS,PIK3C2B,RRAS,MAP3K13,CREB3,FGFR2,MALT1,TLR9,PIK3R3,SYNJ2,NFKBID,PLCG2,IRS1,PIK3R6,VAV1,INPP5K,BCL2A1,CAMK2G,BLNK,MAP2K6,Calm1 (includes others),POU2F2,NFKBIE,ABL1,INPPL1,MAP3K5,MAPK11,OCRL,AKT1,INPP5B,CREB1,CD22,IGHM,CHUK,CAMK2B,VAV2,PIK3C2A,MAP3K6,CD79B,GRB2,MAP3K1,MAPK9,NFATC4,BTK,MAPK14,INPP5J,PAG1,…
Apelin Cardiomyocyte Signaling Pathway	4.92	0.383	-1.265	GAB2,MAPK1,PDIA3,GNA11,HIF1A,MAPK11,ATP2A2,PRKCZ,FGFR3,AKT1,PLCE1,PLCB1,PLCL1,PRKD1,PRKCA,MYL12A,SLC9A5,PIK3C2B,SLC9A6,PIK3C2A,GRB2,MAPK4,GNAI1,SLC8A3,MAPK6,FGFR2,ATP2A3,MAPK9,PLCG1,SLC8A2,TLR9,PRKCG,PIK3R3,GNAI3,PLCB4,MAPK14,PRKCI,IRS1,PLCG2,PRKCD,PIK3R6,MAPK10,PIK3CB,PRKCH
Integrin Signaling	4.91	0.33	-1.116	GAB2,MAPK1,ITGA8,SOS2,PIKFYVE,FGFR3,NCK2,PTK2,Ppp1r12b,TSPAN3,PARVB,ITGA9,MRAS,CAV1,CAPN5,RND2,PIK3C2B,TSPAN5,RRAS,CRKL,ITGA6,ITGA5,FGFR2,TNK2,TLR9,TTN,RAC3,ARHGAP5,PIK3R3,RHOQ,TLN2,RND3,RHOA,PLCG2,CAPN1,IRS1,PIK3R6,CAPN2,PAK5,TSPAN6,CTTN,CAPN3,CAPN11,TSPAN7,ABL1,ITGB8,BCAR1,ITGB7,AKT1,RHOD,RHOU,PFN2,RHOF,CAPN10,VASP,MYL12A,ITGB1,SRC,PIK3C2A,ARPC5L,GRB2,PLCG1,ITGAL,GIT1,ITGB2,RHOV,WIPF1,CAPNS1,PA…
Xenobiotic Metabolism Signaling	4.85	0.311	#NUM!	GAB2,CAMK1,UGT1A6,MAPK1,GCLC,MAP3K4,CHST15,FGFR3,CHST2,MAP3K10,ALDH1L1,GSTM2,CAMK2D,CAMK2A,CYP3A5,ALDH3A2,SUMO1,Ugt1a7c,PPM1L,MRAS,PRKD1,ALDH7A1,ALDH1B1,PIK3C2B,MGST1,HDAC4,RRAS,MAP3K13,FGFR2,GRIP1,TLR9,ALDH9A1,HDAC5,PIK3R3,SULT4A1,ANKRA2,PPP2R3A,IRS1,PRKCD,PPP2R2B,PIK3R6,HSP90AA1,ALDH3B1,PRKCH,RXRA,TNF,NDST1,MGST3,CAMK2G,MAP2K6,ALDH4A1,IL1A,GSTM5,CHST7,NQO2,MAP3K5,FMO5,MAPK11,PRKCZ,EP300,ALDH2,H…
Adrenomedullin signaling pathway	4.83	0.333	-2.216	CRCP,GAB2,MAPK1,BAD,SOS2,SHC3,FGFR3,PTK2,KCNN1,PLCE1,GNA15,ADCY5,MRAS,PLCB1,SHF,PLCL1,GUCY1B1,PIK3C2B,CALCRL,GUCY1A1,MAPK4,RRAS,FGFR2,MMP2,TLR9,TTN,PIK3R3,MAX,PLCG2,IRS1,GAD1,SHC2,PRKACA,GUCY1A2,MAPK10,PIK3R6,RXRA,TNF,MAP2K6,KCNN4,IL1A,Calm1 (includes others),PDIA3,GNA11,HIF1A,MAPK11,PRKAG1,BCL2,AKT1,PRKAR1B,PPARG,PIK3C2A,GRB2,ADCY3,ADCY6,MAPK6,MAPK9,PLCG1,KCNH2,PLCB4,PRKAR2B,PRKG1,MAPK14,KCNQ2,A…
Renin-Angiotensin Signaling	4.83	0.369	-1.718	GAB2,MAPK1,SOS2,SHC3,MAPK11,PRKCZ,PRKAG1,FGFR3,PTK2,ADCY5,MRAS,PRKAR1B,SHF,PRKD1,PRKCA,PIK3C2B,PIK3C2A,RRAS,GRB2,MAP3K1,ADCY3,ADCY6,FGFR2,PLCG1,MAPK9,TLR9,PRKCG,PIK3R3,MAPK14,PRKAR2B,PRKCI,PAK3,IRS1,PLCG2,PRKCD,SHC2,ADCY1,PIK3R6,MAPK10,PRKAG2,PRKACA,PIK3CB,PAK5,PRKCH,PTGER2,ELK1,TNF,ADCY7
Ephrin B Signaling	4.82	0.431	-3.272	MAPK1,EPHB2,GNA11,LIMK1,PTK2,EPHB6,NCK2,EFNB2,EPHB1,GNG11,GNA15,EFNB1,MRAS,ITSN2,EFNB3,GNA13,VAV2,KALRN,GNA12,GNG2,GNAI1,GNG3,GNAZ,RAC3,GNAI3,CBL,VAV3,RHOA,GNAO1,EPHB3,VAV1
Protein Kinase A Signaling	4.81	0.296	0.389	MYH10,DUSP8,PTPN5,NTN1,PTPRC,GYS1,CAMK2A,PTPRO,TDP2,PLCB1,GNA13,CDC16,ANAPC11,PLCL1,PRKD1,PTPRG,ADD2,CREB3,PTCH1,PDE1C,PDE8A,PLCG2,EYA3,PDE1B,PRKACA,PTPRA,CAMK2G,TCF4,Calm1 (includes others),PDE7A,PTPN9,PTPN13,PDIA3,PPP1R3C,DUSP6,PTPN12,PRKCZ,AKAP11,MPPE1,HHAT,CREB1,DCC,PTPRT,MYL12A,CAMK2B,PTPN7,PTPRK,ADCY6,PLCG1,PRKCG,GNAI3,ADD3,CDC14B,ADCY1,SFN,CDC27,MAPK1,BAD,SMAD3,AKAP3,PTK2,TGFBR2,CAMK2D,PLC…
Fcγ Receptor-mediated Phagocytosis in Macrophages and Monocytes	4.8	0.402	-0.822	GAB2,MAPK1,PRKCZ,NCK2,HMOX1,YES1,AKT1,EZR,GPLD1,HCK,VAMP3,FCGR3A/FCGR3B,PRKD1,VASP,FGR,PRKCA,VAV2,SRC,ARPC5L,PLCG1,FYB1,RAC3,PRKCG,PIK3R3,MYO5A,PLA2G6,NCF1,PIP5K1A,TLN2,CBL,PRKCI,VAV3,PRKCD,RAB11A,PRKCH,VAV1,LCP2
Adipogenesis pathway	4.78	0.366	#NUM!	FZD3,SMAD3,MNAT1,FGFR3,LPIN1,EZH2,LPL,ATG5,SAP18,ATG7,HDAC4,SMAD9,HDAC2,FGFR2,SAP30,HDAC5,ZNF423,RUNX1T1,KDM1A,DLK1,KAT6A,ERCC3,KLF3,FZD5,FGFRL1,TNF,RBBP4,BMP2,GTF2H2,HIF1A,SMAD5,AKT1,CDK5,BMPR1A,AGPAT2,SMO,GTF2H5,STAT5B,GTF2H3,PPARG,TNFRSF1A,HDAC1,SENP2,NFATC4,SIN3A,Kat6b,SOX9,RPS6KC1,WNT5A
Fc Epsilon RI Signaling	4.77	0.37	-1.342	MAP2K6,GAB2,MAPK1,SOS2,PDPK1,INPPL1,OCRL,MAPK11,PRKCZ,FGFR3,AKT1,INPP5B,MRAS,PRKD1,PLA2G12A,PRKCA,VAV2,PIK3C2B,PIK3C2A,RRAS,GRB2,PLCG1,MAPK9,FGFR2,TLR9,RAC3,PRKCG,SYNJ2,PIK3R3,BTK,PLA2G6,PLA2G4A,MAPK14,PRKCI,INPP5J,IRS1,VAV3,PLCG2,PRKCD,PIK3R6,MAPK10,PIK3CB,PRKCH,VAV1,INPP5K,TNF,LCP2
Growth Hormone Signaling	4.71	0.407	-1.061	GAB2,MAPK1,SOCS6,PDPK1,PRKCZ,FGFR3,IGF1,IGF1R,SOCS2,STAT5B,PRKD1,PRKCA,PIK3C2B,STAT5A,PIK3C2A,GRB2,PLCG1,FGFR2,TLR9,PRKCG,PIK3R3,RPS6KA6,PRKCI,IRS1,PLCG2,PRKCD,PIK3R6,IGFBP3,PIK3CB,PRKCH,RPS6KA4,ELK1,SOCS7,A2M,RPS6KC1
CXCR4 Signaling	4.64	0.343	-1.54	GAB2,MAPK1,PTK2,FGFR3,GNA15,ADCY5,MRAS,PLCB1,ARHGEF11,GNA13,PRKD1,RND2,PIK3C2B,RRAS,GNG2,FGFR2,GNG3,GNAZ,TLR9,PIK3R3,RHOQ,RND3,PRKCD,RHOA,IRS1,GNAO1,PIK3R6,MAPK10,PAK5,PRKCH,GNA11,BCAR1,PRKCZ,ELMO3,GNG11,AKT1,RHOD,RHOU,RHOF,PRKCA,MYL12A,SRC,PIK3C2A,GRB2,GNA12,ADCY3,ADCY6,GNAI1,MAPK9,PRKCG,GNAI3,RHOV,PLCB4,PRKCI,PAK3,ADCY1,PIK3CB,ELK1,ADCY7
Corticotropin Releasing Hormone Signaling	4.61	0.357	0.714	MAPK1,CACNA1H,ADCY5,CACNG7,GUCY1B1,PRKD1,CACNA1G,CACNB1,GUCY1A1,CNR1,CREB3,PTCH1,CACNA1C,CACNA1A,CACNA1B,PLCG2,GAD1,PRKCD,GNAO1,CACNA2D1,CACNG5,GUCY1A2,PRKACA,PRKCH,Calm1 (includes others),CACNG4,CACNB3,MAPK11,PRKAG1,PRKCZ,CREB1,SMO,PRKAR1B,CACNG8,PRKCA,CACNA1D,ADCY3,CACNB4,MEF2A,ADCY6,GNAI1,PLCG1,PRKCG,GNAI3,PRKAR2B,MAPK14,PRKCI,ADCY1,PRKAG2,ELK1,ADCY7
Germ Cell-Sertoli Cell Junction Signaling	4.59	0.339	#NUM!	GAB2,MAPK1,PDPK1,MAP3K4,TUBB,LIMK1,PTK2,TGFBR2,FGFR3,MAP3K10,CTNNA2,MRAS,TUBA1C,JUP,RND2,PIK3C2B,TUBB3,RRAS,MAP3K13,ITGA6,FGFR2,TLR9,RAC3,PIK3R3,CDH2,RHOQ,RND3,RHOA,IRS1,PIK3R6,MAPK10,PAK5,TNF,MAP2K6,MYO7A,MAP3K5,BCAR1,TUBB2B,AKT1,SORBS1,RHOD,RHOU,TUBB4A,RHOF,ITGB1,TUBB1,SRC,MAP3K6,PIK3C2A,GRB2,TUBB4B,TNFRSF1A,MAP3K1,TUBA4A,MAPK9,RHOV,MAPK14,TUBA1A,PAK3,PIK3CB,A2M
FcγRIIB Signaling in B Lymphocytes	4.58	0.402	-0.894	BLNK,GAB2,CACNG4,CACNA1H,PDPK1,CACNB3,FGFR3,AKT1,MRAS,CACNG7,CACNG8,CACNA1G,PIK3C2B,CACNB1,CACNA1D,CD79B,PIK3C2A,RRAS,GRB2,CACNB4,CACNA1C,MAPK9,FGFR2,TLR9,CACNA1A,PIK3R3,BTK,CACNA1B,IRS1,PLCG2,CACNG5,CACNA2D1,PIK3R6,MAPK10,PIK3CB
Endocannabinoid Cancer Inhibition Pathway	4.57	0.348	2.177	GAB2,MAPK1,BAD,PRKAB1,PTK2,FGFR3,ADCY5,SPTLC2,CNR2,GNA13,AKT1S1,PIK3C2B,CCNE2,CNR1,CREB3,FGFR2,MMP2,TLR9,PIK3R3,CCND2,IRS1,RHOA,GNAO1,PRKACA,PIK3R6,MAP2K6,TCF4,HIF1A,PRKAG1,AKT1,CREB1,PRKAA2,PRKAR1B,CASP1,RPTOR,CASP8,SMPD3,SRC,SPTLC1,PIK3C2A,GRB2,ADCY3,ADCY6,GNAI1,VIM,TCF7L1,GNAI3,MAPK14,PRKAR2B,ADCY1,PRKAG2,PIK3CB,CDKN1B,ADCY7,CAMKK2
Synaptic Long Term Potentiation	4.51	0.365	-1.938	Calm1 (includes others),MAPK1,PPP1R1A,PDIA3,PPP1R3C,GRIA1,GNA11,GRIA4,PRKCZ,PRKAG1,GRINA,EP300,CAMK2A,PLCE1,CAMK2D,GNA15,PPP3R1,CREB1,PRKAR1B,MRAS,PLCB1,PLCL1,PRKD1,CAMK2B,PRKCA,GRIN2B,RRAS,CREB3,GRIA2,CACNA1C,PLCG1,GRIN3A,PRKCG,GRM5,PPP1R3D,PLCB4,PRKAR2B,PRKCI,PLCG2,PRKCD,ADCY1,PRKAG2,PRKACA,PRKCH,GRIA3,CAMK2G
Aldosterone Signaling in Epithelial Cells	4.47	0.339	-2.058	ICMT,GAB2,CRYAB,MAPK1,SGK1,SOS2,PIKFYVE,PDPK1,DNAJC15,HSPA5,FGFR3,PLCE1,DNAJC8,PLCB1,PLCL1,PRKD1,PIK3C2B,DNAJC9,DNAJC27,HSPA9,DNAJC19,FGFR2,DNAJC2,TLR9,DNAJB14,PIK3R3,PIP5K1A,PIP5K1C,PRKCD,IRS1,PLCG2,PIK3R6,DNAJC18,HSP90AA1,NR3C2,PRKCH,HSPB1,DNAJC17,PDIA3,HSPB8,DNAJC13,DNAJC10,PRKCZ,DNAJB13,HSP90AB1,SMO,PRKCA,HSPA4L,PIK3C2A,GRB2,SLC12A2,PLCG1,PRKCG,DNAJC21,PLCB4,PRKCI,DNAJB11,PIK3CB,DNAJC7
Gap Junction Signaling	4.46	0.327	#NUM!	GAB2,DBN1,MAPK1,SOS2,TUBB,GRIA4,FGFR3,PLCE1,ADCY5,PPP3R1,CAV1,MRAS,PLCB1,TUBA1C,PLCL1,GUCY1B1,PRKD1,PIK3C2B,TUBB3,TJP2,GUCY1A1,RRAS,GRIA2,FGFR2,TLR9,PIK3R3,PLCG2,IRS1,GAD1,PRKCD,PRKACA,GUCY1A2,PIK3R6,PRKCH,PDIA3,GRIA1,PRKCZ,PRKAG1,TUBB2B,AKT1,PRKAR1B,TUBB4A,GRIK2,PRKCA,SRC,TUBB1,PIK3C2A,TUBB4B,GRB2,CSNK1G3,ADCY3,GRIK3,ADCY6,TUBA4A,GNAI1,PLCG1,PRKCG,GNAI3,PLCB4,PRKAR2B,TUBA1A,PRKG1,PRKCI,ADCY1,PRK…
Relaxin Signaling	4.46	0.344	-2.263	GAB2,MAPK1,FGFR3,GNA15,ADCY5,GDE1,MRAS,TDP2,SMPDL3B,GNA13,GUCY1B1,FICD,SMPDL3A,PIK3C2B,GUCY1A1,PDE10A,GNG2,FGFR2,GNG3,PDE4B,GNAZ,TLR9,PDE1C,PDE8A,PIK3R3,NFKBID,GAD1,IRS1,PDE1B,GNAO1,PRKACA,PIK3R6,GUCY1A2,PDE7A,NFKBIE,GNA11,PRKAG1,PRKCZ,MPPE1,GNG11,AKT1,CREB1,PRKAR1B,PIK3C2A,GRB2,GNA12,ADCY3,GNAI1,ADCY6,GNAI3,PRKAR2B,ADCY1,PRKAG2,PIK3CB,ELK1,ADCY7
GABA Receptor Signaling	4.44	0.389	#NUM!	KCNN4,ABAT,CACNG4,CACNA1H,AP1B1,CACNB3,KCNN1,GABRB3,GAD2,ADCY5,MRAS,CACNG7,CACNG8,ALDH5A1,CACNA1G,SLC32A1,CACNB1,CACNA1D,ADCY3,CACNB4,ADCY6,CACNA1C,GABBR1,KCNH2,ALDH9A1,CACNA1A,GABBR2,KCNQ2,CACNA1B,GAD1,ADCY1,CACNG5,CACNA2D1,SLC6A1,RPS27A,ADCY7,SLC6A12
Melatonin Signaling	4.36	0.417	-1.095	MAP2K6,Calm1 (includes others),MAPK1,PDIA3,PRKCZ,PRKAG1,CAMK2A,PLCE1,CAMK2D,RORA,PRKAR1B,PLCB1,PLCL1,PRKD1,CAMK2B,PRKCA,GNAI1,PLCG1,PRKCG,GNAI3,PLCB4,PRKAR2B,PRKCI,PRKCD,PLCG2,GNAO1,PRKAG2,PRKACA,PRKCH,CAMK2G
Signaling by Rho Family GTPases	4.35	0.313	-1.75	GAB2,MAPK1,CDH22,PIKFYVE,ARHGEF1,LIMK1,STMN1,FGFR3,PTK2,MAP3K10,GNA15,EZR,MRAS,CYBB,ARHGEF11,GFAP,GNA13,CDH13,RND2,PIK3C2B,ARHGEF4,GNG2,RDX,FGFR2,ITGA5,ARHGEF17,WASF1,GNG3,GNAZ,TLR9,PKN1,PIK3R3,PIP5K1A,CDH2,RHOQ,RND3,PIP5K1C,RHOA,CDH20,IRS1,GNAO1,ARHGEF6,NCF2,MAPK10,PIK3R6,ARHGEF18,PAK5,PARD3,ARHGEF10,ARHGEF9,GNA11,WASF3,PRKCZ,GNG11,ARFIP2,RHOD,RHOU,RHOF,MYL12A,ITGB1,CDH4,PIK3C2A,ARPC5L,GRB2,GNA1…
Cell Cycle Control of Chromosomal Replication	4.32	0.446	#NUM!	LIG1,MCM5,CDK18,MCM6,ORC2,POLA1,POLE,CDC6,CDK16,CDK6,DNA2,CDC7,CDK14,CDK9,POLD1,MCM4,CDK15,PCNA,MCM2,CDK5,PRIM1,CDK11A,ORC5,PRIM2,MCM7
Endothelin-1 Signaling	4.28	0.327	-1.386	GAB2,MAPK1,SHC3,FGFR3,PLCE1,GNA15,ADCY5,ECE2,MRAS,PLCB1,GNA13,SHF,PLCL1,GUCY1B1,PRKD1,PLA2G12A,PIK3C2B,GUCY1A1,MAPK4,RRAS,FGFR2,GNAZ,TLR9,PIK3R3,PLA2G6,PLCG2,IRS1,PRKCD,SHC2,GNAO1,GUCY1A2,MAPK10,PIK3R6,PRKCH,PTGER2,PDIA3,GNA11,MAPK11,PRKCZ,HMOX1,GPLD1,CASP1,CASP8,PRKCA,PLA2G16,SRC,EDNRB,PIK3C2A,GRB2,GNA12,ADCY3,ADCY6,MAPK6,GNAI1,MAPK9,PLCG1,PRKCG,GNAI3,PLA2G4A,PLCB4,MAPK14,PRKCI,ADCY1,PIK3CB,ADCY7
IL-8 Signaling	4.2	0.324	0.126	GAB2,MAPK1,LIMK1,FGFR3,PTK2,IKBKB,IKBKG,CYBB,MRAS,GNA13,PRKD1,RND2,PIK3C2B,RRAS,GNG2,HBEGF,FGFR2,MMP2,GNG3,TLR9,RAC3,TRAF6,PIK3R3,ARRB2,RHOQ,CCND2,RND3,RHOA,IRS1,PRKCD,NCF2,MAPK10,PIK3R6,PRKCH,ANGPT2,PRKCZ,BCL2,IRAK1,HMOX1,AKT1,GNG11,RHOD,GPLD1,RHOU,CHUK,RHOF,VASP,PRKCA,SRC,VCAM1,PIK3C2A,GRB2,GNA12,GNAI1,MAPK9,IRAK3,CSTB,PRKCG,ITGB2,GNAI3,RHOV,PRKCI,PIK3CB,KDR,MAP4K4,IRAK2
Small Cell Lung Cancer Signaling	4.17	0.391	-0.209	GAB2,PA2G4,NFKBIE,ABL1,CDKN2B,BCL2,FGFR3,PTK2,IKBKB,IKBKG,AKT1,TRAF4,BID,CHUK,PIK3C2B,CCNE2,PIK3C2A,GRB2,CDK6,FGFR2,TLR9,SIN3A,PIK3R3,TRAF6,NFKBID,PIAS3,MAX,IRS1,E2F1,PIK3R6,CYCS,PIK3CB,CDKN1B,RXRA
CCR5 Signaling in Macrophages	4.16	0.383	-0.943	Calm1 (includes others),MAPK1,CACNG4,CACNA1H,CACNB3,MAPK11,PRKCZ,FAS,GNG11,MRAS,CACNG7,CACNG8,PRKD1,PRKCA,CACNA1G,CACNB1,CACNA1D,GNG2,CACNB4,GNAI1,PLCG1,CACNA1C,MAPK9,GNG3,CACNA1A,PRKCG,GNAI3,MAPK14,PRKCI,CACNA1B,PLCG2,PRKCD,CACNG5,CACNA2D1,MAPK10,PRKCH
Sphingosine-1-phosphate Signaling	4.16	0.357	-1.508	GAB2,MAPK1,PDIA3,FGFR3,PTK2,AKT1,PLCE1,RHOD,ADCY5,PDGFRA,CASP1,RHOU,SPHK1,PLCB1,GNA13,CASP8,RHOF,PLCL1,SMPD3,RND2,PIK3C2B,S1PR2,PIK3C2A,GRB2,GNA12,ADCY3,GNAI1,ADCY6,FGFR2,PLCG1,TLR9,S1PR4,PIK3R3,GNAI3,PLCB4,RHOV,RHOQ,RND3,IRS1,PLCG2,RHOA,ADCY1,PIK3R6,PIK3CB,ADCY7
Amyloid Processing	4.11	0.451	0	CAPN5,CAPN11,MAPK1,MARK1,BACE1,MAPK11,PRKAG1,CDK5R1,CAPNS1,PRKAR2B,AKT1,MAPK14,CDK5,CAPN1,MAPT,PRKAG2,PRKAR1B,PRKACA,APH1B,CAPN2,CAPN10,CAPN3,PSEN1
RAR Activation	4.1	0.326	#NUM!	MAPK1,SMAD3,PDPK1,MNAT1,RARG,PSMC5,NR2F1,TNIP1,ADCY5,ZBTB16,PRKD1,STAT5A,SMAD9,PIK3R3,CSF2RB,PRKCD,ERCC3,IGFBP3,MAPK10,PRKACA,PRKCH,REL,RXRA,RBP4,ARID1A,DPF1,BMP2,GTF2H2,SMAD5,MAP3K5,MAPK11,PRKAG1,PRKCZ,EP300,AKT1,PRKAR1B,GTF2H5,SMAD4,STAT5B,PRKCA,GTF2H3,SRC,DHRS3,SRA1,PRMT2,IL3RA,RDH11,MAP3K1,ADCY3,SMAD6,ADCY6,MAPK9,PRKCG,PRKCI,MAPK14,PRKAR2B,ADCY1,PRKAG2,PIK3CB,SMARCC1,ACTL6B,ADCY7
RhoGDI Signaling	4.09	0.331	2.359	CDH22,PIKFYVE,ARHGEF1,LIMK1,GNA15,EZR,MRAS,ARHGAP12,ARHGEF11,GNA13,DLC1,CDH13,RND2,ARHGEF4,GNG2,RDX,ITGA5,GRIP1,ARHGEF17,WASF1,GNG3,GNAZ,ARHGDIB,ARHGAP5,CDH2,PIP5K1A,RHOQ,RND3,PIP5K1C,RHOA,CDH20,ARHGEF6,GNAO1,ARHGAP35,PAK5,ARHGEF18,ARHGEF10,ARHGEF9,GNA11,EP300,GNG11,RHOD,RHOU,RHOF,PRKCA,MYL12A,ITGB1,SRC,CDH4,ARPC5L,GNA12,CDH6,GNAI1,GNAI3,RHOV,PAK3,ARHGDIA,MSN
Superpathway of Inositol Phosphate Compounds	4.06	0.312	-2.224	GAB2,MINPP1,DUSP8,PPFIA3,PPFIBP2,PIKFYVE,MDP1,NUDT14,PPFIA2,PTPRC,FGFR3,CD28,ATP1A1,PLCE1,NUDT11,PTPRO,PLCB1,IP6K1,RASA1,CDC25A,DUSP28,PIK3C2B,FGFR2,TLR9,PTPRM,PIK3R3,SYNJ2,PIP5K1A,MTMR4,PIP4P2,PPP2R3A,PIP5K1C,CDIPT,PLCG2,IRS1,ITPKC,PPM1H,DUSP23,PIK3R6,VAV1,INPP5K,SIRPA,PTPN13,PPP1R1A,NUDT3,NUDT12,NT5C,INPPL1,PPM1K,OCRL,PTPN12,PTPRF,UBLCP1,MTMR6,PHOSPHO1,ERBB4,INPP5B,PDGFRA,KIT,IP6K2,PALD1,PI4K2B…
Erythropoietin Signaling	4.05	0.386	#NUM!	GAB2,MAPK1,NFKBIE,SOS2,PDPK1,PRKCZ,FGFR3,AKT1,MRAS,STAT5B,PRKD1,PRKCA,PIK3C2B,SRC,STAT5A,PIK3C2A,RRAS,EPOR,GRB2,PLCG1,FGFR2,TLR9,PRKCG,PIK3R3,NFKBID,CBL,PRKCI,IRS1,PLCG2,PRKCD,PIK3R6,PIK3CB,PRKCH,ELK1
Aryl Hydrocarbon Receptor Signaling	4.03	0.345	-1.732	CDKN2A,MAPK1,POLA1,RARG,NR2F1,CTSD,NCOA7,ALDH1L1,GSTM2,ALDH3A2,ALDH7A1,ALDH1B1,MGST1,CCNE2,CDK6,NCOA3,ALDH9A1,CCND2,E2F1,HSP90AA1,ALDH3B1,RXRA,TNF,MGST3,HSPB1,ALDH4A1,IL1A,GSTM5,NQO2,FAS,CHEK1,EP300,TGM2,ALDH2,HSP90AB1,GSTM4,ALDH5A1,GSTA3,SRC,GSTM1,NFIC,NQO1,GSTO1,MGST2,ALDH1L2,NFIA,NFIB,CDKN1B,MCM7
Chronic Myeloid Leukemia Signaling	4.02	0.363	#NUM!	CDKN2A,GAB2,PA2G4,BAD,MAPK1,SMAD3,SOS2,ABL1,FGFR3,TGFBR2,E2F6,IKBKB,IKBKG,AKT1,E2F5,MRAS,SMAD4,CHUK,STAT5B,E2F2,PIK3C2B,STAT5A,HDAC4,PIK3C2A,HDAC2,GRB2,RRAS,CRKL,HDAC1,CDK6,FGFR2,TLR9,SIN3A,HDAC5,PIK3R3,IRS1,E2F1,E2F7,PIK3R6,PIK3CB,CDKN1B
ErbB Signaling	4	0.368	-1.947	MAP2K6,GAB2,MAPK1,SOS2,PDPK1,MAPK11,PRKCZ,FGFR3,NCK2,AKT1,ERBB4,MRAS,PRKD1,PRKCA,PIK3C2B,PIK3C2A,RRAS,GRB2,PLCG1,HBEGF,NRG4,MAPK9,FGFR2,TLR9,PRKCG,PIK3R3,MAPK14,PRKCI,PAK3,IRS1,PLCG2,PRKCD,PIK3R6,MAPK10,TGFA,PIK3CB,PAK5,PRKCH,ELK1
Phagosome Formation	3.94	0.348	#NUM!	MRC1,GAB2,MSR1,PDIA3,PRKCZ,FGFR3,PLCE1,RHOD,TLR7,RHOU,PLCB1,TLR3,RHOF,PLCL1,FCGR3A/FCGR3B,PRKD1,PRKCA,RND2,ITGB1,PIK3C2B,PIK3C2A,GRB2,FGFR2,ITGA5,PLCG1,TLR9,PRKCG,TLR2,PIK3R3,ITGB2,PLCB4,Fcrls,RHOV,CLEC7A,RHOQ,PRKCI,RND3,IRS1,PLCG2,RHOA,PRKCD,PIK3R6,Tlr13,PIK3CB,PRKCH,C3AR1
Gαq Signaling	3.92	0.333	-0.283	GAB2,MAPK1,FGFR3,IKBKB,IKBKG,GYS1,GNA15,PPP3R1,MRAS,PLCB1,PRKD1,RND2,PIK3C2B,GNG2,FGFR2,GNG3,TLR9,PIK3R3,NFKBID,RHOQ,RND3,PLCG2,IRS1,PRKCD,RHOA,PIK3R6,PRKCH,Calm1 (includes others),NFKBIE,GNA11,PRKCZ,HMOX1,GNG11,AKT1,RHOD,GPLD1,RHOU,CHUK,RHOF,PRKCA,PIK3C2A,GRB2,RGS16,PLCG1,NFATC4,PRKCG,GRM5,BTK,RHOV,PLCB4,PRKCI,NFATC2,PIK3CB,ELK1
Insulin Receptor Signaling	3.92	0.34	-0.59	FOXO4,GAB2,BAD,MAPK1,SGK1,SOS2,PDPK1,FGFR3,GYS1,MRAS,PIK3C2B,RRAS,CRKL,EIF2B3,FGFR2,TLR9,PIK3R3,SYNJ2,CBL,RHOQ,IRS1,PRKACA,EIF2B5,PIK3R6,INPP5K,INSR,TRIP10,PPP1R3C,INPPL1,STXBP4,OCRL,EIF2B2,PTPRF,PRKAG1,PRKCZ,AKT1,INPP5B,FOXO3,PRKAR1B,RPTOR,STX4,PIK3C2A,GRB2,PPP1R3D,PRKAR2B,PRKCI,INPP5J,EIF2B1,PRKAG2,PIK3CB
P2Y Purigenic Receptor Signaling Pathway	3.89	0.343	-1.474	GAB2,MAPK1,PDIA3,PRKCZ,PRKAG1,FGFR3,AKT1,GNG11,PLCE1,ADCY5,CREB1,PRKAR1B,MRAS,PLCB1,PLCL1,PRKD1,PRKCA,PIK3C2B,PIK3C2A,RRAS,GRB2,GNG2,CREB3,ADCY3,GNAI1,ADCY6,FGFR2,PLCG1,GNG3,TLR9,PRKCG,PIK3R3,GNAI3,P2RY2,PLCB4,PRKAR2B,PRKCI,IRS1,PLCG2,PRKCD,ADCY1,PIK3R6,PRKAG2,PRKACA,PIK3CB,PRKCH,P2RY1,ADCY7
Virus Entry via Endocytic Pathways	3.89	0.356	#NUM!	GAB2,HLA-A,ABL1,AP1B1,ITGB8,ITGB7,PRKCZ,FGFR3,CD55,FLNA,MRAS,CAV1,PRKD1,DNM2,PRKCA,ITGB1,PIK3C2B,SRC,AP3M1,PIK3C2A,RRAS,GRB2,AP1M1,CLTC,ITGA6,FGFR2,PLCG1,ITGA5,TLR9,ITGAL,RAC3,PRKCG,PIK3R3,ITGB2,PRKCI,IRS1,PLCG2,PRKCD,PIK3R6,PIK3CB,PRKCH,CXADR
Dopamine-DARPP32 Feedback in cAMP Signaling	3.84	0.331	-1.98	ATP2A2,PLCE1,ADCY5,PPP3R1,PPM1L,PLCB1,PLCL1,PRKD1,GUCY1B1,GUCY1A1,CREB3,CACNA1C,ATP2A3,CACNA1A,GRIN3A,PPP2R3A,KCNJ10,PLCG2,PRKCD,PPP2R2B,GUCY1A2,PRKACA,PRKCH,KCNJ6,Calm1 (includes others),PDIA3,PPP1R3C,PRKAG1,PRKCZ,GRINA,CDK5,CREB1,PRKAR1B,PRKCA,GRIN2B,CACNA1D,ATF1,CSNK1G3,ADCY3,ADCY6,GNAI1,PLCG1,PRKCG,GNAI3,PLCB4,PPP1R3D,PRKCI,PRKAR2B,PRKG1,CAMKK1,ADCY1,PRKAG2,ADCY7,CAMKK2
ATM Signaling	3.83	0.371	-0.73	HP1BP3,GADD45B,RBBP8,ABL1,CBX5,MAPK11,PPM1D,CHEK1,RAD51,USP7,FANCD2,RAD17,PPM1L,CREB1,BID,BRCA1,CDC25A,SMC3,ATF1,TRIM28,CREB3,MAPK9,ZEB1,NBN,MAPK14,CBX1,SMC2,PPP2R3A,RAD9A,H2AFX,TRRAP,PPP2R2B,MAPK10,TP53BP1,TLK1,CBX3
Nitric Oxide Signaling in the Cardiovascular System	3.83	0.357	-2.53	GAB2,Calm1 (includes others),MAPK1,ATP2A2,PRKCZ,PRKAG1,FGFR3,AKT1,HSP90AB1,PRKAR1B,CAV1,PRKD1,GUCY1B1,PRKCA,PIK3C2B,CACNA1D,GUCY1A1,PIK3C2A,GRB2,CACNA1C,ATP2A3,FGFR2,TLR9,CACNA1A,PDE1C,PRKCG,PIK3R3,PRKAR2B,PRKCI,PRKG1,IRS1,PRKCD,PDE1B,PIK3R6,PRKAG2,GUCY1A2,PRKACA,HSP90AA1,PIK3CB,PRKCH,KDR
Semaphorin Signaling in Neurons	3.8	0.434	#NUM!	RND2,ITGB1,DPYSL2,FES,MAPK1,DPYSL3,DPYSL4,DPYSL5,LIMK1,PTK2,SEMA3A,CRMP1,RHOV,RHOQ,CDK5,PAK3,RND3,RHOD,RHOA,RHOU,PLXNB1,PAK5,RHOF
Melanocyte Development and Pigmentation Signaling	3.74	0.362	-1.333	GAB2,MAPK1,SOX10,SOS2,PRKAG1,EP300,BCL2,FGFR3,ADCY5,CREB1,MRAS,PRKAR1B,KIT,PIK3C2B,SRC,PIK3C2A,RRAS,GRB2,CREB3,ADCY3,ADCY6,PLCG1,FGFR2,TLR9,KITLG,PIK3R3,RPS6KA6,PRKAR2B,IRS1,PLCG2,ADCY1,PIK3R6,PRKAG2,PRKACA,PIK3CB,RPS6KA4,ADCY7,RPS6KC1
nNOS Signaling in Neurons	3.73	0.447	-0.378	CAPN5,GRIN2B,Calm1 (includes others),CAPN11,PRKCZ,PRKCG,GRIN3A,GRINA,CAPNS1,PRKCI,CAMK2A,CAPN1,PRKCD,PPP3R1,DLG4,PRKCH,CAPN2,CAPN10,PRKD1,CAPN3,PRKCA
Glutamate Receptor Signaling	3.69	0.421	-2.673	GRIN2B,Calm1 (includes others),SLC1A4,GRID2,GRIA1,GRIK3,GNG2,SLC1A3,GRIA2,GRIP1,SLC1A1,HOMER3,GRIA4,GRINA,GRIN3A,GRM5,GRIK5,GNG11,GRIK4,GLUL,SLC1A2,DLG4,GRIK2,GRIA3
PI3K Signaling in B Lymphocytes	3.68	0.341	0.156	BLNK,Calm1 (includes others),MAPK1,PDIA3,NFKBIE,ABL1,PDPK1,PLEKHA4,PLEKHA3,PRKCZ,PTPRC,IKBKB,IKBKG,CAMK2A,PLCE1,CAMK2D,AKT1,PPP3R1,FOXO3,CREB1,MRAS,PLCB1,CHUK,PLCL1,CAMK2B,VAV2,ATF1,CD79B,RRAS,PLCG1,MALT1,NFATC4,BTK,NFKBID,PLCB4,CBL,PRKCI,CD40,IRS1,VAV3,PLCG2,NFATC2,PIK3CB,VAV1,ELK1,CAMK2G
LPS-stimulated MAPK Signaling	3.67	0.368	-0.522	MAP2K6,GAB2,MAPK1,NFKBIE,MAP3K5,MAPK11,PRKCZ,FGFR3,IKBKB,IKBKG,CREB1,MRAS,CHUK,PRKD1,PRKCA,PIK3C2B,ATF1,PIK3C2A,RRAS,GRB2,MAPK9,FGFR2,TLR9,PRKCG,PIK3R3,NFKBID,MAPK14,PRKCI,IRS1,PRKCD,PIK3R6,MAPK10,PIK3CB,PRKCH,ELK1
NGF Signaling	3.59	0.344	-0.156	GAB2,MAPK1,SOS2,TRIO,PDPK1,MAP3K5,MAP3K4,PRKCZ,FGFR3,MAP3K10,IKBKB,IKBKG,AKT1,TRAF4,CREB1,MRAS,CHUK,SMPD3,PIK3C2B,MAP3K6,PIK3C2A,RRAS,GRB2,MAP3K13,CREB3,MAP3K1,FGFR2,MAPK9,PLCG1,TLR9,TRAF6,PIK3R3,RPS6KA6,IRS1,PLCG2,RHOA,PRKCD,PIK3R6,MAPK10,PIK3CB,RPS6KA4,ELK1,RPS6KC1
HER-2 Signaling in Breast Cancer	3.57	0.365	#NUM!	GAB2,BAD,SOS2,PARD6G,MAP3K5,ITGB8,ITGB7,PRKCZ,FGFR3,AKT1,MRAS,PRKD1,PRKCA,ITGB1,PIK3C2B,CCNE2,PIK3C2A,RRAS,GRB2,CDK6,PLCG1,FGFR2,MMP2,TLR9,PRKCG,PIK3R3,ITGB2,PRKCI,IRS1,PRKCD,PIK3R6,PIK3CB,PRKCH,CDKN1B,PARD3
Synaptic Long Term Depression	3.56	0.317	-4.202	MAPK1,CACNA1H,GRIA4,PLCE1,GNA15,PPM1L,MRAS,CACNG7,PLCB1,GNA13,PLCL1,GUCY1B1,PRKD1,PLA2G12A,CACNA1G,CACNB1,GUCY1A1,RRAS,GRIA2,CACNA1C,GNAZ,CACNA1A,PLA2G6,PPP2R3A,CACNA1B,PRKCD,GAD1,PLCG2,PPP2R2B,CACNG5,CACNA2D1,GNAO1,GUCY1A2,PRKCH,PDIA3,CACNG4,GRID2,GRIA1,GNA11,CACNB3,PRKCZ,IGF1,IGF1R,CACNG8,PRKCA,PLA2G16,CACNA1D,GNA12,CACNB4,GNAI1,PLCG1,PRKCG,GRM5,PLA2G4A,GNAI3,PLCB4,PRKCI,PRKG1,GRIA3
IL-12 Signaling and Production in Macrophages	3.54	0.331	#NUM!	GAB2,APOE,APOB,MAPK1,APOA2,MAPK11,PRKCZ,EP300,FGFR3,IKBKB,JMJD6,LYZ,IKBKG,AKT1,SERPINA1,S100A8,CHUK,PRKD1,PRKCA,PPARG,STAT6,PIK3C2B,PIK3C2A,MYD88,GRB2,MAPK9,FGFR2,IL12RB2,TLR9,PRKCG,TLR2,TRAF6,PIK3R3,ALB,APOA1,MAPK14,PRKCI,CD40,PRKCD,IRS1,ZNF668,PIK3R6,MAPK10,PIK3CB,PRKCH,RXRA,REL,TNF,RBP4
Calcium Signaling	3.53	0.311	-2.774	MYH10,CAMK1,MAPK1,CACNA1H,GRIA4,ATP2A2,CAMK2A,CAMK2D,PPP3R1,CACNG7,CACNA1G,CACNB1,HDAC4,HDAC2,CREB3,GRIA2,ATP2A3,TPM3,CACNA1C,SLC8A2,CACNA1A,HDAC5,GRIN3A,CACNA1B,CACNG5,CACNA2D1,PRKACA,CHRNA2,CAMK2G,Calm1 (includes others),CACNG4,GRIA1,CACNB3,PRKAG1,GRINA,EP300,CREB1,CAMK1G,PRKAR1B,ASPH,CACNG8,CAMK2B,GRIN2B,CHRNA4,LETM1,CACNA1D,ATP2C1,CACNB4,HDAC1,SLC8A3,MEF2A,TRPC4,NFATC4,ATP2B2,RCAN1,Tpm4,PRKAR…
RANK Signaling in Osteoclasts	3.49	0.356	-0.522	MAP2K6,GAB2,Calm1 (includes others),MAPK1,NFKBIE,MAP3K5,MAP3K4,MAPK11,FGFR3,MAP3K10,IKBKB,IKBKG,AKT1,PPP3R1,CHUK,PIK3C2B,SRC,MAP3K6,PIK3C2A,GRB2,MAP3K13,MAP3K1,MAPK9,FGFR2,TLR9,XIAP,TRAF6,PIK3R3,NFKBID,MAPK14,CBL,IRS1,PIK3R6,MAPK10,NFATC2,PIK3CB,ELK1
ErbB4 Signaling	3.38	0.375	-1.347	GAB2,MAPK1,SOS2,PDPK1,PRKCZ,FGFR3,AKT1,ERBB4,MRAS,PRKD1,PRKCA,PIK3C2B,PIK3C2A,RRAS,GRB2,PLCG1,FGFR2,NRG4,TLR9,PRKCG,PIK3R3,PRKCI,PRKCD,IRS1,PLCG2,PIK3R6,APH1B,PRKCH,PIK3CB,PSEN1
Neuroinflammation Signaling Pathway	3.37	0.288	1.585	GAB2,Naip1 (includes others),MAPK1,IDE,FGFR3,TGFBR2,IKBKB,GAD2,IKBKG,SOD2,PPP3R1,CYBB,PLA2G12A,PIK3C2B,CD200,MAPK4,CREB3,IL6R,BACE1,FGFR2,TBK1,TLR9,ACVR1B,GRIN3A,PIK3R3,TRAF6,TLR2,PLA2G6,CD40,PLCG2,MAPT,IRS1,GAD1,NCF2,SLC6A1,MAPK10,PIK3R6,GLUL,APH1B,KCNJ6,TNF,CX3CL1,SLC6A12,HLA-A,GRIA1,SLC1A3,MFGE8,ACVR2B,MAPK11,FAS,GRINA,IRAK1,BCL2,HMOX1,GABRB3,AKT1,TICAM1,HLA-DMA,CREB1,HLA-DMB,TLR7,CASP1,CHUK,T…
PDGF Signaling	3.37	0.357	-1.029	GAB2,MAPK1,SOS2,SPHK2,ABL1,INPPL1,OCRL,FGFR3,INPP5B,SPHK1,PDGFRA,CAV1,MRAS,RASA1,PRKCA,PIK3C2B,SRC,PIK3C2A,RRAS,GRB2,CRKL,MAP3K1,PLCG1,FGFR2,TLR9,SYNJ2,PIK3R3,ABL2,INPP5J,IRS1,PLCG2,PIK3R6,PIK3CB,INPP5K,ELK1
Gα12/13 Signaling	3.34	0.329	0.603	GAB2,F2R,MAPK1,NFKBIE,CDH22,ARHGEF1,MAP3K5,FGFR3,PTK2,IKBKB,IKBKG,AKT1,LPAR2,MRAS,CHUK,GNA13,RASA1,CDH13,MYL12A,VAV2,PIK3C2B,SRC,CDH4,PIK3C2A,GRB2,RRAS,GNA12,MAP3K1,CDH6,MEF2A,FGFR2,MAPK9,TLR9,PIK3R3,BTK,NFKBID,CDH2,IRS1,VAV3,CDH20,RHOA,PIK3R6,MAPK10,LPAR5,PIK3CB,VAV1,ELK1
eNOS Signaling	3.32	0.316	-2.309	GAB2,PRKAB1,Hspa1b,PDPK1,AQP4,HSPA5,FGFR3,LPAR2,ADCY5,CAV1,DNM2,PRKD1,GUCY1B1,PIK3C2B,GUCY1A1,HSPA9,FGFR2,TLR9,PIK3R3,PLCG2,IRS1,PRKCD,PIK3R6,PRKACA,GUCY1A2,HSP90AA1,PRKCH,CHRNA2,Calm1 (includes others),PRKAG1,PRKCZ,AKT1,HSP90AB1,PRKAR1B,PRKAA2,CASP8,PRKCA,CHRNA4,PIK3C2A,GRB2,ADCY3,ADCY6,PLCG1,NOSTRIN,PRKCG,PRKAR2B,PRKG1,PRKCI,CHRNB2,ADCY1,LPAR5,PRKAG2,PIK3CB,KDR,ADCY7
α-Adrenergic Signaling	3.25	0.359	-1.147	Calm1 (includes others),MAPK1,PRKCZ,PRKAG1,GNG11,GYS1,ADCY5,MRAS,PRKAR1B,PRKD1,PRKCA,RRAS,GNG2,ADCY3,SLC8A3,ADCY6,GNAI1,PLCG1,SLC8A2,PYGL,PYGB,GNG3,PRKCG,GNAI3,PRKAR2B,PRKCI,PLCG2,PRKCD,ADCY1,PRKAG2,PRKACA,PRKCH,ADCY7
NF-κB Signaling	3.24	0.31	-1.336	GAB2,TGFBR2,FGFR3,IKBKB,TNIP1,IKBKG,MRAS,TDP2,LTBR,PIK3C2B,HDAC2,RRAS,FGFR2,TBK1,MALT1,TLR9,PIK3R3,TRAF6,TLR2,NFKBID,CD40,CARD11,IRS1,PLCG2,PRKACA,PIK3R6,INSR,TNF,MAP2K6,IL1A,NFKBIE,BMP2,PRKCZ,EP300,IRAK1,AKT1,BMPR1A,TLR7,PDGFRA,IGF1R,TLR3,CHUK,CASP8,PIK3C2A,TNFRSF1A,MYD88,GRB2,MAP3K1,HDAC1,IRAK3,IGF2R,NTRK2,NTRK3,TGFA,PIK3CB,BTRC,KDR,MAP4K4
Apoptosis Signaling	3.22	0.354	1.567	Naip1 (includes others),CAPN11,BAD,MAPK1,NFKBIE,MAP3K5,FAS,BCL2,IKBKB,IKBKG,MRAS,BID,CHUK,CASP8,CAPN10,PRKCA,CAPN5,NAIP,RRAS,TNFRSF1A,PLCG1,BAK1,XIAP,NFKBID,CAPNS1,CAPN1,PLCG2,CYCS,CAPN2,BCL2A1,TNF,MAP4K4,BCL2L11,CAPN3
Stearate Biosynthesis I (Animals)	3.2	0.432	0.688	ACSL3,LPCAT4,ACSL6,DHRS11,ELOVL1,ACOT7,ELOVL6,ACSBG1,DHCR24,SRD5A3,CYP2E1,FASN,ZADH2,ACSL5,ELOVL2,ACSL4,ACOT9,ACSL1,MBOAT7
Acute Phase Response Signaling	3.19	0.312	1.64	MAPK1,Saa3,APOA2,SOS2,SOCS6,PDPK1,SERPINA3,CP,IKBKB,IKBKG,SOD2,MRAS,FGB,SERPINE1,RRAS,IL6R,HMOX2,PIK3R3,TRAF6,NFKBID,TNF,RBP4,MAP2K6,IL6ST,ECSIT,TCF4,IL1A,NFKBIE,AMBP,MAP3K5,MAPK11,IRAK1,C4A/C4B,C1R,HMOX1,AKT1,SOCS2,SERPINA1,CHUK,TNFRSF1A,MYD88,GRB2,MAP3K1,AHSG,VWF,MAPK9,ALB,FTL,HP,MAPK14,APOA1,PIK3CB,SOCS7,ELK1,A2M
nNOS Signaling in Skeletal Muscle Cells	3.17	0.439	#NUM!	CACNA1G,CACNB1,CACNA1D,Calm1 (includes others),CACNG4,CACNB4,CACNA1H,CACNA1C,DMD,CACNB3,CACNA1A,CACNA1B,CACNG5,CACNA2D1,CACNG7,DAG1,CACNG8,CAPN3
Glycolysis I	3.07	0.5	3.051	PGK1,ENO3,PKM,PFKL,PFKP,BPGM,ENO1,GPI,TPI1,ALDOB,PGAM1,GAPDH,ALDOA
Rac Signaling	3.05	0.331	-0.822	ABI2,GAB2,MAPK1,PIKFYVE,PRKCZ,CDK5R1,LIMK1,FGFR3,PTK2,IQGAP2,ARFIP2,CYBB,MRAS,NCKAP1,ITGB1,PIK3C2B,PIK3C2A,RRAS,GRB2,ARPC5L,MAP3K1,BRK1,ITGA5,FGFR2,WASF1,TLR9,PIK3R3,MCF2L,PIP5K1A,PRKCI,PAK3,PIP5K1C,IRS1,RHOA,NCF2,PIK3R6,PIK3CB,PAK5,PARD3,ELK1,ELK4
3-phosphoinositide Biosynthesis	3.04	0.302	-1.549	GAB2,MINPP1,DUSP8,PPFIA3,PPFIBP2,PIKFYVE,MDP1,NUDT14,PPFIA2,PTPRC,FGFR3,CD28,ATP1A1,NUDT11,PTPRO,RASA1,CDC25A,DUSP28,PIK3C2B,FGFR2,TLR9,PTPRM,PIK3R3,PIP5K1A,MTMR4,PIP5K1C,PPP2R3A,CDIPT,IRS1,PPM1H,PIK3R6,DUSP23,VAV1,SIRPA,PPP1R1A,PTPN13,NUDT3,NUDT12,NT5C,PPM1K,OCRL,PTPN12,PTPRF,UBLCP1,MTMR6,PHOSPHO1,ERBB4,INPP5B,PDGFRA,KIT,EYA4,PI4K2B,PALD1,SRC,PTPN7,PIK3C2A,GRB2,DUSP27,TNS3,PPP1R16B,PIK3CB
Prolactin Signaling	3.01	0.352	-0.928	GAB2,MAPK1,SOS2,SOCS6,PDPK1,PRKCZ,EP300,FGFR3,MRAS,SOCS2,STAT5B,PRKD1,PRKCA,STAT5A,PIK3C2B,PIK3C2A,RRAS,GRB2,PLCG1,FGFR2,TLR9,PRKCG,PIK3R3,PRKCI,PRKCD,PLCG2,IRS1,PIK3R6,PRKCH,PIK3CB,NMI,SOCS7
p70S6K Signaling	3	0.321	-1.372	GAB2,F2R,BAD,MAPK1,PDIA3,SOS2,PDPK1,PRKCZ,FGFR3,AKT1,PLCE1,PPM1L,MRAS,PLCB1,EEF2K,PLCL1,PRKD1,PRKCA,PIK3C2B,SRC,IL2RG,CD79B,PIK3C2A,GRB2,RRAS,GNAI1,FGFR2,PLCG1,TLR9,PRKCG,PIK3R3,BTK,GNAI3,PLCB4,PRKCI,PPP2R3A,IRS1,MAPT,PLCG2,PRKCD,PPP2R2B,PIK3R6,PIK3CB,PRKCH,SFN
Sirtuin Signaling Pathway	3	0.284	-1.386	FOXO4,NDUFA9,MAPK1,TOMM70,BPGM,ABCA1,NDUFB3,VDAC2,NDUFS1,NDUFA5,SOD2,ATG9A,SIRT6,NDUFS6,NDUFA10,TUBA1C,POLR3D,PGK1,ATG5,ATG7,CPT1A,SLC2A1,MAPK4,ZIC2,AGTRAP,TIMM17A,TOMM34,E2F1,NDUFB7,NDUFA12,ATG101,NDUFS3,TNF,TOMM40,SDHB,GADD45B,TIMM10,DUSP6,RBBP8,SIRT7,HIF1A,NDUFB9,AKT1,H1FX,PGAM1,FOXO3,ATG4A,PRKAA2,RPTOR,NDUFB6,NAMPT,CPT1C,GOT2,PDK1,ATG16L1,PPARG,MYCN,NDUFB4,EPAS1,ATG10,TRIM28,ATG3,TOMM20,NDUFV…
HGF Signaling	2.99	0.331	-1.298	CDKN2A,GAB2,MAPK1,SOS2,MAP3K5,MAP3K4,PRKCZ,FGFR3,PTK2,MAP3K10,AKT1,MRAS,PRKD1,PRKCA,ITGB1,PIK3C2B,MAP3K6,PIK3C2A,RRAS,GRB2,CRKL,MAP3K13,MAP3K1,FGFR2,MAPK9,PLCG1,ITGA5,TLR9,PRKCG,PIK3R3,PRKCI,IRS1,PLCG2,PRKCD,PIK3R6,MAPK10,PIK3CB,PRKCH,ELK1,ELK3
AMPK Signaling	2.99	0.297	0.143	GAB2,CAB39,FOXO4,MAPK1,PFKFB1,PRKAB1,RAB2A,PDPK1,PPM1D,FGFR3,GYS1,FASN,PPM1L,MRAS,AKT1S1,PIK3C2B,CPT1A,SLC2A1,RAB3A,AK3,CREB3,RAB8A,FGFR2,TLR9,FOXG1,PIK3R3,PPP2R3A,IRS1,PPP2R2B,PRKACA,PIK3R6,RAB11A,ACACA,CHRNA2,INSR,ARID1A,DPF1,PFKL,MAPK11,PRKAG1,EP300,AKT1,CREB1,FOXO3,PRKAA2,RPTOR,PRKAR1B,CPT1C,EEF2K,SRC,CHRNA4,PIK3C2A,GRB2,PFKP,PRKAR2B,AK5,MAPK14,FOXO6,CHRNB2,PRKAG2,PIK3CB,SMARCC1,ACTL6B,RAB6A,…
NF-κB Activation by Viruses	2.97	0.347	0	GAB2,MAPK1,NFKBIE,PRKCZ,FGFR3,IKBKB,IKBKG,AKT1,MRAS,CHUK,PRKD1,PRKCA,ITGB1,PIK3C2B,PIK3C2A,RRAS,GRB2,MAP3K1,ITGA6,ITGA5,FGFR2,TLR9,ITGAL,PRKCG,PIK3R3,ITGB2,NFKBID,PRKCI,IRS1,PRKCD,PIK3R6,PIK3CB,PRKCH
PEDF Signaling	2.97	0.347	-1.095	GAB2,TCF4,MAPK1,NFKBIE,MAPK11,FAS,BCL2,FGFR3,IKBKB,IKBKG,AKT1,SOD2,MRAS,CHUK,CASP8,PPARG,PIK3C2B,PIK3C2A,RRAS,GRB2,FGFR2,ZEB1,TCF7L1,TLR9,PIK3R3,NFKBID,MAPK14,IRS1,RHOA,PIK3R6,PIK3CB,DOCK3,ELK1
Leptin Signaling in Obesity	2.94	0.352	-1.387	GAB2,MAPK1,PDIA3,PRKAG1,FGFR3,PLCE1,AKT1,ADCY5,PRKAR1B,PLCB1,PLCL1,NPY,PIK3C2B,PIK3C2A,GRB2,ADCY3,ADCY6,PLCG1,FGFR2,TLR9,PIK3R3,PLCB4,PRKAR2B,IRS1,PLCG2,ADCY1,PRKAG2,PIK3R6,PRKACA,PIK3CB,ADCY7
Cholecystokinin/Gastrin-mediated Signaling	2.9	0.336	-1.333	MAP2K6,IL1A,MAPK1,SOS2,EPHA4,BCAR1,PRKCZ,PTK2,RHOD,MRAS,RHOU,PLCB1,GNA13,RHOF,PRKD1,PRKCA,RND2,SRC,RRAS,GRB2,GNA12,MEF2A,MAPK9,PRKCG,PLCB4,RHOV,MAPK14,RHOQ,PRKCI,RND3,RHOA,PRKCD,MAPK10,PRKCH,ELK1,TNF
FAK Signaling	2.9	0.336	#NUM!	GAB2,CAPN11,MAPK1,SOS2,PDPK1,BCAR1,FGFR3,PTK2,AKT1,MRAS,CAPN10,CAPN5,ITGB1,PIK3C2B,SRC,PIK3C2A,RRAS,GRB2,ITGA5,PLCG1,FGFR2,TLR9,PIK3R3,TLN2,CAPNS1,PAK3,IRS1,CAPN1,PLCG2,ARHGEF6,PIK3R6,PIK3CB,PAK5,CAPN2,TNS1,CAPN3
Natural Killer Cell Signaling	2.89	0.323	#NUM!	GAB2,MAPK1,SOS2,INPPL1,OCRL,PRKCZ,FGFR3,AKT1,INPP5B,MRAS,PRKD1,FCGR3A/FCGR3B,PRKCA,VAV2,PIK3C2B,LAIR1,PIK3C2A,RRAS,GRB2,PLCG1,SH3BP2,FGFR2,TLR9,RAC3,PRKCG,SYNJ2,PIK3R3,PRKCI,PAK3,INPP5J,IRS1,VAV3,PLCG2,PRKCD,CD244,PIK3R6,PIK3CB,PAK5,PRKCH,VAV1,INPP5K,LCP2
Non-Small Cell Lung Cancer Signaling	2.88	0.353	-1.46	CDKN2A,GAB2,BAD,PA2G4,MAPK1,SOS2,ABL1,PDPK1,FGFR3,AKT1,FOXO3,MRAS,RASSF1,PRKCA,PIK3C2B,PIK3C2A,RRAS,GRB2,CDK6,PLCG1,FGFR2,TLR9,SIN3A,PIK3R3,IRS1,E2F1,TGFA,PIK3R6,PIK3CB,RXRA
Cell Cycle: G1/S Checkpoint Regulation	2.88	0.373	1.091	CDKN2A,CCNE2,HDAC4,HDAC2,PA2G4,PAK1IP1,SMAD3,HDAC1,CUL1,CDK6,ABL1,CDKN2B,SIN3A,HDAC5,E2F6,CCND2,MAX,E2F7,E2F1,E2F5,SMAD4,BTRC,CDKN1B,E2F2,CDC25A
Glioma Invasiveness Signaling	2.86	0.359	-0.962	GAB2,MAPK1,F2R,PTK2,FGFR3,TIMP1,RHOD,MRAS,RHOU,RHOF,RND2,PIK3C2B,TIMP3,PIK3C2A,RRAS,GRB2,FGFR2,PLAUR,MMP2,TLR9,PIK3R3,RHOV,RHOQ,RND3,RHOA,IRS1,PIK3R6,PIK3CB
TGF-β Signaling	2.83	0.344	-0.962	MAP2K6,MAPK1,SMAD3,BMP2,SOS2,SMAD5,ACVR2B,MAPK11,BCL2,EP300,SMURF1,TGFBR2,RUNX2,BMPR1A,MRAS,SMAD4,TFE3,SERPINE1,RUNX3,SMAD9,RRAS,GRB2,HDAC1,SMAD6,MAPK9,ACVR1B,TRAF6,ZNF423,PIAS4,MAPK14,ACVR2A,PMEPA1
IL-7 Signaling Pathway	2.83	0.344	-0.6	FOXO4,GAB2,BAD,MAPK1,SOS2,PDPK1,MAPK11,BCL2,PTK2,FGFR3,AKT1,FOXO3,IGHM,STAT5B,CDC25A,STAT5A,PIK3C2B,IL2RG,PIK3C2A,SLC2A1,GRB2,FGFR2,FOXG1,TLR9,BAK1,PIK3R3,MAPK14,FOXO6,IRS1,PIK3R6,PIK3CB,CDKN1B
Triacylglycerol Biosynthesis	2.79	0.404	0.229	PLPPR3,LPCAT4,PLPPR2,DGAT2,MBOAT2,ELOVL1,ELOVL6,AGPAT4,PLPP5,AGPAT5,LPIN1,LPCAT2,LPCAT1,AGPAT2,ELOVL2,TAZ,AGPAT3,PLPP2,MBOAT7
UVB-Induced MAPK Signaling	2.78	0.368	-1.225	GAB2,PIK3C2B,MAPK1,BAD,PIK3C2A,GRB2,MAPK9,FGFR2,TLR9,MAPK11,PRKCZ,PRKCG,FGFR3,PIK3R3,MAPK14,AKT1,PRKCI,IRS1,PRKCD,PIK3R6,MAPK10,PIK3CB,PRKCH,PRKD1,PRKCA
IL-3 Signaling	2.76	0.344	-0.898	GAB2,BAD,MAPK1,PRKCZ,FGFR3,AKT1,PPP3R1,MRAS,STAT5B,PRKD1,PRKCA,STAT6,STAT5A,PIK3C2B,PIK3C2A,IL3RA,RRAS,GRB2,CRKL,FGFR2,TLR9,PRKCG,PIK3R3,CSF2RB,PRKCI,PRKCD,IRS1,PIK3R6,PRKCH,PIK3CB,ELK1
CDK5 Signaling	2.76	0.333	-1.219	MAPK1,PPP1R3C,ABL1,MAPK11,CDK5R1,PRKAG1,CDK5,ADCY5,PPM1L,MRAS,PRKAR1B,ITGB1,LAMA5,RRAS,MAPK4,CABLES1,ADCY3,MAPK6,ITGA6,ADCY6,MAPK9,CACNA1A,PPP1R3D,MAPK14,PRKAR2B,NTRK2,PPP2R3A,MAPT,CAPN1,ADCY1,PPP2R2B,MAPK10,PRKAG2,PRKACA,ADCY7
Sertoli Cell-Sertoli Cell Junction Signaling	2.75	0.301	#NUM!	MAPK1,MAP3K4,TUBB,MAP3K10,CTNNA2,MRAS,TUBA1C,JUP,GUCY1B1,TUBB3,TJP2,GUCY1A1,RRAS,MAP3K13,ITGA5,TJP3,JAM3,GUCY1A2,MAPK10,PRKACA,TNF,CLDN11,MYO7A,SYMPK,MAP3K5,MAPK11,BCAR1,PRKAG1,TUBB2B,AKT1,SORBS1,PRKAR1B,NECTIN1,TUBB4A,SPTBN2,ITGB1,TUBB1,SRC,MAP3K6,TNFRSF1A,TUBB4B,MAP3K1,TUBA4A,YBX3,MAPK9,F11R,EPB41,MAPK14,PRKG1,TUBA1A,PRKAR2B,PRKAG2,MAGI2,ELK1,A2M
Cardiac β-adrenergic Signaling	2.73	0.314	0.507	PDE7A,PPP1R1A,PPP1R3C,AKAP3,ATP2A2,PRKAG1,MPPE1,AKAP11,GNG11,ADCY5,GDE1,PPM1L,PRKAR1B,MRAS,TDP2,SMPDL3B,PKIA,FICD,SMPDL3A,CACNA1D,PDE10A,GRK3,GNG2,ADCY3,ADCY6,SLC8A3,ATP2A3,CACNA1C,AKAP6,SLC8A2,PDE4B,GNG3,CACNA1A,PDE1C,PDE8A,PPP1R3D,PRKAR2B,PPP2R3A,ADCY1,PDE1B,PPP2R2B,PRKAG2,PRKACA,ADCY7
Pyridoxal 5'-phosphate Salvage Pathway	2.72	0.369	0	PDXK,MAP2K6,CDK18,DAPK1,MAPK1,MAP3K6,SGK1,CDK6,MAPK6,MAPK9,GRK5,PKN1,IRAK1,LIMK1,CDK5,PAK3,PNPO,PRKCD,PRKAA2,PAK5,PRKCH,ADPGK,ACVR2A,DYRK1A
T Cell Receptor Signaling	2.71	0.325	#NUM!	GAB2,Calm1 (includes others),MAPK1,SOS2,FGFR3,PTPRC,IKBKB,CD28,IKBKG,PPP3R1,MRAS,CHUK,RASA1,VAV2,PIK3C2B,PTPN7,PIK3C2A,RRAS,GRB2,MAP3K1,PLCG1,FGFR2,NFATC4,MALT1,TLR9,PIK3R3,BTK,CBL,CARD11,IRS1,VAV3,PAG1,PIK3R6,NFATC2,PIK3CB,VAV1,ELK1,LCP2
Role of PKR in Interferon Induction and Antiviral Response	2.69	0.415	#NUM!	MAP2K6,TNFRSF1A,NFKBIE,EIF2S1,RNASEL,TRAF6,NFKBID,IKBKB,IKBKG,AKT1,MAPK14,BID,CYCS,CHUK,TLR3,CASP8,TNF
fMLP Signaling in Neutrophils	2.68	0.318	-0.822	GAB2,Calm1 (includes others),MAPK1,NFKBIE,PRKCZ,FGFR3,GNG11,PPP3R1,MRAS,CYBB,PLCB1,PRKD1,PRKCA,PIK3C2B,PIK3C2A,RRAS,GRB2,ARPC5L,GNG2,FPR2,GNAI1,FGFR2,NFATC4,GNG3,TLR9,FPR1,PRKCG,PIK3R3,NFKBID,GNAI3,NCF1,PLCB4,PRKCI,IRS1,PRKCD,NCF2,PIK3R6,NFATC2,PIK3CB,PRKCH,ELK1
Clathrin-mediated Endocytosis Signaling	2.65	0.292	#NUM!	GAB2,APOB,RAB5C,F2R,EPHB2,APOA2,SH3GLB1,AP1B1,FGFR3,PPP3R1,AMPH,STAM,SH3KBP1,DNM2,SNAP91,MYO6,PIK3C2B,CLTC,FGFR2,ITGA5,DNM3,TLR9,PIK3R3,ARRB2,CBL,PIP5K1C,IRS1,PIK3R6,RAB11A,CTTN,RBP4,APOE,STON2,RAB4A,NUMB,ITGB8,ITGB7,FGF13,LYZ,IGF1,AAK1,DAB2,SERPINA1,S100A8,RAB4B,ITGB1,SRC,AP3M1,PIK3C2A,GRB2,ARPC5L,AP1M1,ITGB2,ALB,APOA1,RPS27A,FGF11,PIK3CB,DNM1L,MYO1E,HIP1R
G-Protein Coupled Receptor Signaling	2.65	0.279	#NUM!	GAB2,MAPK1,SOS2,PDPK1,FGFR3,IKBKB,IKBKG,CAMK2A,CAMK2D,GNA15,ADCY5,CNR2,GDE1,MRAS,TDP2,PLCB1,RGS14,ADORA2B,SMPDL3B,RASA1,FICD,SMPDL3A,PIK3C2B,RRAS,PDE10A,CNR1,CREB3,FGFR2,PDE4B,TLR9,FPR1,PDE1C,PDE8A,PIK3R3,NFKBID,RAP1GAP,IRS1,PDE1B,GNAO1,PRKACA,PIK3R6,PTGER2,CAMK2G,PDE7A,DUSP6,NFKBIE,GNA11,RGS12,PRKAG1,MPPE1,SYNGAP1,AKT1,CREB1,PRKAR1B,CHUK,CAMK2B,PRKCA,SRC,PTGIR,PIK3C2A,GRB2,ADCY3,ADCY6,FPR2,GNAI1…
Ephrin Receptor Signaling	2.64	0.299	-1.718	MAPK1,EPHB2,SOS2,LIMK1,PTK2,NCK2,EPHB1,GNA15,MRAS,GNA13,EFNB3,RASA1,EFNA2,KALRN,RRAS,CRKL,CREB3,GNG2,ITGA5,GNG3,GNAZ,RAC3,GRIN3A,SDCBP,RHOA,GNAO1,PAK5,PTPN13,GNA11,ABL1,EPHA4,BCAR1,GRINA,EPHB6,EFNB2,GNG11,AKT1,SORBS1,EFNB1,CREB1,ITGB1,SRC,GRIN2B,ARPC5L,GRB2,GNA12,GNAI1,GNAI3,WIPF1,PAK3,EPHB3,EPHA5,MAP4K4
Pancreatic Adenocarcinoma Signaling	2.63	0.32	-0.816	CDKN2A,GAB2,PA2G4,BAD,MAPK1,SMAD3,ABL1,CDKN2B,BCL2,FGFR3,TGFBR2,RAD51,HMOX1,E2F6,AKT1,CYP2E1,GPLD1,E2F5,SMAD4,E2F2,PIK3C2B,PIK3C2A,GRB2,FGFR2,MAPK9,HBEGF,TLR9,SIN3A,PIK3R3,IRS1,E2F1,E2F7,PIK3R6,MAPK10,TGFA,PIK3CB,CDKN1B,ELK1,NOTCH1
Myc Mediated Apoptosis Signaling	2.61	0.351	#NUM!	CDKN2A,GAB2,BAD,SOS2,FAS,BCL2,FGFR3,AKT1,IGF1,IGF1R,MRAS,BID,CASP8,PIK3C2B,PIK3C2A,RRAS,GRB2,FGFR2,MAPK9,TLR9,PIK3R3,IRS1,PIK3R6,MAPK10,PIK3CB,CYCS,SFN
3-phosphoinositide Degradation	2.58	0.304	-0.866	MINPP1,DUSP8,PPP1R1A,PTPN13,NUDT3,PPFIBP2,PPFIA3,NUDT12,MDP1,PIKFYVE,NT5C,NUDT14,INPPL1,PPM1K,PPFIA2,PTPN12,OCRL,UBLCP1,PTPRF,PTPRC,MTMR6,ATP1A1,PHOSPHO1,NUDT11,PTPRO,INPP5B,MTM1,PALD1,EYA4,RASA1,CDC25A,DUSP28,PTPN7,MTMR14,DUSP27,PTPRM,SYNJ2,INPP4A,TNS3,MTMR4,PIP4P2,INPP5J,PPP2R3A,PPP1R16B,PPM1H,DUSP23,INPP5K,SIRPA
Sumoylation Pathway	2.57	0.333	0.784	SUMO3,DNMT3A,RAN,MAP3K5,FAS,EP300,RHOD,SUMO1,SENP3,RHOU,SMAD4,RHOF,ZNF217,RND2,HDAC2,HDAC1,MAPK9,RCOR1,SENP7,SENP2,ZEB1,ARHGDIB,XIAP,PCNA,RHOV,PIAS4,RHOQ,RND3,KDM1A,RHOA,MAPK10,ARHGDIA
Fatty Acid β-oxidation I	2.56	0.438	2.138	HSD17B10,ACSL3,ECHS1,ACAA1,ACSL6,ACAA2,ACSBG1,ECI2,ACSL5,ACSL4,IVD,ACADM,ACSL1,HADH
Phospholipase C Signaling	2.54	0.283	-1.408	MAPK1,SOS2,ARHGEF1,Ppp1r12b,PLCE1,ADCY5,PPP3R1,MRAS,PLCB1,ARHGEF11,GNA13,PRKD1,PLA2G12A,RND2,ARHGEF4,HDAC4,HDAC2,RRAS,CREB3,GNG2,ITGA5,ARHGEF17,GNG3,HDAC5,PLA2G6,RHOQ,RND3,RHOA,PLCG2,PRKCD,ARHGEF6,ARHGEF18,PRKCH,ARHGEF9,ARHGEF10,LCP2,BLNK,Calm1 (includes others),PRKCZ,EP300,TGM2,HMOX1,GNG11,RHOD,CREB1,GPLD1,RHOU,RHOF,MYL12A,PRKCA,ITGB1,SRC,CD79B,GRB2,ADCY3,HDAC1,ADCY6,MEF2A,PLCG1,NFATC4,PRKCG,BTK…
Macropinocytosis Signaling	2.53	0.337	-1.46	MRC1,GAB2,ITGB8,PRKCZ,ITGB7,FGFR3,MRAS,PRKD1,PRKCA,ITGB1,PIK3C2B,SRC,PIK3C2A,RRAS,GRB2,ITGA5,PLCG1,FGFR2,TLR9,PRKCG,PIK3R3,ITGB2,PRKCI,PRKCD,RHOA,PLCG2,IRS1,PIK3R6,PRKCH,PIK3CB
BMP signaling pathway	2.49	0.341	-1.8	MAGED1,MAPK1,BMP2,SMAD5,MAPK11,NOG,PRKAG1,SMURF1,BMPR1A,RUNX2,CREB1,MRAS,PRKAR1B,SMAD4,BMP1,SMAD9,RRAS,GRB2,SMAD6,MAPK9,GREM1,XIAP,ZNF423,PRKAR2B,MAPK14,PRKAG2,MAPK10,PRKACA
Regulation of IL-2 Expression in Activated and Anergic T Lymphocytes	2.47	0.337	#NUM!	Calm1 (includes others),MAPK1,SMAD3,NFKBIE,SOS2,TGFBR2,CD28,IKBKB,IKBKG,PPP3R1,MRAS,SMAD4,CHUK,VAV2,RRAS,GRB2,MAP3K1,PLCG1,MAPK9,MALT1,NFATC4,NFKBID,CARD11,PLCG2,VAV3,MAPK10,NFATC2,VAV1,ELK1
Antioxidant Action of Vitamin C	2.46	0.321	-1.512	MAPK1,PDIA3,NFKBIE,MAPK11,IKBKB,HMOX1,IKBKG,PLCE1,CSF2RA,GPLD1,PLCB1,TXN,CHUK,STAT5B,PLCL1,PLA2G12A,SLC2A5,PLA2G16,STAT5A,SLC2A1,PLCG1,MAPK9,TXNRD1,GSTO1,TXNRD3,PLA2G6,NFKBID,PLA2G4A,CSF2RB,PLCB4,MAPK14,PLCG2,MAPK10,NXN,TNF
UVA-Induced MAPK Signaling	2.45	0.319	-1.633	GAB2,MAPK1,PDIA3,MAPK11,FGFR3,TNKS,PLCE1,TIPARP,MRAS,PLCB1,PLCL1,SMPD3,PRKCA,PIK3C2B,PIK3C2A,RRAS,GRB2,PARP4,PLCG1,MAPK9,FGFR2,TNKS2,PARP3,TLR9,PIK3R3,RPS6KA6,PLCB4,MAPK14,IRS1,PLCG2,PIK3R6,MAPK10,CYCS,PIK3CB,RPS6KA4,RPS6KC1
IGF-1 Signaling	2.45	0.319	-0.707	GAB2,BAD,MAPK1,SOS2,SOCS6,PDPK1,PRKCZ,PRKAG1,FGFR3,PTK2,AKT1,IGF1,FOXO3,IGF1R,PRKAR1B,MRAS,SOCS2,RASA1,PIK3C2B,PIK3C2A,RRAS,GRB2,FGFR2,TLR9,PIK3R3,PRKAR2B,PRKCI,IRS1,PIK3R6,PRKAG2,IGFBP3,PRKACA,PIK3CB,ELK1,SOCS7,SFN
Paxillin Signaling	2.43	0.314	-1.826	GAB2,MAPK1,SOS2,ITGA8,ITGB8,MAPK11,PTPN12,BCAR1,ITGB7,FGFR3,PTK2,NCK2,ARFIP2,ITGA9,MRAS,ITGB1,PIK3C2B,SRC,PIK3C2A,RRAS,GRB2,ITGA6,FGFR2,ITGA5,MAPK9,TLR9,ITGAL,PIK3R3,ITGB2,MAPK14,TLN2,PAK3,IRS1,ARHGEF6,PIK3R6,MAPK10,PIK3CB,PAK5
iCOS-iCOSL Signaling in T Helper Cells	2.42	0.312	0.343	GAB2,Calm1 (includes others),BAD,HLA-A,NFKBIE,PDPK1,PLEKHA4,PLEKHA3,FGFR3,PTPRC,IKBKB,CD28,IKBKG,CAMK2A,CAMK2D,AKT1,HLA-DMA,PPP3R1,HLA-DMB,CHUK,CAMK2B,PIK3C2B,IL2RG,PIK3C2A,GRB2,FGFR2,PLCG1,NFATC4,TLR9,PIK3R3,NFKBID,CD40,IRS1,PIK3R6,NFATC2,PIK3CB,VAV1,LCP2,CAMK2G
Iron homeostasis signaling pathway	2.41	0.307	#NUM!	ABCB10,MAPK1,TCIRG1,BMP2,SMAD3,CUL1,GDF15,CP,HEPH,SMAD5,HIF1A,SLC39A14,ATP6AP1,HMOX1,BMPR1A,PDGFRA,SLC11A2,SMAD4,SLC40A1,STAT5B,BMP1,STAT5A,ATP6V0E2,EPAS1,IL6R,HSPA9,NUBP1,SLC25A37,ATP6V1A,HMOX2,ATP6V0A1,ATP6V1E1,FTL,HP,SLC48A1,FECH,NUBP2,BTRC,ATP6V1B2,ATP6V0E1,SLC11A1,FTH1
Colorectal Cancer Metastasis Signaling	2.41	0.278	-1.016	GAB2,MAPK1,BAD,FZD3,MMP16,SMAD3,SOS2,MMP24,FGFR3,TGFBR2,ADCY5,MRAS,RND2,PIK3C2B,RRAS,GRK3,IL6R,GNG2,FGFR2,MMP2,GNG3,TLR9,APC,PIK3R3,TLR2,RHOQ,RND3,RHOA,IRS1,PRKACA,MAPK10,PIK3R6,FZD5,PTGER2,TNF,IL6ST,TCF4,MMP14,MMP15,LRP6,PRKAG1,WNT7A,AKT1,GNG11,RHOD,SMO,PRKAR1B,DCC,RHOU,TLR7,SMAD4,TLR3,RHOF,SRC,LRP5,PIK3C2A,TNFRSF1A,GRB2,ADCY3,ADCY6,MAPK9,TCF7L1,RHOV,PRKAR2B,ADCY1,PRKAG2,MSH6,Tlr13,PIK3CB,ADCY7,…
Thrombopoietin Signaling	2.39	0.347	-1.8	GAB2,PIK3C2B,STAT5A,MAPK1,PIK3C2A,RRAS,GRB2,PLCG1,FGFR2,TLR9,PRKCZ,PRKCG,FGFR3,PIK3R3,PRKCI,IRS1,PLCG2,PRKCD,PIK3R6,MRAS,PIK3CB,PRKCH,STAT5B,PRKD1,PRKCA
Role of Osteoblasts, Osteoclasts and Chondrocytes in Rheumatoid Arthritis	2.38	0.281	#NUM!	GAB2,Naip1 (includes others),MAPK1,BAD,FZD3,FGFR3,IKBKB,IKBKG,RUNX2,PPP3R1,DKK2,ADAMTS4,PIK3C2B,SMAD9,ITGA5,FGFR2,TLR9,APC,TRAF6,PIK3R3,NFKBID,CBL,IRS1,MAPK10,PIK3R6,FZD5,SFRP1,TNF,MAP2K6,IL1A,TCF4,Calm1 (includes others),MMP14,BMP2,NFKBIE,LRP6,MAP3K5,SMAD5,BCL2,SMURF1,WNT7A,AKT1,IGF1,BMPR1A,SMO,SMAD4,CHUK,BMP1,ITGB1,SRC,NAIP,LRP5,PIK3C2A,TNFRSF1A,GRB2,DLX5,SMAD6,MAPK9,TCF7L1,NFATC4,XIAP,MAPK14,A…
Role of Macrophages, Fibroblasts and Endothelial Cells in Rheumatoid Arthritis	2.37	0.269	#NUM!	GAB2,MAPK1,FZD3,CEBPG,FGFR3,IKBKB,IKBKG,CAMK2A,CAMK2D,PLCE1,PPP3R1,TRAF4,MRAS,DKK2,PLCB1,LTBR,PLCL1,PRKD1,ADAMTS4,PIK3C2B,MIF,RRAS,CREB3,IL6R,FGFR2,TLR9,APC,PIK3R3,TRAF6,TLR2,NFKBID,RHOA,PLCG2,IRS1,PRKCD,GNAO1,PIK3R6,PRKCH,FZD5,SFRP1,TNF,CAMK2G,IL6ST,MAP2K6,IL1A,TCF4,Calm1 (includes others),PDIA3,NFKBIE,LRP6,IL17RA,PRKCZ,IRAK1,NLK,AKT1,WNT7A,CREB1,SMO,TLR7,CHUK,TLR3,FCGR3A/FCGR3B,CAMK2B,PRKCA,SRC…
Glioblastoma Multiforme Signaling	2.35	0.294	-1.677	CDKN2A,GAB2,MAPK1,PDIA3,FZD3,SOS2,FGFR3,E2F6,WNT7A,AKT1,PLCE1,IGF1,RHOD,RHOU,IGF1R,PDGFRA,E2F5,SMO,MRAS,PLCB1,RHOF,PLCL1,E2F2,RND2,SRC,PIK3C2B,PIK3C2A,GRB2,RRAS,CDK6,PLCG1,FGFR2,TLR9,APC,PIK3R3,RHOV,PLCB4,RHOQ,RND3,RHOA,PLCG2,PRKCD,IRS1,E2F7,E2F1,PIK3R6,PIK3CB,FZD5,CDKN1B,WNT5A
Prostate Cancer Signaling	2.33	0.32	#NUM!	GAB2,PA2G4,BAD,MAPK1,SRD5A1,NFKBIE,SOS2,ABL1,PDPK1,BCL2,FGFR3,AKT1,HSP90AB1,CREB1,MRAS,CHUK,PIK3C2B,CCNE2,PIK3C2A,RRAS,GRB2,CREB3,FGFR2,TLR9,SIN3A,PIK3R3,NFKBID,IRS1,E2F1,PIK3R6,HSP90AA1,PIK3CB,CDKN1B
Phosphatidylglycerol Biosynthesis II (Non-plastidic)	2.33	0.444	1.732	AGPAT4,AGPAT5,LPCAT2,CDS1,LPCAT1,AGPAT2,LPCAT4,MBOAT2,TAZ,PGS1,AGPAT3,MBOAT7
Lymphotoxin β Receptor Signaling	2.33	0.348	-0.218	GAB2,PIK3C2B,VCAM1,MAPK1,PIK3C2A,GRB2,PDPK1,FGFR2,TLR9,EP300,FGFR3,TRAF6,PIK3R3,IKBKB,NFKBID,IKBKG,AKT1,IRS1,TRAF4,PIK3R6,CYCS,PIK3CB,CHUK,LTBR
Guanosine Nucleotides Degradation III	2.32	0.583	1.89	NT5C3A,GDA,NT5E,XDH,NT5C,NT5C2,ACPP
Cellular Effects of Sildenafil (Viagra)	2.29	0.305	#NUM!	MYH10,KCNN4,Calm1 (includes others),PDIA3,CACNG4,SLC4A11,PRKAG1,Ppp1r12b,KCNN1,PLCE1,ADCY5,PRKAR1B,CACNG7,PLCB1,CACNG8,PLCL1,GUCY1B1,MYL12A,CACNA1D,GUCY1A1,ADCY3,ADCY6,PLCG1,CACNA1C,PDE4B,KCNH2,CACNA1A,PDE1C,PLCB4,PRKAR2B,KCNQ2,PRKG1,PLCG2,ADCY1,PDE1B,CACNG5,PRKAG2,GUCY1A2,PRKACA,ADCY7
IL-4 Signaling	2.28	0.323	#NUM!	GAB2,HLA-A,SOS2,INPPL1,OCRL,FGFR3,AKT1,HLA-DMA,INPP5B,HLA-DMB,MRAS,STAT6,PIK3C2B,IL2RG,IRF4,PIK3C2A,RRAS,GRB2,FGFR2,HMGA1,NFATC4,TLR9,PIK3R3,SYNJ2,INPP5J,IRS1,PIK3R6,NFATC2,PIK3CB,NR3C2,INPP5K
Oxidative Ethanol Degradation III	2.28	0.476	0.632	ALDH2,ALDH1B1,ALDH4A1,ALDH1L1,ALDH1L2,ALDH3A2,ALDH3B1,ALDH9A1,ACSL1,ALDH7A1
GM-CSF Signaling	2.26	0.333	-0.408	GAB2,MAPK1,SOS2,FGFR3,CAMK2A,CAMK2D,AKT1,CSF2RA,PPP3R1,MRAS,HCK,STAT5B,CAMK2B,PIK3C2B,PIK3C2A,RRAS,GRB2,FGFR2,TLR9,PIK3R3,CSF2RB,IRS1,PIK3R6,PIK3CB,BCL2A1,ELK1,CAMK2G
Wnt/β-catenin Signaling	2.24	0.291	1.206	CDKN2A,TCF4,SOX1,FRAT1,FZD3,SOX10,LRP6,SOX12,ACVR2B,SOX13,RARG,EP300,TGFBR2,SOX2,WNT7A,AKT1,NLK,SOX21,PPM1L,SMO,DKK2,RUVBL2,SOX5,SOX4,SRC,LRP5,AXIN2,PPARD,CSNK1G3,HDAC1,TCF7L1,SOX11,ACVR1B,APC,CDH2,SOX6,APC2,PPP2R3A,GNAO1,PPP2R2B,TLE3,RPS27A,BTRC,SOX9,DVL3,SOX8,FZD5,SFRP1,ACVR2A,WNT5A
ERK/MAPK Signaling	2.23	0.283	-0.802	GAB2,MAPK1,BAD,SOS2,PTK2,FGFR3,PPM1L,MRAS,PLA2G12A,PIK3C2B,RRAS,CRKL,VRK2,CREB3,FGFR2,ITGA5,TLR9,RAC3,PIK3R3,PLA2G6,TLN2,PPP2R3A,IRS1,PRKCD,PLCG2,PPP2R2B,PRKACA,PIK3R6,PAK5,ELK3,HSPB1,DUSP6,PPP1R3C,BCAR1,PRKAG1,KSR1,CREB1,PRKAR1B,PRKCA,PPARG,ITGB1,MYCN,SRC,PIK3C2A,ATF1,GRB2,PLCG1,MKNK2,PRKCG,PLA2G4A,PPP1R3D,PRKCI,PRKAR2B,PAK3,PRKAG2,RPS6KA4,PIK3CB,ELK1
Sperm Motility	2.23	0.305	-1.715	Calm1 (includes others),PDIA3,CACNA1H,PRKCZ,PRKAG1,PTK2,PLCE1,MRAS,PRKAR1B,PLCB1,PLCL1,PRKD1,GUCY1B1,PLA2G12A,PRKCA,PTK7,CACNA1G,SLC9A5,PLA2G16,SLC16A10,GUCY1A1,SLC12A2,PLCG1,PDE4B,PDE1C,PRKCG,PLA2G6,PLA2G4A,PLCB4,PRKAR2B,PRKCI,PRKG1,PLCG2,PRKCD,PDE1B,PRKAG2,GUCY1A2,PRKACA,PRKCH
Role of Tissue Factor in Cancer	2.23	0.303	#NUM!	GAB2,MAPK1,GNA11,MAPK11,LIMK1,FGFR3,YES1,AKT1,GNA15,HCK,MRAS,PLCB1,FGB,GNA13,STAT5B,FGR,PRKCA,ITGB1,PIK3C2B,SRC,STAT5A,P4HB,PIK3C2A,GRB2,RRAS,GNA12,ITGA6,FGFR2,HBEGF,PLAUR,TLR9,PIK3R3,ARRB2,RPS6KA6,MAPK14,PDIA6,IRS1,PIK3R6,PIK3CB,RPS6KA4
Actin Cytoskeleton Signaling	2.18	0.277	-1.987	GAB2,MYH10,MAPK1,F2R,SOS2,ARHGEF1,LIMK1,Ppp1r12b,PTK2,FGFR3,EZR,MRAS,GNA13,ARHGAP24,PIK3C2B,ARHGEF4,RRAS,CRKL,RDX,FGFR2,ITGA5,WASF1,FGD1,TLR9,TTN,RAC3,APC,PIK3R3,PIP5K1A,TLN2,TIAM2,PIP5K1C,RHOA,IRS1,ARHGEF6,PIK3R6,ARHGAP35,PAK5,VAV1,ABI2,FGD3,TRIO,BCAR1,FGF13,IQGAP2,DIAPH1,FLNA,PFN2,MYL12A,NCKAP1,ITGB1,VAV2,PIK3C2A,GRB2,ARPC5L,GNA12,BRK1,GIT1,PAK3,APC2,VAV3,FGF11,PIK3CB,MSN
p53 Signaling	2.18	0.31	-0.2	CDKN2A,GAB2,GADD45B,JMY,HIF1A,FAS,EP300,BCL2,CHEK1,FGFR3,AKT1,STAG1,COQ8A,CCNK,ADGRB1,BRCA1,PIK3C2B,PIK3C2A,GRB2,HDAC1,PERP,TIGAR,FGFR2,TLR9,SERPINE2,PIK3R3,PCNA,MAPK14,CCND2,IRS1,E2F1,PIK3R6,PIK3CB,SFN,DRAM1
Angiopoietin Signaling	2.17	0.326	-1.886	GAB2,ANGPT2,BAD,NFKBIE,PTK2,FGFR3,IKBKB,IKBKG,TNIP1,AKT1,MRAS,CHUK,STAT5B,RASA1,STAT5A,PIK3C2B,PIK3C2A,RRAS,GRB2,FGFR2,TLR9,PIK3R3,NFKBID,PAK3,IRS1,PIK3R6,PAK5,PIK3CB
CDP-diacylglycerol Biosynthesis I	2.14	0.44	1.508	AGPAT4,AGPAT5,LPCAT2,CDS1,LPCAT1,AGPAT2,LPCAT4,MBOAT2,TAZ,AGPAT3,MBOAT7
Calcium Transport I	2.12	0.6	0	ATP2C1,ANXA5,ATP2A3,ATP2A2,ATP2B4,ATP2B2
GDP-glucose Biosynthesis	2.12	0.6	0.816	HK1,HK2,PGM2L1,PGM1,HK3,PGM2
Glutamate Degradation III (via 4-aminobutyrate)	2.11	0.8	-2	GAD2,ABAT,GAD1,ALDH5A1
April Mediated Signaling	2.07	0.385	0.258	MAPK1,NFKBIE,MAP3K1,MAPK9,NFATC4,MAPK11,TRAF6,IKBKB,NFKBID,IKBKG,MAPK14,MAPK10,NFATC2,CHUK,ELK1
Histamine Degradation	2.07	0.474	0.333	ALDH2,ALDH1B1,ALDH4A1,ALDH1L1,ALDH1L2,ALDH3A2,ALDH3B1,ALDH9A1,ALDH7A1
Oleate Biosynthesis II (Animals)	2.07	0.538	-0.378	SCD,UFSP2,UFSP1,Scd2,FADS2,CYB5A,PTPRT
Urate Biosynthesis/Inosine 5'-phosphate Degradation	2.07	0.538	1.89	NT5C3A,NT5E,XDH,IMPDH1,NT5C,NT5C2,ACPP
Glycogen Degradation II	2.07	0.538	1.134	PGM2L1,PGM1,PYGL,PYGB,AGL,PGM2,MTAP
Toll-like Receptor Signaling	2.05	0.329	1.46	MAP2K6,ECSIT,IL1A,MAPK1,MYD88,MAP3K1,IRAK3,TLR9,MAPK11,IRAK1,TRAF6,TLR2,IKBKB,IKBKG,MAPK14,TICAM1,TRAF4,TLR7,RPS27A,TLR3,CHUK,ELK1,MAP4K4,TNF,IRAK2
Coenzyme A Biosynthesis	2.05	1	#NUM!	PPCS,COASY,PPCDC
Glutathione Biosynthesis	2.05	1	#NUM!	GCLC,GCLM,GSS
Tetrahydrobiopterin Biosynthesis I	2.05	1	#NUM!	GCH1,PTS,SPR
4-hydroxyproline Degradation I	2.05	1	#NUM!	ALDH4A1,HOGA1,GOT2
Tetrahydrobiopterin Biosynthesis II	2.05	1	#NUM!	GCH1,PTS,SPR
IL-15 Signaling	2.03	0.321	#NUM!	GAB2,IL15RA,MAPK1,MAPK11,PTK2,FGFR3,AKT1,MRAS,STAT5B,STAT6,PIK3C2B,STAT5A,IL2RG,VCAM1,PIK3C2A,RRAS,GRB2,PLCG1,FGFR2,TLR9,RAC3,PIK3R3,MAPK14,IRS1,PIK3R6,PIK3CB,TNF
Factors Promoting Cardiogenesis in Vertebrates	2.01	0.315	#NUM!	TCF4,FZD3,BMP2,LRP6,SMAD5,ACVR2B,PRKCZ,NOG,TGFBR2,BMPR1A,SMO,SMAD4,PRKD1,BMP1,PRKCA,LRP5,CCNE2,SMAD9,CDC6,TCF7L1,APC,ACVR1B,PRKCG,PRKCI,MAPK14,PRKCD,PRKCH,FZD5,ACVR2A
FLT3 Signaling in Hematopoietic Progenitor Cells	2.01	0.315	-0.928	GAB2,BAD,MAPK1,SOS2,PDPK1,MAPK11,FGFR3,AKT1,CREB1,MRAS,STAT5B,STAT6,STAT5A,PIK3C2B,PIK3C2A,RRAS,GRB2,CREB3,FGFR2,TLR9,PIK3R3,RPS6KA6,MAPK14,CBL,IRS1,PIK3R6,RPS6KA4,PIK3CB,ELK1
SAPK/JNK Signaling	1.99	0.304	-0.898	GAB2,DUSP8,SOS2,MAP3K5,MAP3K4,FGFR3,MAP3K10,GNG11,MRAS,GNA13,MAP4K2,PIK3C2B,PIK3C2A,RRAS,GRB2,CRKL,MAP3K13,GNA12,GNG2,MAP3K1,MAPK8IP2,MAPK9,FGFR2,TLR9,MAPK8IP1,RAC3,PIK3R3,MINK1,IRS1,PIK3R6,MAPK10,PIK3CB,ELK1,MAP4K4
LPS/IL-1 Mediated Inhibition of RXR Function	1.98	0.274	1.964	CHST15,ABCA1,CHST2,ALDH1L1,ACSBG1,GSTM2,SCARB1,CYP3A5,ALDH3A2,ACSL5,FABP1,FABP7,ALDH7A1,ALDH1B1,MGST1,ACSL3,CPT1A,ACSL6,PAPSS2,ALDH9A1,TRAF6,SULT4A1,ALDH3B1,PLTP,ACOX3,RXRA,ABCC4,NDST1,TNF,MGST3,ECSIT,APOE,ALDH4A1,IL1A,GSTM5,CHST7,FMO5,IRAK1,ALDH2,UST,GSTM4,CHST3,ACSL4,FABP5,CPT1C,ALDH5A1,GSTA3,GSTM1,ABCB1,MYD88,TNFRSF1A,ACOX1,MAP3K1,MAPK9,CHST12,GSTO1,CHST1,ALDH1L2,MGST2,ACSL1,MAOA
Chemokine Signaling	1.97	0.325	-1.4	CCR3,Calm1 (includes others),CAMK1,MAPK1,MAPK11,LIMK1,Ppp1r12b,PTK2,CAMK2A,CAMK2D,CAMK1G,MRAS,PLCB1,CAMK2B,PRKCA,SRC,RRAS,GNAI1,PLCG1,GNAI3,PLCB4,MAPK14,RHOA,PLCG2,CAMK2G
Cyclins and Cell Cycle Regulation	1.96	0.321	-0.243	CDKN2A,CCNE2,HDAC4,HDAC2,PA2G4,WEE1,HDAC1,CUL1,CDK6,ABL1,CDKN2B,SIN3A,HDAC5,MYT1,E2F6,CCND2,PPP2R3A,E2F7,E2F1,PPP2R2B,PPM1L,E2F5,BTRC,CDKN1B,E2F2,CDC25A
Ephrin A Signaling	1.96	0.339	#NUM!	EFNA2,VAV2,GAB2,PIK3C2B,PIK3C2A,GRB2,FGFR2,EPHA4,TLR9,BCAR1,LIMK1,FGFR3,PIK3R3,PTK2,IRS1,RHOA,VAV3,PIK3R6,EPHA5,PIK3CB,VAV1
CCR3 Signaling in Eosinophils	1.94	0.292	-2.191	GAB2,CCR3,Calm1 (includes others),MAPK1,MAPK11,PRKCZ,LIMK1,FGFR3,Ppp1r12b,GNG11,MRAS,PLCB1,PRKD1,PLA2G12A,PRKCA,PIK3C2B,PIK3C2A,RRAS,GRB2,GNG2,GNAI1,FGFR2,GNG3,TLR9,PRKCG,PIK3R3,PLA2G6,GNAI3,PLA2G4A,PLCB4,MAPK14,PRKCI,PAK3,IRS1,RHOA,PRKCD,PIK3R6,PIK3CB,PAK5,PRKCH
Putrescine Degradation III	1.94	0.435	0.632	ALDH2,ALDH1B1,ALDH4A1,ALDH1L1,ALDH1L2,ALDH3A2,ALDH3B1,ALDH9A1,ALDH7A1,MAOA
Ceramide Signaling	1.93	0.307	0.557	GAB2,BAD,SPHK2,PRKCZ,KSR1,BCL2,FGFR3,CTSD,AKT1,PPM1L,SPHK1,MRAS,SMPD3,PIK3C2B,S1PR2,PIK3C2A,RRAS,TNFRSF1A,GRB2,MAP3K1,FGFR2,TLR9,S1PR4,PIK3R3,PPP2R3A,IRS1,PPP2R2B,PIK3R6,PIK3CB,CYCS,TNF
PI3K/AKT Signaling	1.93	0.295	1.372	GAB2,BAD,MAPK1,NFKBIE,SOS2,GDF15,PDPK1,INPPL1,MAP3K5,OCRL,BCL2,IKBKB,IKBKG,GYS1,AKT1,HSP90AB1,INPP5B,FOXO3,PPM1L,MRAS,CHUK,ITGB1,RRAS,GRB2,ITGA5,MAPK8IP1,SYNJ2,PIK3R3,NFKBID,INPP5J,PPP2R3A,LIMS1,PPP2R2B,HSP90AA1,PIK3CB,INPP5K,CDKN1B,SFN
PAK Signaling	1.93	0.303	-1.257	GAB2,MAPK1,PAK1IP1,SOS2,LIMK1,FGFR3,PTK2,NCK2,MRAS,PDGFRA,MYL12A,ITGB1,PIK3C2B,ARHGAP10,PIK3C2A,RRAS,GRB2,ITGA5,MAPK9,FGFR2,TLR9,GIT1,PIK3R3,PAK3,IRS1,ARHGEF6,PIK3R6,MAPK10,EPHB3,PIK3CB,PAK5,DSCAM,TNF
D-myo-inositol-5-phosphate Metabolism	1.91	0.284	-1.18	MINPP1,DUSP8,PPP1R1A,PTPN13,NUDT3,PPFIBP2,PPFIA3,NUDT12,MDP1,PIKFYVE,NT5C,NUDT14,PPM1K,PPFIA2,PTPN12,OCRL,UBLCP1,PTPRF,PTPRC,MTMR6,ATP1A1,PLCE1,PHOSPHO1,NUDT11,PTPRO,INPP5B,PLCB1,PALD1,EYA4,RASA1,CDC25A,DUSP28,PTPN7,DUSP27,PLCG1,PTPRM,TNS3,PLCB4,MTMR4,PIP4P2,PPP2R3A,PPP1R16B,PLCG2,PPM1H,DUSP23,SIRPA
Gustation Pathway	1.9	0.286	#NUM!	GNAT3,PDE7A,CACNG4,CACNA1H,CACNB3,PANX1,PRKAG1,MPPE1,GNG11,ADCY5,GDE1,PRKAR1B,CACNG7,TDP2,SMPDL3B,CACNG8,FICD,CACNA1G,SMPDL3A,CACNB1,CACNA1D,PDE10A,CACNB4,GNG2,ADCY3,ADCY6,CACNA1C,PDE4B,CACNA1A,PDE1C,PDE8A,P2RY13,P2RY2,PRKAR2B,P2RY14,CACNA1B,ADCY1,PDE1B,CACNG5,CACNA2D1,PRKAG2,PRKACA,P2RY1,ADCY7
Apelin Pancreas Signaling Pathway	1.89	0.339	-0.229	GAB2,PIK3C2B,PRKAB1,PIK3C2A,GRB2,MAPK9,FGFR2,TLR9,PRKAG1,PIK3R3,FGFR3,PRKAR2B,IRS1,PIK3R6,MAPK10,PRKAG2,PRKAA2,PRKAR1B,PRKACA,PIK3CB
Mouse Embryonic Stem Cell Pluripotency	1.87	0.298	-2.263	IL6ST,GAB2,TCF4,MAPK1,FZD3,SOS2,SMAD5,MAPK11,SOX2,FGFR3,ID1,AKT1,BMPR1A,SMO,MRAS,SMAD4,PIK3C2B,SMAD9,PIK3C2A,RRAS,GRB2,FGFR2,TCF7L1,TLR9,APC,XIAP,PIK3R3,MAPK14,IRS1,PIK3R6,PIK3CB,FZD5,DVL3,ID4
γ-linolenate Biosynthesis II (Animals)	1.87	0.471	0	ACSL3,ACSBG1,ACSL5,ACSL6,FADS2,ACSL4,CYB5A,ACSL1
Mitochondrial L-carnitine Shuttle Pathway	1.87	0.471	0	ACSL3,ACSBG1,CPT1A,ACSL5,ACSL6,ACSL4,CPT1C,ACSL1
Glucose and Glucose-1-phosphate Degradation	1.86	0.545	0.816	HK1,HK2,PGM2L1,PGM1,HK3,PGM2
Pentose Phosphate Pathway	1.86	0.545	2.449	PGD,TKT,PGLS,TALDO1,H6PD,RPIA
B Cell Activating Factor Signaling	1.85	0.366	0.832	MAPK1,NFKBIE,MAP3K1,MAPK9,NFATC4,MAPK11,TRAF6,IKBKB,NFKBID,IKBKG,MAPK14,MAPK10,NFATC2,CHUK,ELK1
Mechanisms of Viral Exit from Host Cells	1.85	0.366	#NUM!	SNF8,CHMP4B,SH3GLB1,LMNB1,PRKCZ,PRKCG,PRKCI,CHMP2A,PRKCD,VPS36,LMNB2,PRKCH,PRKD1,CHMP3,PRKCA
DNA Double-Strand Break Repair by Homologous Recombination	1.85	0.5	#NUM!	LIG1,RAD51,GEN1,POLA1,ABL1,BRCA1,NBN
Colanic Acid Building Blocks Biosynthesis	1.85	0.5	1.89	GMPPB,GPI,UGDH,GMPPA,PMM1,UGP2,GMDS
Inhibition of Angiogenesis by TSP1	1.84	0.382	-1.265	TGFBR2,CD47,MAPK14,AKT1,GUCY1A1,MAPK1,CD36,GUCY1A2,MAPK10,MAPK9,KDR,MAPK11,GUCY1B1
Type I Diabetes Mellitus Signaling	1.81	0.297	2.6	MAP2K6,MAPK1,HLA-A,NFKBIE,SOCS6,MAP3K5,MAPK11,FAS,IRAK1,BCL2,HLA-G,CD28,IKBKB,GAD2,IKBKG,HLA-DMA,HLA-DMB,BID,SOCS2,CHUK,CASP8,TNFRSF1A,MYD88,MAPK9,TRAF6,NFKBID,MAPK14,GAD1,MAPK10,CYCS,SOCS7,TNF,CPE
VEGF Signaling	1.81	0.297	-0.6	GAB2,BAD,MAPK1,SOS2,HIF1A,EIF2S1,EIF2B2,BCL2,FGFR3,PTK2,AKT1,FOXO3,MRAS,PRKCA,PIK3C2B,SRC,PIK3C2A,RRAS,GRB2,PLCG1,EIF2B3,FGFR2,TLR9,EIF2S2,PIK3R3,IRS1,PLCG2,PIK3R6,EIF2B1,EIF2B5,PIK3CB,SFN,KDR
Glutathione Redox Reactions I	1.79	0.417	1.897	GSR,GSTM1,GPX3,MGST1,GSTM2,MGST2,GPX1,GPX4,PRDX6,MGST3
STAT3 Pathway	1.77	0.288	-1.976	IL6ST,IL15RA,IL1A,MAPK1,SOCS6,IL17RA,MAPK11,BCL2,FGFR3,TGFBR2,MAP3K10,IGF1,BMPR1A,IGF1R,PDGFRA,MRAS,SOCS2,CDC25A,SRC,IL2RG,IL3RA,RRAS,IL6R,FGFR2,MAPK9,IL12RB2,IGF2R,IL20RB,PIAS3,CSF2RB,MAPK14,NTRK2,NTRK3,MAPK10,TGFA,INSR,SOCS7,KDR
IL-17A Signaling in Airway Cells	1.76	0.312	-0.408	GAB2,PIK3C2B,PIK3C2A,MAPK1,GRB2,NFKBIE,MAPK9,FGFR2,TLR9,IL17RA,MAPK11,PIK3R3,TRAF6,FGFR3,NFKBID,CXCL3,IKBKB,IKBKG,MAPK14,AKT1,IRS1,MAPK10,PIK3R6,PIK3CB,CHUK
TR/RXR Activation	1.75	0.3	#NUM!	GAB2,HIF1A,EP300,NCOA4,FGFR3,KLF9,SLC16A3,AKT1,SCARB1,FASN,SLC16A2,PIK3C2B,SLC2A1,PIK3C2A,GRB2,FGFR2,THRA,PFKP,TLR9,NCOA3,PIK3R3,ENO1,HP,SREBF2,IRS1,PIK3R6,PIK3CB,STRBP,ACACA,RXRA
VEGF Family Ligand-Receptor Interactions	1.75	0.302	-1.134	GAB2,MAPK1,SOS2,PRKCZ,FGFR3,AKT1,MRAS,PRKD1,PRKCA,PLA2G12A,PIK3C2B,PIK3C2A,RRAS,GRB2,PLCG1,FGFR2,TLR9,PRKCG,PIK3R3,PLA2G6,PLA2G4A,PRKCI,PRKCD,IRS1,PLCG2,PIK3R6,PRKCH,PIK3CB,KDR
Induction of Apoptosis by HIV1	1.73	0.328	0.447	NAIP,Naip1 (includes others),TNFRSF1A,NFKBIE,MAPK9,MAP3K5,FAS,XIAP,BAK1,BCL2,NFKBID,IKBKB,IKBKG,MAPK10,BID,CYCS,CHUK,SLC25A10,CASP8,TNF
mTOR Signaling	1.73	0.269	-0.729	GAB2,EIF3C,MAPK1,PRKAB1,PDPK1,FGFR3,PPM1L,MRAS,PRKD1,AKT1S1,RND2,PIK3C2B,DDIT4,RRAS,FGFR2,TLR9,PIK3R3,RPS6KA6,RHOQ,RND3,PPP2R3A,EIF4A3,IRS1,PRKCD,RHOA,PPP2R2B,PIK3R6,PRKCH,INSR,FKBP1A,HIF1A,EIF4G1,PRR5L,PRKAG1,PRKCZ,HMOX1,AKT1,RHOD,GPLD1,PRKAA2,RPTOR,RHOU,RHOF,PRKCA,PIK3C2A,GRB2,EIF3J,PRKCG,RHOV,PRKCI,EIF4A1,PRKAG2,RPS27A,RPS6KA4,PIK3CB,RPS6KC1
TWEAK Signaling	1.73	0.371	0.277	NAIP,Naip1 (includes others),NFKBIE,BAG4,XIAP,NFKBID,IKBKB,IKBKG,TNFSF12,BID,CYCS,CHUK,CASP8
Glycine Cleavage Complex	1.71	0.667	0	GCSH,DLD,GLDC,AMT
Rapoport-Luebering Glycolytic Shunt	1.71	0.667	2	MINPP1,PGAM1,TIGAR,BPGM
GDP-mannose Biosynthesis	1.71	0.667	1	GMPPB,GPI,GMPPA,PMM1
D-myo-inositol (1,3,4)-trisphosphate Biosynthesis	1.7	0.444	0.707	SYNJ2,MINPP1,INPP5J,INPP5B,ITPKC,INPPL1,INPP5K,OCRL
TNFR1 Signaling	1.7	0.34	1.213	MAP4K2,NAIP,Naip1 (includes others),TNFRSF1A,NFKBIE,MAP3K1,XIAP,NFKBID,IKBKB,IKBKG,PAK3,BID,CYCS,PAK5,CHUK,CASP8,TNF
CD40 Signaling	1.69	0.309	-0.816	MAP2K6,GAB2,PIK3C2B,MAPK1,ATF1,PIK3C2A,GRB2,NFKBIE,MAPK9,FGFR2,TLR9,MAPK11,TRAF6,FGFR3,PIK3R3,NFKBID,IKBKB,IKBKG,MAPK14,CD40,IRS1,PIK3R6,MAPK10,PIK3CB,CHUK
tRNA Charging	1.69	0.359	3.207	IARS2,RARS2,GARS,NARS2,FARSA,WARS2,WARS,LARS,TARS2,RARS,AARS2,AARS,SARS2,SARS
Death Receptor Signaling	1.68	0.301	1.134	Naip1 (includes others),NFKBIE,MAP3K5,FAS,LIMK1,BCL2,IKBKB,IKBKG,TNKS,TIPARP,TNFSF12,BID,CHUK,CASP8,TNFRSF21,NAIP,TNFRSF1A,PARP4,TBK1,TNKS2,PARP3,ARHGDIB,XIAP,NFKBID,CYCS,MAP4K4,TNF,HSPB1
Docosahexaenoic Acid (DHA) Signaling	1.68	0.333	#NUM!	GAB2,PIK3C2B,BAD,PIK3C2A,GRB2,PDPK1,FGFR2,TLR9,BCL2,PIK3R3,FGFR3,AKT1,IRS1,PIK3R6,BID,CYCS,PIK3CB,BCL2A1
Glycogen Degradation III	1.66	0.467	1.134	PGM2L1,PGM1,PYGL,PYGB,AGL,PGM2,MTAP
Glutathione-mediated Detoxification	1.66	0.375	2.309	GSTA3,Gstt3,GSTM1,MGST1,GSTM2,GSTM5,MGST2,GGH,GSTM4,HPGDS,GSTO1,MGST3
Tryptophan Degradation X (Mammalian, via Tryptamine)	1.66	0.4	0.632	ALDH2,ALDH1B1,ALDH4A1,ALDH1L1,ALDH1L2,ALDH3A2,ALDH3B1,ALDH9A1,ALDH7A1,MAOA
Ethanol Degradation IV	1.66	0.4	0.632	ALDH2,ALDH1B1,ALDH4A1,ALDH1L1,ALDH1L2,ALDH3A2,ALDH3B1,ALDH9A1,ACSL1,ALDH7A1
Actin Nucleation by ARP-WASP Complex	1.65	0.323	0.728	RND2,ITGB1,RRAS,GRB2,ARPC5L,GNA12,SOS2,ITGA5,WASF1,NCK2,RHOV,WIPF1,RHOQ,RND3,RHOD,RHOA,MRAS,RHOU,RHOF,VASP
Role of NFAT in Regulation of the Immune Response	1.65	0.269	-0.295	GAB2,MAPK1,SOS2,FGFR3,IKBKB,CD28,IKBKG,GNA15,PPP3R1,MRAS,PLCB1,GNA13,PIK3C2B,RRAS,GNG2,FGFR2,GNG3,GNAZ,TLR9,PIK3R3,NFKBID,PLCG2,IRS1,GNAO1,PIK3R6,LCP2,BLNK,Calm1 (includes others),HLA-A,NFKBIE,GNA11,GNG11,AKT1,HLA-DMA,HLA-DMB,CHUK,FCGR3A/FCGR3B,PIK3C2A,CD79B,GRB2,GNA12,CSNK1G3,MEF2A,GNAI1,PLCG1,NFATC4,BTK,RCAN1,GNAI3,PLCB4,NFATC2,PIK3CB
EGF Signaling	1.63	0.314	-1.091	GAB2,PIK3C2B,SRC,MAPK1,PIK3C2A,GRB2,MAP3K1,SOS2,PLCG1,FGFR2,TLR9,MAPK11,FGFR3,PIK3R3,MAPK14,AKT1,IRS1,PIK3R6,PIK3CB,ELK1,RASA1,PRKCA
IL-9 Signaling	1.63	0.34	-0.535	STAT5A,PIK3C2B,GAB2,IL2RG,PIK3C2A,GRB2,FGFR2,TLR9,FGFR3,PIK3R3,IRS1,PIK3R6,SOCS2,PIK3CB,STAT5B,TNF
Osteoarthritis Pathway	1.61	0.265	-1	PRKAB1,FZD3,SMAD3,SDC4,SLC39A8,TGFBR2,FGFR3,CTNNA2,RUNX2,MTF1,ADAMTS4,HDAC4,SMAD9,DDIT4,PTCH1,CREB3,ITGA5,ANXA2,TLR2,FZD5,NOTCH1,TNF,RBP4,TCF4,BMP2,HIF1A,SMAD5,OCRL,PRKAG1,BMPR1A,ANXA5,FOXO3,CREB1,PRKAA2,SMO,SPHK1,CASP1,SMAD4,NAMPT,S100A8,CHUK,CASP8,PPARG,ITGB1,TIMP3,EPAS1,S1PR2,PPARD,TNFRSF1A,DLX5,SMAD6,GREM1,TCF7L1,GLIS2,PRKAG2,SOX9
Fatty Acid α-oxidation	1.6	0.409	0.333	ALDH2,ALDH1B1,ALDH4A1,ALDH1L1,ALDH1L2,ALDH3A2,ALDH3B1,ALDH9A1,ALDH7A1
D-myo-inositol (1,4,5,6)-Tetrakisphosphate Biosynthesis	1.59	0.278	-0.632	MINPP1,DUSP8,PPP1R1A,PTPN13,NUDT3,PPFIBP2,PPFIA3,NUDT12,MDP1,PIKFYVE,NT5C,NUDT14,PPM1K,PPFIA2,PTPN12,OCRL,UBLCP1,PTPRF,PTPRC,MTMR6,ATP1A1,PHOSPHO1,PTPRO,NUDT11,INPP5B,PALD1,EYA4,RASA1,CDC25A,DUSP28,PTPN7,DUSP27,PTPRM,TNS3,MTMR4,PPP2R3A,PPP1R16B,PPM1H,DUSP23,SIRPA
D-myo-inositol (3,4,5,6)-tetrakisphosphate Biosynthesis	1.59	0.278	-0.632	MINPP1,DUSP8,PPP1R1A,PTPN13,NUDT3,PPFIBP2,PPFIA3,NUDT12,MDP1,PIKFYVE,NT5C,NUDT14,PPM1K,PPFIA2,PTPN12,OCRL,UBLCP1,PTPRF,PTPRC,MTMR6,ATP1A1,PHOSPHO1,PTPRO,NUDT11,INPP5B,PALD1,EYA4,RASA1,CDC25A,DUSP28,PTPN7,DUSP27,PTPRM,TNS3,MTMR4,PPP2R3A,PPP1R16B,PPM1H,DUSP23,SIRPA
Regulation of Cellular Mechanics by Calpain Protease	1.58	0.317	-0.243	ITGB1,CAPN5,SRC,CAPN11,MAPK1,RRAS,GRB2,CDK6,ITGA5,PTK2,CAPNS1,TLN2,CAPN1,EZR,MRAS,CAPN2,CDKN1B,CAST,CAPN10,CAPN3
Acute Myeloid Leukemia Signaling	1.57	0.293	-1.961	MAP2K6,GAB2,TCF4,BAD,MAPK1,SOS2,FGFR3,AKT1,CSF2RA,MRAS,KIT,JUP,STAT5B,IDH3B,CSF3R,STAT5A,PIK3C2B,PIK3C2A,RRAS,GRB2,FGFR2,TCF7L1,TLR9,PIK3R3,KITLG,CSF2RB,IRS1,PIK3R6,PIK3CB
Caveolar-mediated Endocytosis Signaling	1.57	0.31	#NUM!	ITGB1,SRC,RAB5C,HLA-A,ITGA8,COPE,ABL1,ITGA6,ITGA5,ITGB8,ITGAL,ITGB7,ITGB2,CD55,ALB,FLOT2,FLNA,ITGA9,CAV1,INSR,DNM2,PRKCA
TREM1 Signaling	1.56	0.307	1.877	ITGB1,STAT5A,Naip1 (includes others),MAPK1,GRB2,MYD88,LAT2,ITGA5,PLCG1,CD83,TLR9,IRAK1,TLR2,CXCL3,AKT1,CD40,PLCG2,TLR7,CASP1,Tlr13,TLR3,STAT5B,TNF
Purine Nucleotides Degradation II (Aerobic)	1.55	0.421	2.121	NT5C3A,GDA,NT5E,XDH,IMPDH1,NT5C,NT5C2,ACPP
Gluconeogenesis I	1.53	0.385	2.53	PGK1,ENO1,GPI,ALDOB,ENO3,PGAM1,ALDOA,GAPDH,ME2,BPGM
Pentose Phosphate Pathway (Oxidative Branch)	1.52	0.75	#NUM!	PGD,PGLS,H6PD
Heme Degradation	1.52	0.75	#NUM!	HMOX1,BLVRB,HMOX2
Mitochondrial Dysfunction	1.51	0.269	#NUM!	HSD17B10,SDHB,NDUFA9,PRDX5,XDH,NDUFB3,COX6A2,BCL2,VDAC2,NDUFB9,NDUFA5,NDUFS1,SOD2,GPD2,NDUFS6,NDUFB6,NDUFA10,CPT1C,GPX4,CASP8,NDUFB4,CPT1A,ATP5PO,NDUFV3,BACE1,MAPK9,LRRK2,VDAC3,GSR,VPS9D1,NDUFS8,NDUFA11,UQCR10,TXN2,NDUFB7,CYC1,MAPK10,NDUFA12,SDHD,APH1B,CYCS,CYB5A,NDUFS3,UQCRQ,PSEN1,MAOA
FGF Signaling	1.5	0.293	-1.961	MAP2K6,GAB2,MAPK1,SOS2,MAP3K5,MAPK11,FGF13,FGFR3,AKT1,CREB1,PRKCA,PIK3C2B,PIK3C2A,GRB2,CRKL,CREB3,MAP3K1,PLCG1,FGFR2,TLR9,PIK3R3,MAPK14,IRS1,PIK3R6,FGF11,PIK3CB,FGFRL1
Endometrial Cancer Signaling	1.5	0.306	-0.447	GAB2,PIK3C2B,MAPK1,BAD,PIK3C2A,RRAS,GRB2,SOS2,PDPK1,FGFR2,TLR9,FGFR3,PIK3R3,CTNNA2,AKT1,APC2,IRS1,FOXO3,PIK3R6,MRAS,PIK3CB,ELK1
Neurotrophin/TRK Signaling	1.5	0.298	-1.091	MAP2K6,GAB2,MAPK1,SOS2,PDPK1,MAP3K5,FGFR3,AKT1,CREB1,MRAS,SORCS1,PIK3C2B,PIK3C2A,RRAS,GRB2,CREB3,FGFR2,PLCG1,TLR9,PIK3R3,NTRK2,NTRK3,IRS1,PIK3R6,PIK3CB
TNFR2 Signaling	1.49	0.367	1.265	NAIP,IKBKB,NFKBID,IKBKG,Naip1 (includes others),NFKBIE,MAP3K1,TBK1,CHUK,TNF,XIAP
Sonic Hedgehog Signaling	1.49	0.367	-1.897	ARRB2,PRKAR2B,STK36,GLIS2,PTCH1,SMO,PRKAR1B,PRKAG2,PRKACA,PRKAG1,DYRK1A
iNOS Signaling	1.48	0.333	2.496	Calm1 (includes others),MAPK1,MYD88,NFKBIE,HMGA1,IRAK3,MAPK11,IRAK1,TRAF6,IKBKB,NFKBID,IKBKG,MAPK14,CHUK,IRAK2
Role of p14/p19ARF in Tumor Suppression	1.48	0.333	1.069	CDKN2A,GAB2,PIK3C2B,PIK3C2A,GRB2,FGFR2,TLR9,FGFR3,PIK3R3,IRS1,E2F1,PIK3R6,SENP3,PIK3CB,POLR3D
Superpathway of D-myo-inositol (1,4,5)-trisphosphate Metabolism	1.47	0.391	1	SYNJ2,MINPP1,INPP5J,IMPAD1,INPP5B,ITPKC,INPPL1,INPP5K,OCRL
UVC-Induced MAPK Signaling	1.46	0.327	-1.5	SRC,MAPK1,RRAS,MAPK9,MAPK11,PRKCZ,PRKCG,MAPK14,PRKCI,PRKCD,MRAS,MAPK10,PRKCH,SMPD3,PRKD1,PRKCA
Ethanol Degradation II	1.45	0.353	1.155	ADH5,ALDH2,ALDH1B1,ALDH4A1,ALDH1L1,ALDH1L2,ALDH3A2,ALDH3B1,ADHFE1,ALDH9A1,ACSL1,ALDH7A1
CD27 Signaling in Lymphocytes	1.45	0.321	-0.258	MAP2K6,MAP3K6,MAP3K13,NFKBIE,MAP3K1,MAPK9,MAP3K4,MAP3K5,NFKBID,IKBKB,MAP3K10,IKBKG,MAPK10,BID,CYCS,CHUK,CASP8
Fatty Acid Activation	1.45	0.462	0	ACSL3,ACSBG1,ACSL5,ACSL6,ACSL4,ACSL1
HIF1α Signaling	1.45	0.278	#NUM!	GAB2,MAPK1,MMP16,MMP14,MMP15,HIF1A,MAPK11,MMP24,EP300,FGFR3,AKT1,MRAS,SLC2A5,PIK3C2B,SLC2A1,PIK3C2A,RRAS,GRB2,MAPK4,MAPK6,MAPK9,FGFR2,MMP2,TLR9,P4HTM,PIK3R3,MAPK14,EGLN1,IRS1,PIK3R6,MAPK10,HSP90AA1,PIK3CB,LDHA,VHL
autophagy	1.44	0.311	#NUM!	STX17,ATG5,ATG7,VPS16,ATG10,VPS33A,ATG3,BCL2,CTSV,CTSD,ATG9A,CTSS,ATG4D,CTSH,WIPI1,ATG4A,CTSB,NBR1,ATG16L1
Hepatic Cholestasis	1.44	0.269	#NUM!	IL1A,SLC4A2,NFKBIE,MAP3K4,HSD3B7,PRKCZ,PRKAG1,IRAK1,IKBKB,IKBKG,ADCY5,ABCC1,PPRC1,PRKAR1B,CHUK,PRKD1,PRKCA,MAP4K2,ABCB1,TJP2,CYP27A1,TNFRSF1A,MYD88,ADCY3,ADCY6,MAPK9,IRAK3,PRKCG,TRAF6,NFKBID,PRKAR2B,PRKCI,PRKCD,ADCY1,MAPK10,PRKAG2,PRKACA,PRKCH,INSR,RXRA,TNF,ADCY7,IRAK2
ErbB2-ErbB3 Signaling	1.44	0.299	-0.655	STAT5A,GAB2,PIK3C2B,MAPK1,BAD,PIK3C2A,RRAS,GRB2,SOS2,NRG4,PDPK1,FGFR2,TLR9,FGFR3,PIK3R3,AKT1,IRS1,PIK3R6,MRAS,PIK3CB,CDKN1B,ELK1,STAT5B
Role of Pattern Recognition Receptors in Recognition of Bacteria and Viruses	1.43	0.273	-0.707	GAB2,IL1A,MAPK1,EIF2S1,RNASEL,PRKCZ,FGFR3,TICAM1,CREB1,TLR7,CASP1,CLEC6A,TLR3,PRKD1,PRKCA,PIK3C2B,PIK3C2A,GRB2,MYD88,MAPK9,FGFR2,TLR9,PRKCG,TLR2,TRAF6,PIK3R3,CLEC7A,PRKCI,IRS1,PLCG2,PRKCD,Oas1d (includes others),PIK3R6,MAPK10,PIK3CB,PRKCH,C3AR1,TNF
Notch Signaling	1.43	0.342	0	DLL1,DTX3,JAG2,CNTN1,DTX4,NUMB,NOTCH4,DTX1,MAML3,APH1B,NOTCH1,HEY1,PSEN1
Thioredoxin Pathway	1.42	0.571	1	TXN,NXN,TXNRD1,TXNRD3
D-myo-inositol (1,4,5)-Trisphosphate Biosynthesis	1.42	0.37	-0.632	PLCB4,PIP5K1A,PLCE1,PIP5K1C,CDIPT,PLCG2,PIKFYVE,PLCB1,PLCG1,PI4K2B
Inflammasome pathway	1.41	0.4	1.414	NAIP,NLRP1,MYD88,CASP1,CTSB,NEK7,PANX1,CASP8
Phagosome Maturation	1.41	0.27	#NUM!	RAB5C,PRDX1,HLA-A,PRDX5,TCIRG1,PIKFYVE,NAPG,TUBB,ATP6AP1,PRDX6,TUBB2B,CTSV,DYNC1LI1,CTSD,CTSH,CTSS,RAB7B,CYBB,VAMP3,TUBB4A,TUBA1C,RILP,TUBB1,ATP6V0E2,TUBB3,VPS16,TUBB4B,VPS33A,TUBA4A,ATP6V1A,SNAP25,GPAA1,ATP6V0A1,ATP6V1E1,TUBA1A,NCF2,CTSB,VPS37A,ATP6V1B2,ATP6V0E1
RhoA Signaling	1.39	0.276	-0.354	PIKFYVE,RAPGEF6,ARHGEF1,LIMK1,Ppp1r12b,PTK2,LPAR2,IGF1,EZR,IGF1R,ARHGAP12,PFN2,ARHGEF11,GNA13,DLC1,MYL12A,ARPC5L,RTKN,GNA12,RDX,CDC42EP3,CDC42EP4,WASF1,TTN,PKN1,ARHGAP5,PIP5K1A,ABL2,RND3,PIP5K1C,RHOA,LPAR5,ARHGAP35,MSN
FAT10 Cancer Signaling Pathway	1.39	0.326	0.775	TCF4,TNFRSF1A,SMAD3,ACVR2B,ACVR1B,TGFBR2,IKBKB,PCNA,IKBKG,AKT1,ACKR3,SMAD4,CHUK,TNF,ACVR2A
G Protein Signaling Mediated by Tubby	1.38	0.355	#NUM!	PLCB4,GNG11,PLCG2,GNG2,ABL1,MRAS,PLCB1,TUB,PLCG1,GNG3,INSR
IL-6 Signaling	1.38	0.272	0.667	IL6ST,MAP2K6,GAB2,IL1A,MAPK1,NFKBIE,SOS2,MAPK11,FGFR3,IKBKB,IKBKG,AKT1,MRAS,CHUK,PIK3C2B,ABCB1,PIK3C2A,RRAS,GRB2,TNFRSF1A,IL6R,MAPK9,FGFR2,TLR9,TRAF6,PIK3R3,NFKBID,MAPK14,IRS1,PIK3R6,MAPK10,PIK3CB,ELK1,A2M,TNF,MAP4K4,HSPB1
Hypoxia Signaling in the Cardiovascular System	1.37	0.297	1.508	P4HB,NFKBIE,CREB3,NQO1,UBE2V2,UBE2W,HIF1A,UBE2O,UBE2T,EP300,NFKBID,AKT1,UBE2H,HSP90AB1,SUMO1,CREB1,HIF1AN,HSP90AA1,CDC34,LDHA,VHL,UBE2J2
Calcium-induced T Lymphocyte Apoptosis	1.37	0.303	0.728	Calm1 (includes others),HDAC2,HLA-A,HDAC1,PLCG1,ATP2A3,ATP2A2,PRKCZ,PRKCG,EP300,PRKCI,HLA-DMA,PRKCD,PPP3R1,HLA-DMB,NFATC2,PRKCH,CAPN2,PRKD1,PRKCA
Role of IL-17A in Arthritis	1.37	0.3	#NUM!	MAP2K6,GAB2,PIK3C2B,MAPK1,PIK3C2A,GRB2,NFKBIE,MAPK9,FGFR2,IL17RA,TLR9,MAPK11,FGFR3,PIK3R3,NFKBID,CXCL3,MAPK14,IRS1,PIK3R6,MAPK10,PIK3CB
UDP-D-xylose and UDP-D-glucuronate Biosynthesis	1.37	1	#NUM!	UXS1,UGDH
Lipoate Biosynthesis and Incorporation II	1.37	1	#NUM!	LIPT1,LIAS
Choline Degradation I	1.37	1	#NUM!	CHDH,ALDH7A1
Taurine Biosynthesis	1.37	1	#NUM!	CSAD,CDO1
Uridine-5'-phosphate Biosynthesis	1.37	1	#NUM!	CAD,UMPS
Formaldehyde Oxidation II (Glutathione-dependent)	1.37	1	#NUM!	ADH5,ESD
Glutamate Dependent Acid Resistance	1.37	1	#NUM!	GAD2,GAD1
Epithelial Adherens Junction Signaling	1.36	0.268	#NUM!	MYH10,TCF4,MYO7A,ACVR2B,TUBB,TUBB2B,TGFBR2,CTNNA2,YES1,AKT1,SORBS1,MRAS,TUBB4A,NECTIN1,TUBA1C,JUP,VAV2,SRC,TUBB1,DLL1,TUBB3,RRAS,TUBB4B,ARPC5L,TUBA4A,WASF1,TCF7L1,PTPRM,APC,ACVR1B,CDH2,NOTCH4,TUBA1A,MAGI1,RHOA,SSX2IP,PARD3,MAGI2,NOTCH1,ACVR2A
Human Embryonic Stem Cell Pluripotency	1.35	0.269	#NUM!	GAB2,TCF4,FZD3,BMP2,SMAD3,PDPK1,SMAD5,NOG,SOX2,FGFR3,TGFBR2,WNT7A,AKT1,BMPR1A,PDGFRA,SPHK1,SMO,MRAS,SMAD4,BMP1,PIK3C2B,S1PR2,PIK3C2A,GRB2,SMAD6,FGFR2,TCF7L1,TLR9,APC,S1PR4,PIK3R3,NTRK2,NTRK3,IRS1,PIK3R6,PIK3CB,FZD5,FGFRL1,WNT5A
D-myo-inositol (1,4,5)-trisphosphate Degradation	1.35	0.412	1.134	SYNJ2,INPP5J,IMPAD1,INPP5B,INPPL1,INPP5K,OCRL
Antiproliferative Role of Somatostatin Receptor 2	1.33	0.287	-1.147	GAB2,SRC,PIK3C2B,MAPK1,PIK3C2A,GUCY1A1,RRAS,GRB2,GNG2,FGFR2,GNG3,TLR9,PIK3R3,FGFR3,GNG11,SSTR2,IRS1,GAD1,GUCY1A2,PIK3R6,MRAS,PIK3CB,CDKN1B,ELK1,GUCY1B1
Estrogen-Dependent Breast Cancer Signaling	1.33	0.287	-1.279	HSD17B10,GAB2,MAPK1,DHRS11,FGFR3,AKT1,IGF1,CREB1,IGF1R,MRAS,STAT5B,STAT5A,SRC,PIK3C2B,PIK3C2A,RRAS,GRB2,CREB3,FGFR2,TLR9,PIK3R3,IRS1,PIK3R6,PIK3CB,ELK1
THRESHOLD AT P VALUE 0.05
Isoleucine Degradation I	1.29	0.429	0.816	HSD17B10,BCAT1,ACAT2,ECHS1,BCAT2,DLD
4-1BB Signaling in T Lymphocytes	1.29	0.344	1	IKBKB,NFKBID,IKBKG,MAPK14,MAPK1,NFKBIE,MAPK10,MAPK9,MAP3K5,CHUK,MAPK11
CD28 Signaling in T Helper Cells	1.28	0.269	0	GAB2,Calm1 (includes others),HLA-A,NFKBIE,PDPK1,FGFR3,PTPRC,IKBKB,CD28,IKBKG,AKT1,HLA-DMA,PPP3R1,HLA-DMB,CHUK,PIK3C2B,PIK3C2A,GRB2,ARPC5L,MAP3K1,PLCG1,MAPK9,FGFR2,MALT1,NFATC4,TLR9,PIK3R3,NFKBID,CARD11,IRS1,PIK3R6,MAPK10,NFATC2,PIK3CB,VAV1,LCP2
Role of BRCA1 in DNA Damage Response	1.26	0.288	-0.775	ARID1A,DPF1,ATF1,RBBP8,UIMC1,FANCC,BRCC3,CHEK1,NBN,RAD51,FANCE,E2F6,FANCD2,E2F1,E2F7,E2F5,MSH6,SMARCC1,BRCA1,BRIP1,ACTL6B,BABAM2,E2F2
Gαi Signaling	1.25	0.27	0.539	MAPK1,SOS2,RGS12,PRKAG1,GNG11,ADCY5,CNR2,MRAS,PRKAR1B,CAV1,RGS14,SRC,RRAS,GRB2,CNR1,GNG2,ADCY3,FPR2,ADCY6,GNAI1,GABBR1,GNG3,FPR1,GNAI3,P2RY13,GABBR2,PRKAR2B,P2RY14,RAP1GAP,ADCY1,PRKAG2,PRKACA,ADCY7
Role of JAK family kinases in IL-6-type Cytokine Signaling	1.24	0.36	#NUM!	IL6ST,STAT5A,MAPK14,MAPK1,IL6R,MAPK10,MAPK9,STAT5B,MAPK11
GP6 Signaling Pathway	1.24	0.267	-2.197	GAB2,COL4A5,Calm1 (includes others),COL4A6,PDPK1,PRKCZ,FGFR3,PTK2,AKT1,SCHIP1,FGB,COL11A2,PRKD1,PRKCA,PIK3C2B,LAMA5,PIK3C2A,GRB2,FGFR2,COL4A3BP,TLR9,PRKCG,LAMB2,BTK,PIK3R3,PRKCI,IRS1,PLCG2,PRKCD,COL23A1,PIK3R6,LAMA3,PIK3CB,PRKCH,COL11A1,LCP2
Purine Nucleotides De Novo Biosynthesis II	1.24	0.455	1.342	ADSS,IMPDH1,PFAS,ATIC,GART
UDP-N-acetyl-D-galactosamine Biosynthesis II	1.24	0.455	1.342	HK1,GPI,HK2,HK3,UAP1
1D-myo-inositol Hexakisphosphate Biosynthesis II (Mammalian)	1.22	0.389	0.378	SYNJ2,INPP5J,INPP5B,ITPKC,INPPL1,INPP5K,OCRL
Valine Degradation I	1.22	0.389	1.134	HIBCH,BCAT1,ECHS1,BCAT2,ABAT,DLD,BCKDHB
HIPPO signaling	1.21	0.282	1.155	TJP2,FAT4,SMAD3,PPP1R3C,CUL1,SMAD5,DLG3,ITCH,TEAD1,PPP1R3D,DLG5,PPP2R3A,WWC1,PPM1L,PPP2R2B,SCRIB,SMAD4,DLG4,BTRC,SFN,PARD3,AMOT,LATS1,RASSF1
Telomerase Signaling	1.2	0.269	0.6	GAB2,MAPK1,SOS2,ABL1,PDPK1,FGFR3,AKT1,HSP90AB1,PPM1L,MRAS,PIK3C2B,IL2RG,HDAC4,PIK3C2A,HDAC2,RRAS,GRB2,HDAC1,FGFR2,TLR9,HDAC5,TERF2,PIK3R3,PPP2R3A,IRS1,TEP1,E2F1,PPP2R2B,PIK3R6,HSP90AA1,PIK3CB,ELK3
Trehalose Degradation II (Trehalase)	1.2	0.6	#NUM!	HK1,HK2,HK3
Tetrahydrofolate Salvage from 5,10-methenyltetrahydrofolate	1.2	0.6	#NUM!	MTHFD1L,MTHFD2,GART
CMP-N-acetylneuraminate Biosynthesis I (Eukaryotes)	1.2	0.6	#NUM!	NAGK,CMAS,NANS
Folate Polyglutamylation	1.2	0.6	#NUM!	MTHFD1L,SHMT1,FPGS
GPCR-Mediated Integration of Enteroendocrine Signaling Exemplified by an L Cell	1.19	0.288	0.218	PDIA3,ADCY3,GNA11,ADCY6,GNAI1,PLCG1,PRKAG1,GNAI3,PLCB4,PLCE1,PRKAR2B,GNA15,ADCY5,PLCG2,ADCY1,PRKAG2,PRKAR1B,PRKACA,PLCB1,PLCL1,ADCY7
Noradrenaline and Adrenaline Degradation	1.19	0.324	1.155	ADH5,ALDH2,ALDH1B1,ALDH4A1,ALDH1L1,ALDH1L2,ALDH3A2,ALDH3B1,ADHFE1,ALDH9A1,ALDH7A1,MAOA
Apelin Cardiac Fibroblast Signaling Pathway	1.17	0.364	0.707	ANGPT2,AKT1,PRKAB1,SPHK1,PRKAG2,PRKAA2,SERPINE1,PRKAG1
Renal Cell Carcinoma Signaling	1.17	0.278	-1.213	GAB2,PIK3C2B,MAPK1,PIK3C2A,SLC2A1,GRB2,RRAS,SOS2,FGFR2,HIF1A,TLR9,EP300,PIK3R3,FGFR3,AKT1,PAK3,IRS1,TGFA,PIK3R6,MRAS,RPS27A,PAK5,PIK3CB,FH,VHL
Role of JAK1 and JAK3 in γc Cytokine Signaling	1.15	0.282	#NUM!	BLNK,STAT6,STAT5A,GAB2,PIK3C2B,IL2RG,IL15RA,FES,MAPK1,PIK3C2A,RRAS,GRB2,FGFR2,CRLF2,TLR9,FGFR3,PIK3R3,IRS1,PIK3R6,MRAS,PIK3CB,STAT5B
NAD Salvage Pathway II	1.15	0.346	1.667	NT5C3A,NMRK1,NT5E,NUDT12,NMNAT2,Acp5,NT5C,NT5C2,ACPP
Mitotic Roles of Polo-Like Kinase	1.12	0.288	0	SMC3,PLK3,PTTG1,WEE1,CDC7,SLK,ANAPC4,HSP90AB1,PPP2R3A,CAPN1,PPP2R2B,PPM1L,HSP90AA1,ANAPC11,CDC16,KIF11,RAD21,CDC27,CDC25A
JAK/Stat Signaling	1.12	0.275	0.408	GAB2,PIAS2,MAPK1,SOCS6,SOS2,FGFR3,AKT1,MRAS,SOCS2,STAT5B,PIK3C2B,STAT5A,STAT6,PIK3C2A,RRAS,GRB2,FGFR2,TLR9,PIK3R3,PIAS3,PIAS4,IRS1,PIK3R6,PIK3CB,SOCS7
Ovarian Cancer Signaling	1.12	0.258	-0.853	CDKN2A,GAB2,TCF4,PA2G4,MAPK1,FZD3,ABL1,PRKAG1,BCL2,FGFR3,RAD51,WNT7A,AKT1,PRKAR1B,SMO,MRAS,BRCA1,PIK3C2B,SRC,PIK3C2A,RRAS,GRB2,FGFR2,MMP2,TCF7L1,TLR9,APC,SIN3A,PIK3R3,PRKAR2B,IRS1,E2F1,PIK3R6,PRKAG2,MSH6,PRKACA,PIK3CB,FZD5,WNT5A
Wnt/Ca+ pathway	1.12	0.29	-1.886	FZD3,PDIA3,CREB3,PLCG1,NFATC4,PLCB4,CAMK2A,PLCE1,PLCG2,CREB1,SMO,PLCB1,NFATC2,FZD5,DVL3,PLCL1,WNT5A,PRKCA
tRNA Splicing	1.11	0.31	0.277	SMPDL3A,PDE7A,PDE10A,PDE4B,MPPE1,PDE1C,PDE8A,GDE1,PDE1B,TDP2,SMPDL3B,TSEN2,FICD
Regulation of eIF4 and p70S6K Signaling	1.09	0.255	0	GAB2,EIF3C,EIF4EBP2,MAPK1,SOS2,PDPK1,PAIP2,EIF2S1,EIF4G1,MAPK11,EIF2B2,PRKCZ,FGFR3,AKT1,PPM1L,MRAS,AGO1,ITGB1,PIK3C2B,PIK3C2A,RRAS,GRB2,FGFR2,EIF2B3,AGO2,ITGA5,EIF3J,TLR9,EIF2S2,PIK3R3,MAPK14,PPP2R3A,IRS1,EIF4A3,EIF4A1,AGO3,PPP2R2B,PIK3R6,EIF2B1,EIF2B5,RPS27A,PIK3CB
Agrin Interactions at Neuromuscular Junction	1.09	0.28	-0.894	ITGB1,SRC,MAPK1,RRAS,ITGA6,NRG4,MAPK9,ITGA5,RAC3,ITGAL,PTK2,ITGB2,PAK3,ERBB4,ARHGEF6,MRAS,MAPK10,PAK5,DAG1,AGRN,CTTN
Hereditary Breast Cancer Signaling	1.08	0.257	#NUM!	GAB2,GADD45B,ARID1A,DPF1,EP300,CHEK1,FGFR3,FANCE,RAD51,AKT1,FANCD2,MRAS,BRCA1,PIK3C2B,HDAC4,HDAC2,PIK3C2A,RRAS,GRB2,WEE1,HDAC1,CDK6,POLR2H,FGFR2,FANCC,TLR9,NBN,HDAC5,PIK3R3,IRS1,H2AFX,E2F1,PIK3R6,MSH6,RPS27A,PIK3CB,SMARCC1,SFN,ACTL6B
Th2 Pathway	1.08	0.257	-0.18	GAB2,CCR3,HLA-A,CRLF2,ACVR2B,FGFR3,TGFBR2,CD28,HLA-DMA,HLA-DMB,STAT5B,TIMD4,CCR1,RUNX3,STAT6,PIK3C2B,STAT5A,DLL1,IL2RG,JAG2,PIK3C2A,GRB2,FGFR2,IL12RB2,TLR9,ACVR1B,PIK3R3,ITGB2,NOTCH4,CD40,IRS1,PIK3R6,NFATC2,APH1B,PIK3CB,VAV1,NOTCH1,ACVR2A,PSEN1
BER pathway	1.08	0.417	#NUM!	LIG1,PCNA,PNKP,POLE,POLG
Melanoma Signaling	1.06	0.286	-1.5	CDKN2A,GAB2,PIK3C2B,MAPK1,BAD,PIK3C2A,RRAS,GRB2,FGFR2,TLR9,PIK3R3,FGFR3,AKT1,IRS1,E2F1,PIK3R6,MRAS,PIK3CB
GDNF Family Ligand-Receptor Interactions	1.06	0.274	-1.091	GAB2,PIK3C2B,MAPK1,PIK3C2A,RRAS,GRB2,SOS2,MAPK9,PLCG1,FGFR2,DOK3,TLR9,FGFR3,PIK3R3,GFRA1,IRS1,PLCG2,CREB1,PIK3R6,MRAS,MAPK10,PIK3CB,RASA1
PPAR Signaling	1.06	0.267	-1.177	IL1A,MAPK1,NFKBIE,SOS2,EP300,NR2F1,IKBKB,IKBKG,HSP90AB1,PDGFRA,MRAS,CHUK,STAT5B,PPARG,STAT5A,SRA1,RRAS,TNFRSF1A,GRB2,PPARD,TRAF6,NFKBID,HSP90AA1,INSR,RXRA,MAP4K4,TNF
ILK Signaling	1.05	0.249	-0.603	MYH10,GAB2,MAPK1,PDPK1,PTK2,NCK2,FGFR3,PARVB,PPM1L,RND2,PIK3C2B,FERMT2,CREB3,FGFR2,TLR9,PIK3R3,RHOQ,RND3,PPP2R3A,RHOA,IRS1,PPP2R2B,ARHGEF6,PIK3R6,MAPK10,TNF,MAP2K6,BMP2,ITGB8,HIF1A,ITGB7,AKT1,FLNA,RHOD,CREB1,RHOU,RHOF,ITGB1,FBLIM1,PIK3C2A,TNFRSF1A,GRB2,MAPK9,VIM,ITGB2,RHOV,LIMS1,RPS6KA4,PIK3CB
IL-2 Signaling	1.03	0.278	-0.229	STAT5A,GAB2,PIK3C2B,IL2RG,MAPK1,PIK3C2A,RRAS,GRB2,SOS2,FGFR2,TLR9,FGFR3,PIK3R3,AKT1,IRS1,PIK3R6,MRAS,PIK3CB,ELK1,STAT5B
Adenosine Nucleotides Degradation II	1.03	0.375	1.633	NT5C3A,NT5E,XDH,NT5C,NT5C2,ACPP
Vitamin-C Transport	1.03	0.375	#NUM!	SLC2A1,TXN,NXN,TXNRD1,GSTO1,TXNRD3
Regulation of Actin-based Motility by Rho	1.02	0.27	0	RND2,ITGB1,ARPC5L,PIKFYVE,ITGA5,WASF1,RAC3,LIMK1,Ppp1r12b,RHOV,PIP5K1A,WIPF1,RHOQ,PAK3,RND3,RHOD,PIP5K1C,RHOA,RHOU,PFN2,PAK5,ARHGDIA,RHOF,MYL12A
Leucine Degradation I	1.02	0.444	1	BCAT1,BCAT2,IVD,ACADM
Folate Transformations I	1.02	0.444	0	MTHFD1L,MTHFD2,SHMT1,MTR
HMGB1 Signaling	1.01	0.255	-0.686	MAP2K6,GAB2,IL1A,MAPK1,MAPK11,FGFR3,AKT1,RHOD,MRAS,RHOU,SERPINE1,RHOF,RND2,PIK3C2B,VCAM1,PIK3C2A,RRAS,GRB2,TNFRSF1A,MAPK9,FGFR2,TLR9,Kat6b,PIK3R3,RHOV,MAPK14,RHOQ,RND3,IRS1,RHOA,KAT6A,PIK3R6,MAPK10,PIK3CB,ELK1,TNF
IL-22 Signaling	0.979	0.333	0	STAT5A,AKT1,MAPK14,MAPK1,MAPK10,MAPK9,STAT5B,MAPK11
ERK5 Signaling	0.967	0.275	-0.229	IL6ST,SRC,BAD,RRAS,SGK1,GNA12,CREB3,MEF2A,RPS6KA6,AKT1,FOXO3,CREB1,MRAS,RPS6KA4,GNA13,SFN,WNK1,ELK4,RPS6KC1
Arginine Biosynthesis IV	0.967	0.5	#NUM!	ASS1,GLUD1,ASL
Glycerol Degradation I	0.967	0.5	#NUM!	GK5,Gk,GPD2
Selenocysteine Biosynthesis II (Archaea and Eukaryotes)	0.967	0.5	#NUM!	SEPHS2,SARS2,SARS
Glycogen Biosynthesis II (from UDP-D-Glucose)	0.967	0.5	#NUM!	GYS1,UGP2,GBE1
Remodeling of Epithelial Adherens Junctions	0.967	0.275	-0.447	TUBB1,SRC,TUBB3,RAB5C,TUBB4B,ARPC5L,TUBA4A,DNM3,TUBB,APC,TUBB2B,Mapre2,CTNNA2,TUBA1A,CBLL1,TUBA1C,TUBB4A,DNM1L,DNM2
PXR/RXR Activation	0.955	0.277	#NUM!	SCD,GSTM1,ABCB1,CPT1A,PRKAG1,PAPSS2,GSTM2,PRKAR2B,AKT1,CYP3A5,ALDH3A2,FOXO3,PRKAG2,PRKAR1B,PRKACA,INSR,RXRA,TNF
Diphthamide Biosynthesis	0.955	0.667	#NUM!	DPH5,DPH6
NADH Repair	0.955	0.667	#NUM!	GAPDH,NAXD
Methylglyoxal Degradation I	0.955	0.667	#NUM!	HAGHL,HAGH
5-aminoimidazole Ribonucleotide Biosynthesis I	0.955	0.667	#NUM!	PFAS,GART
Proline Degradation	0.955	0.667	#NUM!	ALDH4A1,LOC102724788/PRODH
Hypusine Biosynthesis	0.955	0.667	#NUM!	DHPS,EIF5A
Biotin-carboxyl Carrier Protein Assembly	0.955	0.667	#NUM!	HLCS,ACACA
S-adenosyl-L-methionine Biosynthesis	0.955	0.667	#NUM!	MAT1A,MAT2A
4-aminobutyrate Degradation I	0.955	0.667	#NUM!	ABAT,ALDH5A1
Choline Biosynthesis III	0.951	0.385	-0.447	HMOX1,PCYT1B,GPLD1,CHPT1,PCYT1A
Leukotriene Biosynthesis	0.951	0.385	1.342	MGST2,ALOX5,MGST3,GGT7,DPEP2
Dendritic Cell Maturation	0.947	0.245	1.021	GAB2,IL1A,MAPK1,HLA-A,PDIA3,NFKBIE,CD83,MAPK11,FGFR3,CD1D,IKBKB,IKBKG,PLCE1,AKT1,HLA-DMA,HLA-DMB,CREB1,PLCB1,TLR3,LTBR,CHUK,COL11A2,PLCL1,FCGR3A/FCGR3B,PIK3C2B,PIK3C2A,MYD88,TNFRSF1A,GRB2,CREB3,FGFR2,MAPK9,PLCG1,TLR9,TLR2,TRAF6,PIK3R3,NFKBID,PLCB4,MAPK14,CD40,IRS1,FSCN1,PLCG2,PIK3R6,MAPK10,PIK3CB,TNF
Role of CHK Proteins in Cell Cycle Checkpoint Control	0.936	0.281	-0.832	CHEK1,NBN,E2F6,PCNA,PPP2R3A,RAD9A,RAD17,PPP2R2B,PPM1L,E2F1,E2F7,E2F5,TLK1,BRCA1,E2F2,CDC25A
Maturity Onset Diabetes of Young (MODY) Signaling	0.9	0.333	#NUM!	CACNA1D,ALDOB,GAPDH,CACNA1C,FABP1,INSR,CACNA1A
Dopamine Degradation	0.896	0.297	0.302	ALDH2,ALDH1B1,ALDH4A1,ALDH1L1,SULT4A1,ALDH1L2,ALDH3A2,ALDH3B1,ALDH9A1,ALDH7A1,MAOA
Circadian Rhythm Signaling	0.893	0.303	#NUM!	GRIN2B,NR1D1,ADCYAP1R1,BHLHE40,CRY2,CREB1,CREB3,CRY1,GRINA,GRIN3A
CNTF Signaling	0.873	0.268	-1.414	IL6ST,GAB2,PIK3C2B,MAPK1,PIK3C2A,RRAS,GRB2,CNTFR,FGFR2,TLR9,PIK3R3,FGFR3,RPS6KA6,AKT1,IRS1,PIK3R6,MRAS,PIK3CB,RPS6KA4
Salvage Pathways of Pyrimidine Ribonucleotides	0.87	0.258	-0.2	MAP2K6,CDK18,DAPK1,APOBEC1,MAPK1,MAP3K6,SGK1,MAPK6,CDK6,MAPK9,GRK5,PKN1,LIMK1,IRAK1,AK5,PAK3,CDK5,PRKCD,PRKAA2,PAK5,PRKCH,UCK2,ADPGK,ACVR2A,DYRK1A
Tight Junction Signaling	0.857	0.244	#NUM!	CPSF2,MYH10,CLDN11,MPP5,CPSF1,NAPG,SYMPK,PRKCZ,PRKAG1,SMURF1,TGFBR2,MPDZ,AKT1,PPM1L,PRKAR1B,VAMP3,CSTF2,NECTIN1,STX4,VASP,TJP2,TNFRSF1A,YBX3,CASK,CNKSR3,SNAP25,GPAA1,F11R,EPB41,TJP3,PRKAR2B,PRKCI,PPP2R3A,JAM3,RHOA,PPP2R2B,PRKAG2,PRKACA,CPSF3,MAGI2,TNF
IL-17 Signaling	0.854	0.258	#NUM!	MAP2K6,GAB2,PIK3C2B,MAPK1,PIK3C2A,RRAS,GRB2,MAPK9,FGFR2,IL17RA,TLR9,MAPK11,FGFR3,PIK3R3,TRAF6,MAPK14,AKT1,TIMP1,IRS1,PIK3R6,MRAS,MAPK10,PIK3CB,ELK1
cAMP-mediated signaling	0.842	0.238	0.14	CAMK1,MAPK1,AKAP3,CAMK2D,CAMK2A,ADCY5,GDE1,PPP3R1,CNR2,TDP2,ADORA2B,SMPDL3B,RGS14,PKIA,FICD,SMPDL3A,PDE10A,CNR1,CREB3,PDE4B,FPR1,PDE1C,PDE8A,RAP1GAP,GNAO1,PDE1B,PRKACA,PTGER2,CAMK2G,Calm1 (includes others),PDE7A,DUSP6,RGS12,MPPE1,AKAP11,CREB1,CAMK1G,PRKAR1B,CAMK2B,SRC,PTGIR,ADCY3,ADCY6,FPR2,GNAI1,GABBR1,AKAP6,GABBR2,P2RY13,GNAI3,P2RY14,PRKAR2B,ADCY1,ADCY7
Apelin Muscle Signaling Pathway	0.821	0.333	0.816	AKT1,PRKAB1,PRKAG2,MRAS,PRKAA2,PRKAG1
Antiproliferative Role of TOB in T Cell Signaling	0.815	0.308	#NUM!	TGFBR2,CCNE2,MAPK1,SMAD3,CUL1,SMAD4,CDKN1B,CDC34
Estrogen-mediated S-phase Entry	0.815	0.308	-0.707	E2F6,CCNE2,E2F1,E2F7,E2F5,CDKN1B,E2F2,CDC25A
Glucocorticoid Receptor Signaling	0.81	0.231	#NUM!	GAB2,MAPK1,PRKAB1,SGK1,SMAD3,Hspa1b,SOS2,PBX1,SLPI,HSPA5,MNAT1,TSC22D3,TGFBR2,FGFR3,IKBKB,CXCL3,IKBKG,BAG1,PPP3R1,SUMO1,MRAS,SERPINE1,PIK3C2B,STAT5A,RRAS,HSPA9,POLR2H,FGFR2,TLR9,NCOA3,PIK3R3,TRAF6,NFKBID,TAF5,IRS1,ERCC3,PRKACA,MAPK10,PIK3R6,HSP90AA1,NR3C2,TNF,ARID1A,DPF1,POU2F2,GTF2F2,NFKBIE,GTF2H2,GTF2A1,MAPK11,PRKAG1,EP300,BCL2,GTF2B,AKT1,HSP90AB1,FOXO3,CREB1,PRKAA2,SMAD4,GTF2H5,CHUK,STAT5B,FKB…
Regulation of the Epithelial-Mesenchymal Transition Pathway	0.801	0.239	#NUM!	MAP2K6,LOX,GAB2,TCF4,MAPK1,FZD3,SMAD3,SOS2,PARD6G,HIF1A,FGF13,SMURF1,TGFBR2,FGFR3,PYGO1,WNT7A,AKT1,SMO,MRAS,SMAD4,PIK3C2B,JAG2,PIK3C2A,GRB2,RRAS,FGFR2,MMP2,TCF7L1,ZEB1,TLR9,APC,PIK3R3,CDH2,NOTCH4,IRS1,RHOA,ZEB2,PIK3R6,APH1B,PIK3CB,FZD5,FGF11,DVL3,FGFRL1,NOTCH1,WNT5A,PSEN1
Dopamine Receptor Signaling	0.799	0.26	-0.905	GCH1,PPP1R3C,ADCY3,ADCY6,PRKAG1,PPP1R3D,PRKAR2B,PPP2R3A,ADCY5,PTS,PPM1L,PPP2R2B,ADCY1,PRKAG2,PRKAR1B,PRKACA,SPR,SLC18A1,ADCY7,MAOA
Pentose Phosphate Pathway (Non-oxidative Branch)	0.793	0.429	#NUM!	TKT,TALDO1,RPIA
Phosphatidylcholine Biosynthesis I	0.793	0.429	#NUM!	PCYT1B,CHPT1,PCYT1A
Glycoaminoglycan-protein Linkage Region Biosynthesis	0.793	0.429	#NUM!	B4GALT7,B3GAT1,B3GAT2
Unfolded protein response	0.772	0.268	#NUM!	PPARG,P4HB,Hspa1b,HSPA9,MAP3K5,HSPA5,CEBPG,BCL2,PDIA6,SREBF2,EDEM1,MBTPS1,VCP,DNAJA2,CD82
IL-17A Signaling in Fibroblasts	0.764	0.286	#NUM!	TRAF6,IKBKB,NFKBID,IKBKG,MAPK14,MAPK1,NFKBIE,CHUK,IL17RA,MAPK11
VDR/RXR Activation	0.759	0.256	0.832	LRP5,CCNC,PPARD,HR,PRKCZ,PSMC5,NCOA3,PRKCG,EP300,GTF2B,PRKCI,RUNX2,PRKCD,MXD1,IGFBP3,PRKCH,CDKN1B,RXRA,PRKD1,PRKCA
Dolichyl-diphosphooligosaccharide Biosynthesis	0.752	0.364	2	ALG3,ALG5,ALG6,ALG1
p38 MAPK Signaling	0.752	0.246	2.353	MAP2K6,IL1A,MAP3K5,MAPK11,FAS,IRAK1,TGFBR2,CREB1,EEF2K,PLA2G12A,ATF1,TNFRSF1A,CREB3,MEF2A,MKNK2,IRAK3,TRAF6,PLA2G6,PLA2G4A,RPS6KA6,MAPK14,MAX,MAPT,RPS6KA4,ELK1,TNF,HSPB1,RPS6KC1,IRAK2
GADD45 Signaling	0.735	0.316	#NUM!	CCNE2,PCNA,GADD45B,CCND2,MAP3K4,BRCA1
DNA damage-induced 14-3-3σ Signaling	0.735	0.316	#NUM!	CCNE2,AKT1,RAD9A,RAD17,BRCA1,SFN
Branched-chain α-keto acid Dehydrogenase Complex	0.717	0.5	#NUM!	DLD,BCKDHB
Phenylethylamine Degradation I	0.717	0.5	#NUM!	ALDH2,ALDH3A2
Glutathione Redox Reactions II	0.717	0.5	#NUM!	GSR,PDIA3
L-cysteine Degradation I	0.717	0.5	#NUM!	CDO1,GOT2
Glutamine Biosynthesis I	0.684	1	#NUM!	GLUL
Glutamate Removal from Folates	0.684	1	#NUM!	GGH
Sorbitol Degradation I	0.684	1	#NUM!	SORD
Lipoate Salvage and Modification	0.684	1	#NUM!	LIPT1
Asparagine Biosynthesis I	0.684	1	#NUM!	ASNS
Adenine and Adenosine Salvage VI	0.684	1	#NUM!	ADK
Crosstalk between Dendritic Cells and Natural Killer Cells	0.68	0.247	#NUM!	IL2RG,IL15RA,IL3RA,HLA-A,CD83,TLR9,ITGAL,FAS,HLA-G,CD28,CSF2RB,CAMK2D,TLN2,CAMK2A,CD40,FSCN1,TLR7,LTBR,TLR3,TNF,CAMK2B,CAMK2G
Gαs Signaling	0.676	0.243	-0.2	SRC,PTGIR,MAPK1,ADD2,CNR1,GNG2,CREB3,ADCY3,ADCY6,GNG3,PRKAG1,ADD3,PRKAR2B,GNG11,ADCY5,ADCY1,CREB1,PRKAG2,PRKACA,HCK,MRAS,PRKAR1B,ADORA2B,PTGER2,ELK1,ADCY7
TCA Cycle II (Eukaryotic)	0.668	0.292	2.646	SDHB,SUCLA2,DLST,DLD,SDHD,FH,IDH3B
Role of NANOG in Mammalian Embryonic Stem Cell Pluripotency	0.664	0.238	-1.213	IL6ST,GAB2,MAPK1,FZD3,BMP2,SOS2,SMAD5,FGFR3,SOX2,WNT7A,AKT1,BMPR1A,MRAS,SMO,SMAD4,BMP1,PIK3C2B,SMAD9,PIK3C2A,RRAS,GRB2,FGFR2,TCF7L1,TLR9,APC,PIK3R3,IRS1,PIK3R6,FZD5,PIK3CB,WNT5A
LXR/RXR Activation	0.662	0.24	-4.146	SCD,APOE,IL1A,APOB,MSR1,ABCG4,APOA2,CD36,AMBP,ABCA1,C4A/C4B,LYZ,FASN,LPL,SERPINA1,S100A8,TLR3,GC,ECHS1,TNFRSF1A,AHSG,ALB,APOA1,ACACA,PLTP,RXRA,TNF,HADH,RBP4
Airway Pathology in Chronic Obstructive Pulmonary Disease	0.66	0.375	#NUM!	CXCL3,MMP2,TNF
Superoxide Radicals Degradation	0.66	0.375	#NUM!	SOD2,NQO1,SOD1
Granzyme B Signaling	0.65	0.312	-0.447	LMNB2,BID,CYCS,CASP8,LMNB1
Glutaryl-CoA Degradation	0.65	0.312	0.447	HSD17B10,ACAT2,HACD1,CDYL,HADH
Parkinson's Signaling	0.65	0.312	#NUM!	MAPK14,MAPK1,CYCS,SNCAIP,MAPK11
Cleavage and Polyadenylation of Pre-mRNA	0.648	0.333	#NUM!	CPSF2,CPSF1,CSTF2,CPSF3
Dermatan Sulfate Biosynthesis	0.642	0.254	-0.775	CHST7,CHSY1,CHST12,CHST15,DSE,CHST2,B4GALT7,CHST1,SULT4A1,UST,CHST3,B3GAT1,NDST1,B3GAT2,CHPF2
T Cell Exhaustion Signaling Pathway	0.618	0.231	-0.522	GAB2,MAPK1,HLA-A,SMAD3,HAVCR2,ACVR2B,FGFR3,HLA-G,TGFBR2,CD28,AKT1,HLA-DMA,PPM1L,HLA-DMB,MRAS,PDK1,PIK3C2B,IRF4,PIK3C2A,RRAS,GRB2,IL6R,MGAT5,FGFR2,LAG3,MAPK9,PLCG1,IL12RB2,NFATC4,TLR9,ACVR1B,PIK3R3,PPP2R3A,IRS1,PLCG2,PPP2R2B,PIK3R6,MAPK10,NFATC2,PIK3CB,KDR,ACVR2A
Th1 and Th2 Activation Pathway	0.611	0.23	#NUM!	MAP2K6,GAB2,CCR3,HLA-A,HAVCR2,CRLF2,ACVR2B,FGFR3,TGFBR2,CD28,HLA-DMA,HLA-DMB,STAT5B,TIMD4,CCR1,RUNX3,STAT6,PIK3C2B,STAT5A,DLL1,IL2RG,JAG2,PIK3C2A,GRB2,IL6R,FGFR2,IL12RB2,NFATC4,TLR9,ACVR1B,PIK3R3,ITGB2,NOTCH4,CD40,IRS1,PIK3R6,NFATC2,APH1B,PIK3CB,VAV1,NOTCH1,ACVR2A,PSEN1
IL-17A Signaling in Gastric Cells	0.604	0.28	0.378	MAPK14,MAPK1,MAPK10,MAPK9,IL17RA,TNF,MAPK11
IL-10 Signaling	0.6	0.246	#NUM!	MAP2K6,CCR1,IL1A,MAPK1,NFKBIE,BLVRB,MAPK11,TRAF6,NFKBID,HMOX1,IKBKB,IKBKG,MAPK14,CHUK,ELK1,MAP4K4,TNF
DNA Methylation and Transcriptional Repression Signaling	0.583	0.265	#NUM!	SAP18,HDAC2,MECP2,MTA1,DNMT3A,HDAC1,SAP30,SIN3A,RBBP4
Assembly of RNA Polymerase III Complex	0.561	0.308	#NUM!	GTF3C1,GTF3A,BRF1,POLR3D
γ-glutamyl Cycle	0.561	0.308	1	GCLC,GCLM,GSS,GGT7
Creatine-phosphate Biosynthesis	0.556	0.4	#NUM!	CKB,MAP4K4
2-ketoglutarate Dehydrogenase Complex	0.556	0.4	#NUM!	DLST,DLD
Myo-inositol Biosynthesis	0.556	0.4	#NUM!	ISYNA1,IMPAD1
Lysine Degradation V	0.556	0.4	#NUM!	PIPOX,ALDH7A1
Citrulline-Nitric Oxide Cycle	0.556	0.4	#NUM!	ASS1,ASL
Prostanoid Biosynthesis	0.551	0.333	#NUM!	PTGIS,PTGES,HPGDS
Sucrose Degradation V (Mammalian)	0.551	0.333	#NUM!	ALDOB,TPI1,ALDOA
Phosphatidylethanolamine Biosynthesis II	0.551	0.333	#NUM!	PCYT2,SELENOI,ETNK1
Chondroitin Sulfate Biosynthesis	0.548	0.246	-0.535	CHST2,B4GALT7,CHST1,SULT4A1,UST,CHST7,CHSY1,CHST3,B3GAT1,CHST12,NDST1,B3GAT2,CHST15,CHPF2
Coagulation System	0.536	0.257	-0.333	F2R,PROS1,PLAUR,F13A1,VWF,FGB,SERPINA1,SERPINE1,A2M
Role of PI3K/AKT Signaling in the Pathogenesis of Influenza	0.536	0.238	-1.5	GAB2,PIK3C2B,MAPK1,PIK3C2A,GRB2,NFKBIE,CRKL,GNAI1,FGFR2,TLR9,PIK3R3,FGFR3,GNAI3,NFKBID,AKT1,IRS1,PIK3R6,ZNF346,PIK3CB
Polyamine Regulation in Colon Cancer	0.527	0.273	#NUM!	PPARG,TCF4,MAX,MXD1,PSME3,APC
Oncostatin M Signaling	0.511	0.25	-1	IL6ST,STAT5A,TIMP3,EPAS1,MAPK1,GRB2,RRAS,MRAS,STAT5B,ELK1
Oxidative Phosphorylation	0.496	0.229	5	SDHB,NDUFB4,NDUFA9,ATP5PO,NDUFV3,NDUFB3,COX6A2,VPS9D1,NDUFB9,NDUFA5,NDUFS1,NDUFS8,NDUFA11,UQCR10,CYC1,NDUFB7,NDUFS6,SDHD,NDUFA12,NDUFA10,NDUFB6,CYCS,CYB5A,NDUFS3,UQCRQ
Phenylalanine Degradation IV (Mammalian, via Side Chain)	0.485	0.286	2	ALDH2,ALDH3A2,GOT2,MAOA
Ketolysis	0.463	0.3	#NUM!	ACAT2,BDH1,OXCT1
Glycine Betaine Degradation	0.463	0.3	#NUM!	SARDH,PIPOX,SHMT1
Cancer Drug Resistance By Drug Efflux	0.461	0.236	#NUM!	FOXO4,ABCB1,MAPK1,RRAS,FOXG1,PIK3R3,AKT1,FOXO6,ABCC1,FOXO3,MRAS,PIK3CB,PDK1
Estrogen Receptor Signaling	0.457	0.224	#NUM!	CCNC,MAPK1,GTF2F2,SOS2,GTF2H2,GTF2A1,MNAT1,G6PC3,EP300,DDX5,GTF2B,RUNX2,MED21,MRAS,GTF2H5,GTF2H3,MED12L,MED18,SRC,SRA1,RRAS,GRB2,POLR2H,RBFOX2,MED6,NCOA3,TAF5,ERCC3,TRRAP,MED13L
Cdc42 Signaling	0.453	0.222	-0.6	FGD3,MAPK1,HLA-A,EXOC6,MAPK11,PRKCZ,LIMK1,HLA-G,Ppp1r12b,IQGAP2,DIAPH1,HLA-DMA,HLA-DMB,RASA1,MYL12A,VAV2,ITGB1,SRC,EXOC1,ARPC5L,ITGA5,MAPK9,FGD1,TNK2,APC,CDC42BPA,WIPF1,MAPK14,PRKCI,EXOC8,PAK3,APC2,ARHGEF6,MAPK10,CDC42SE1,VAV1,PARD3
Cell Cycle Regulation by BTG Family Proteins	0.45	0.243	-0.816	E2F6,CCNE2,PPP2R3A,PPM1L,E2F1,PPP2R2B,E2F7,E2F5,E2F2
MSP-RON Signaling Pathway	0.444	0.23	#NUM!	GAB2,PIK3C2B,IL3RA,PIK3C2A,GRB2,FGFR2,TLR9,PRKCZ,TLR2,PIK3R3,FGFR3,CSF2RB,ITGB2,IRS1,PIK3R6,PIK3CB,TNF
Urea Cycle	0.441	0.333	#NUM!	ASS1,ASL
Chondroitin and Dermatan Biosynthesis	0.441	0.333	#NUM!	CHSY1,CHPF2
UDP-N-acetyl-D-glucosamine Biosynthesis II	0.441	0.333	#NUM!	GFPT1,UAP1
NAD Biosynthesis III	0.441	0.333	#NUM!	NMNAT2,NAMPT
Asparagine Degradation I	0.429	0.5	#NUM!	ASRGL1
β-alanine Degradation I	0.429	0.5	#NUM!	ABAT
All-trans-decaprenyl Diphosphate Biosynthesis	0.429	0.5	#NUM!	PDSS1
S-methyl-5'-thioadenosine Degradation II	0.429	0.5	#NUM!	MTAP
Alanine Degradation III	0.429	0.5	#NUM!	GPT2
Alanine Biosynthesis II	0.429	0.5	#NUM!	GPT2
Palmitate Biosynthesis I (Animals)	0.429	0.5	#NUM!	FASN
Sulfate Activation for Sulfonation	0.429	0.5	#NUM!	PAPSS2
L-glutamine Biosynthesis II (tRNA-dependent)	0.429	0.5	#NUM!	QRSL1
Fatty Acid Biosynthesis Initiation II	0.429	0.5	#NUM!	FASN
Glycine Degradation (Creatine Biosynthesis)	0.429	0.5	#NUM!	GATM
Adenine and Adenosine Salvage I	0.429	0.5	#NUM!	APRT
GDP-L-fucose Biosynthesis I (from GDP-D-mannose)	0.429	0.5	#NUM!	GMDS
Cardiolipin Biosynthesis II	0.429	0.5	#NUM!	PGS1
Glycine Biosynthesis I	0.429	0.5	#NUM!	SHMT1
Glutamate Biosynthesis II	0.429	0.5	#NUM!	GLUD1
Glutamate Degradation X	0.429	0.5	#NUM!	GLUD1
Telomere Extension by Telomerase	0.421	0.267	#NUM!	TERF2,TNKS,TNKS2,NBN
PCP pathway	0.418	0.23	-1.604	WNT7A,FZD3,RHOA,EFNB1,DAAM1,SMO,MAPK10,PFN2,MAPK9,DVL3,FZD5,PRICKLE1,LGR4,WNT5A
Serotonin Receptor Signaling	0.399	0.233	#NUM!	GCH1,ADCY5,PTS,ADCY1,ADCY3,ADCY6,SPR,SLC18A1,ADCY7,MAOA
Th1 Pathway	0.398	0.219	-0.6	MAP2K6,GAB2,HLA-A,HAVCR2,FGFR3,CD28,HLA-DMA,HLA-DMB,PIK3C2B,RUNX3,DLL1,PIK3C2A,GRB2,IL6R,FGFR2,IL12RB2,NFATC4,TLR9,PIK3R3,ITGB2,NOTCH4,CD40,IRS1,PIK3R6,APH1B,NFATC2,VAV1,PIK3CB,NOTCH1,PSEN1
Role of JAK2 in Hormone-like Cytokine Signaling	0.389	0.235	#NUM!	STAT5A,EPOR,IRS1,SOCS6,SOCS2,SOCS7,STAT5B,SIRPA
Inhibition of Matrix Metalloproteases	0.377	0.231	0.333	TIMP3,ADAM12,TIMP1,MMP14,MMP16,MMP15,MMP2,A2M,MMP24
Chondroitin Sulfate Degradation (Metazoa)	0.366	0.25	0	HYAL2,HEXDC,GALNS,CEMIP
CTLA4 Signaling in Cytotoxic T Lymphocytes	0.362	0.218	#NUM!	GAB2,PIK3C2B,PIK3C2A,GRB2,HLA-A,AP1M1,CLTC,PLCG1,FGFR2,AP1B1,TLR9,FGFR3,PIK3R3,CD28,AKT1,PPP2R3A,IRS1,PPM1L,PPP2R2B,PIK3R6,PIK3CB,LCP2
Cell Cycle: G2/M DNA Damage Checkpoint Regulation	0.359	0.224	0.302	CDKN2A,WEE1,CUL1,ABL1,TRIP12,BTRC,BRCA1,SFN,PPM1D,EP300,CHEK1
NAD Biosynthesis from 2-amino-3-carboxymuconate Semialdehyde	0.354	0.286	#NUM!	ABL1,NMNAT2
Ceramide Biosynthesis	0.354	0.286	#NUM!	SPTLC1,SPTLC2
Acetyl-CoA Biosynthesis I (Pyruvate Dehydrogenase Complex)	0.354	0.286	#NUM!	DLAT,DLD
NAD Salvage Pathway III	0.354	0.286	#NUM!	NMRK1,NMNAT2
Nur77 Signaling in T Lymphocytes	0.344	0.22	#NUM!	CD28,Calm1 (includes others),HDAC2,HLA-DMA,HLA-A,PPP3R1,HLA-DMB,HDAC1,CYCS,RXRA,SIN3A,BCL2,EP300
Heparan Sulfate Biosynthesis	0.34	0.217	0.471	CHST7,EXT1,CHST12,GLCE,CHST15,PRDX6,CHST2,CHST1,B4GALT7,SULT4A1,TARS2,UST,CHST3,DTD2,B3GAT1,AARS,NDST1,B3GAT2
Apelin Liver Signaling Pathway	0.338	0.231	-0.816	IRS1,MAPK10,MAPK9,COL11A2,TNF,FAS
Serotonin Degradation	0.328	0.216	1	ALDH1B1,ALDH4A1,UGT1A6,ALDH9A1,ADH5,LARGE1,ALDH2,ALDH1L1,SULT4A1,ALDH1L2,Ugt1a7c,ALDH3A2,ALDH3B1,ADHFE1,ALDH7A1,MAOA
Role of MAPK Signaling in the Pathogenesis of Influenza	0.323	0.215	#NUM!	MAP2K6,PLA2G16,MAPK1,RRAS,MAPK9,MAP3K5,MAPK11,BCL2,PLA2G4A,PLA2G6,AKT1,MAPK14,MRAS,MAPK10,TNF,PRKCA,PLA2G12A
B Cell Development	0.321	0.222	#NUM!	PTPRC,SPN,CD79B,CD40,HLA-DMA,HLA-A,HLA-DMB,IGHM
Dermatan Sulfate Degradation (Metazoa)	0.318	0.235	0	HYAL2,HEXDC,FGFRL1,CEMIP
Dermatan Sulfate Biosynthesis (Late Stages)	0.31	0.217	-1.265	CHST2,CHST1,SULT4A1,UST,CHST7,CHST3,CHST12,NDST1,CHST15,DSE
Atherosclerosis Signaling	0.306	0.211	#NUM!	APOE,CCR3,IL1A,APOB,MSR1,APOA2,CD36,LYZ,TNFSF12,LPL,SERPINA1,S100A8,COL11A2,PLA2G12A,PLA2G16,VCAM1,GLG1,SELPLG,ITGB2,PLA2G6,PLA2G4A,ALB,APOA1,CD40,ALOX5,TNF,RBP4
L-carnitine Biosynthesis	0.299	0.333	#NUM!	ALDH9A1
S-methyl-5-thio-α-D-ribose 1-phosphate Degradation	0.299	0.333	#NUM!	MRI1
1,25-dihydroxyvitamin D3 Biosynthesis	0.299	0.333	#NUM!	POR
L-cysteine Degradation III	0.299	0.333	#NUM!	GOT2
Methionine Salvage II (Mammalian)	0.299	0.333	#NUM!	MTR
Inosine-5'-phosphate Biosynthesis II	0.299	0.333	#NUM!	ATIC
Geranylgeranyldiphosphate Biosynthesis	0.299	0.333	#NUM!	FNTB
Thyroid Hormone Biosynthesis	0.299	0.333	#NUM!	CTSD
Oxidized GTP and dGTP Detoxification	0.299	0.333	#NUM!	RUVBL2
Glutamate Degradation II	0.299	0.333	#NUM!	GOT2
Aspartate Biosynthesis	0.299	0.333	#NUM!	GOT2
Superpathway of Methionine Degradation	0.292	0.216	0	MAT1A,DLD,EHMT1,MTR,MAT2A,CDO1,GOT2,EEF1AKMT1
MIF Regulation of Innate Immunity	0.287	0.214	1	PLA2G6,PLA2G4A,NFKBID,MIF,MAPK1,NFKBIE,MAPK10,MAPK9,PLA2G12A
Histidine Degradation III	0.286	0.25	#NUM!	MTHFD1L,MTHFD2
Inositol Pyrophosphates Biosynthesis	0.286	0.25	#NUM!	IP6K1,IP6K2
Sphingomyelin Metabolism	0.286	0.25	#NUM!	SGMS2,SMPD3
Role of IL-17A in Psoriasis	0.28	0.231	#NUM!	CXCL3,S100A8,IL17RA
NAD Phosphorylation and Dephosphorylation	0.28	0.231	#NUM!	Acp5,NADK,ACPP
Ubiquinol-10 Biosynthesis (Eukaryotic)	0.276	0.222	-1	CYP2E1,COQ3,ECHDC1,MICAL3
Basal Cell Carcinoma Signaling	0.27	0.208	-2.111	TCF4,STK36,FZD3,BMP2,PTCH1,TCF7L1,APC,WNT7A,GLIS2,APC2,SMO,FZD5,DVL3,BMP1,WNT5A
SPINK1 General Cancer Pathway	0.265	0.207	-1	GAB2,PIK3C2B,MAPK1,PIK3C2A,RRAS,GRB2,IL6R,FGFR2,TLR9,PIK3R3,FGFR3,AKT1,IRS1,PIK3R6,MRAS,PIK3CB,Mt3
Antigen Presentation Pathway	0.264	0.211	#NUM!	HLA-G,PSMB5,PDIA3,HLA-DMA,HLA-A,HLA-DMB,TAP2,TAPBP
Phototransduction Pathway	0.258	0.208	#NUM!	RGS9,PRKAR2B,GUCA1A,GUCY1A1,GUCY1A2,PRKAR1B,PRKAG2,PRKACA,GNGT2,GUCY1B1,PRKAG1
Tumoricidal Function of Hepatic Natural Killer Cells	0.24	0.208	1	BID,CYCS,CASP8,ITGAL,FAS
Methylglyoxal Degradation III	0.24	0.211	1	CYP2E1,ZADH2,DHRS11,AKR1B1
Androgen Biosynthesis	0.237	0.214	#NUM!	SRD5A3,SRD5A1,HSD3B7
Heme Biosynthesis II	0.233	0.222	#NUM!	FECH,HMBS
Airway Inflammation in Asthma	0.218	0.25	#NUM!	TNF
Arsenate Detoxification I (Glutaredoxin)	0.218	0.25	#NUM!	GSTO1
Uracil Degradation II (Reductive)	0.218	0.25	#NUM!	DPYSL2
PRPP Biosynthesis I	0.218	0.25	#NUM!	PRPS2
Heme Biosynthesis from Uroporphyrinogen-III I	0.218	0.25	#NUM!	FECH
Ascorbate Recycling (Cytosolic)	0.218	0.25	#NUM!	GSTO1
α-tocopherol Degradation	0.218	0.25	#NUM!	CYP4F2
Thymine Degradation	0.218	0.25	#NUM!	DPYSL2
Proline Biosynthesis I	0.218	0.25	#NUM!	PYCR2
Glycerol-3-phosphate Shuttle	0.218	0.25	#NUM!	GPD2
Melatonin Degradation II	0.218	0.25	#NUM!	MAOA
Arginine Degradation I (Arginase Pathway)	0.218	0.25	#NUM!	ALDH4A1
N-acetylglucosamine Degradation II	0.218	0.25	#NUM!	NAGK
Acetate Conversion to Acetyl-CoA	0.218	0.25	#NUM!	ACSL1
Fatty Acid β-oxidation III (Unsaturated, Odd Number)	0.218	0.25	#NUM!	ECI2
Hepatic Fibrosis / Hepatic Stellate Cell Activation	0	0.183	#NUM!	MYH10,IL1A,COL4A5,LHX2,COL4A6,SMAD3,FAS,BCL2,TGFBR2,CXCL3,IGF1,TIMP1,CYP2E1,IGF1R,PDGFRA,SMAD4,COL11A2,SERPINE1,VCAM1,EDNRB,TNFRSF1A,IL6R,BAMBI,FGFR2,MMP2,COL4A3BP,CD40,COL23A1,IGFBP3,TGFA,COL11A1,KDR,A2M,TNF
FXR/RXR Activation	0	0.206	#NUM!	PPARG,APOE,IL1A,SLC4A2,APOB,CYP27A1,APOA2,AHSG,AMBP,MAPK9,VLDLR,G6PC3,C4A/C4B,ALB,APOA1,AKT1,SCARB1,FASN,LPL,MAPK10,SERPINA1,PLTP,RXRA,GC,TNF,RBP4
Activation of IRF by Cytosolic Pattern Recognition Receptors	0	0.206	1.387	TRAF6,IKBKB,NFKBID,IKBKG,CD40,PPIB,NFKBIE,MAPK10,SIKE1,MAPK9,TBK1,CHUK,TNF
Role of RIG1-like Receptors in Antiviral Innate Immunity	0	0.205	2.449	TRAF6,IKBKB,NFKBID,IKBKG,NFKBIE,TBK1,CHUK,CASP8,EP300
Cytotoxic T Lymphocyte-mediated Apoptosis of Target Cells	0	0.188	0.447	HLA-A,BID,CYCS,CASP8,FAS,BCL2
IL-15 Production	0	0.143	#NUM!	PTK2,PRKCI,PRKCZ,PTK7
T Helper Cell Differentiation	0	0.178	#NUM!	TGFBR2,IL6ST,CD28,STAT6,IL2RG,CD40,HLA-DMA,HLA-A,TNFRSF1A,HLA-DMB,IL6R,IL12RB2,TNF
Role of Cytokines in Mediating Communication between Immune Cells	0	0.037	#NUM!	IL1A,TNF
Cardiomyocyte Differentiation via BMP Receptors	0	0.2	#NUM!	BMPR1A,BMP2,SMAD6,SMAD4
Lipid Antigen Presentation by CD1	0	0.154	#NUM!	CD1D,PDIA3,PSAP,AP1B1
RAN Signaling	0	0.118	#NUM!	RAN,KPNA2
Role of Oct4 in Mammalian Embryonic Stem Cell Pluripotency	0	0.174	#NUM!	SOX2,NR2F1,KDM5B,PHC1,MEF2A,TDRD7,SH3GLB1,BRCA1
Primary Immunodeficiency Signaling	0	0.2	#NUM!	BTK,PTPRC,BLNK,IKBKG,IL2RG,CD40,DCLRE1C,IGHM,TAP2,UNG
Allograft Rejection Signaling	0	0.093	#NUM!	HLA-G,CD28,CD40,HLA-A,HLA-DMA,HLA-DMB,TNF,FAS
Autoimmune Thyroid Disease Signaling	0	0.143	#NUM!	HLA-G,CD28,CD40,HLA-A,HLA-DMA,HLA-DMB,FAS
Thyroid Cancer Signaling	0	0.196	#NUM!	PPARG,TCF4,NTRK2,MAPK1,NTRK3,RRAS,MRAS,TCF7L1,RXRA
Bladder Cancer Signaling	0	0.191	-1.633	CDKN2A,DAPK1,PA2G4,MAPK1,RRAS,MMP14,MMP16,MMP15,ABL1,MMP2,MMP24,SIN3A,FGF13,FGFR3,E2F1,MRAS,FGF11,RASSF1
Graft-versus-Host Disease Signaling	0	0.167	#NUM!	HLA-G,CD28,IL1A,HLA-A,HLA-DMA,HLA-DMB,TNF,FAS
Communication between Innate and Adaptive Immune Cells	0	0.156	#NUM!	IL1A,CD79B,HLA-A,CD83,TLR9,Ccl9,TLR2,HLA-G,CD28,CD40,TLR7,Tlr13,IGHM,TLR3,TNF
Systemic Lupus Erythematosus Signaling	0	0.182	#NUM!	GAB2,CD2BP2,IL1A,MAPK1,HLA-A,ZMAT5,SOS2,TXNL4A,LSM2,FGFR3,HLA-G,PTPRC,CD28,RNPC3,AKT1,TLR7,CD22,MRAS,IGHM,FCGR3A/FCGR3B,LSM4,PIK3C2B,CD79B,PIK3C2A,GRB2,RRAS,IL6R,FGFR2,PLCG1,NFATC4,TLR9,PIK3R3,CBL,CD40,IRS1,PLCG2,LSM11,SNRPB2,PIK3R6,NFATC2,PIK3CB,LSM5,TNF
EIF2 Signaling	0	0.179	-0.928	GAB2,EIF3C,MAPK1,SOS2,PDPK1,EIF2S1,EIF4G1,HSPA5,EIF2B2,BCL2,FGFR3,AKT1,IGF1R,Rpl39l,MRAS,AGO1,PIK3C2B,MYCN,PIK3C2A,RRAS,GRB2,FGFR2,EIF3J,AGO2,EIF2B3,TLR9,EIF2S2,XIAP,PIK3R3,WARS,IRS1,EIF4A3,CDK11A,EIF4A1,AGO3,PIK3R6,EIF2B1,EIF2B5,RPS27A,PIK3CB,INSR
Retinoic acid Mediated Apoptosis Signaling	0	0.177	1.265	TNKS,TIPARP,PARP4,DAP3,BID,TNKS2,CYCS,PARP3,RXRA,CASP8,RARG
Altered T Cell and B Cell Signaling in Rheumatoid Arthritis	0	0.167	#NUM!	TLR2,CD28,IL1A,CD79B,CD40,HLA-A,HLA-DMA,HLA-DMB,TLR7,Tlr13,CHUK,TLR3,TLR9,TNF,FAS
Pathogenesis of Multiple Sclerosis	0	0.111	#NUM!	CCR1
Neuroprotective Role of THOP1 in Alzheimer's Disease	0	0.133	0.632	HLA-A,SERPINA3,IDE,PRKAG1,HPN,PREP,HLA-G,C1R,PRKAR2B,ECE2,MAPT,CREB1,PRKAR1B,PRKAG2,PRKACA,LONP1
Granzyme A Signaling	0	0.1	#NUM!	H1FX,EP300
Role of Wnt/GSK-3β Signaling in the Pathogenesis of Influenza	0	0.169	-0.707	TCF4,FZD3,CSNK1G3,TCF7L1,NCOA3,APC,NCOA4,WNT7A,APC2,SMO,FZD5,DVL3,WNT5A
Role of Hypercytokinemia/hyperchemokinemia in the Pathogenesis of Influenza	0	0.0698	#NUM!	CCR1,IL1A,TNF
OX40 Signaling Pathway	0	0.1	-0.447	HLA-G,NFKBID,HLA-A,HLA-DMA,NFKBIE,HLA-DMB,MAPK10,MAPK9,BCL2
Extrinsic Prothrombin Activation Pathway	0	0.188	#NUM!	PROS1,F13A1,FGB
MIF-mediated Glucocorticoid Regulation	0	0.206	1.134	PLA2G4A,PLA2G6,NFKBID,MIF,MAPK1,NFKBIE,PLA2G12A
Intrinsic Prothrombin Activation Pathway	0	0.0952	-1	PROS1,F13A1,FGB,COL11A2
Assembly of RNA Polymerase II Complex	0	0.18	#NUM!	GTF2B,TAF5,ERCC3,POLR2H,GTF2H2,GTF2H5,MNAT1,GTF2A1,GTF2H3
Mismatch Repair in Eukaryotes	0	0.188	#NUM!	PCNA,MSH6,POLD1
DNA Double-Strand Break Repair by Non-Homologous End Joining	0	0.143	#NUM!	DCLRE1C,NBN
Assembly of RNA Polymerase I Complex	0	0.0833	#NUM!	POLR1E
Role of IL-17F in Allergic Inflammatory Airway Diseases	0	0.178	0	TRAF6,RPS6KA6,IGF1,MAPK1,CREB3,CREB1,RPS6KA4,IL17RA
Differential Regulation of Cytokine Production in Macrophages and T Helper Cells by IL-17A and IL-17F	0	0.0556	#NUM!	TNF
Differential Regulation of Cytokine Production in Intestinal Epithelial Cells by IL-17A and IL-17F	0	0.087	#NUM!	IL1A,TNF
Embryonic Stem Cell Differentiation into Cardiac Lineages	0	0.1	#NUM!	SOX2
Hematopoiesis from Pluripotent Stem Cells	0	0.0612	#NUM!	KITLG,IL1A,IGHM
Hematopoiesis from Multipotent Stem Cells	0	0.0833	#NUM!	KITLG
Transcriptional Regulatory Network in Embryonic Stem Cells	0	0.167	#NUM!	SOX2,KAT6A,CDYL,PAX6,L1CAM,OTX1,TCF7L1,SIX3,SMARCAD1
Bupropion Degradation	0	0.16	-2	POR,CYP2E1,CYP3A5,CYP2J2
Retinoate Biosynthesis I	0	0.0882	#NUM!	DHRS3,RDH11,BMP2
Thyroid Hormone Metabolism II (via Conjugation and/or Degradation)	0	0.093	0	LARGE1,SULT4A1,UGT1A6,Ugt1a7c
NAD biosynthesis II (from tryptophan)	0	0.133	#NUM!	ABL1,NMNAT2
Nicotine Degradation III	0	0.143	-0.707	LARGE1,POR,UGT1A6,CYP3A5,CYP2E1,Ugt1a7c,CYP2J2,AOX1
Heparan Sulfate Biosynthesis (Late Stages)	0	0.197	0.775	CHST7,EXT1,CHST12,GLCE,CHST15,PRDX6,CHST2,CHST1,TARS2,SULT4A1,UST,CHST3,DTD2,AARS,NDST1
Pyrimidine Ribonucleotides De Novo Biosynthesis	0	0.196	-0.333	AK5,ENTPD1,CTPS2,RAD54L,CAD,UMPS,CANT1,ENTPD7,RECQL
Proline Biosynthesis II (from Arginine)	0	0.167	#NUM!	PYCR2
Superpathway of Citrulline Metabolism	0	0.2	#NUM!	LOC102724788/PRODH,ASS1,ASL
Pyruvate Fermentation to Lactate	0	0.167	#NUM!	LDHA
Acyl-CoA Hydrolysis	0	0.167	#NUM!	ACOT9,ACOT7
Superpathway of Serine and Glycine Biosynthesis I	0	0.143	#NUM!	SHMT1
Ketogenesis	0	0.2	#NUM!	ACAT2,BDH1
The Visual Cycle	0	0.15	#NUM!	DHRS3,RDH11,RLBP1
Melatonin Degradation I	0	0.123	-1.414	LARGE1,POR,SULT4A1,UGT1A6,CYP3A5,CYP2E1,Ugt1a7c,CYP2J2
Pyrimidine Deoxyribonucleotides De Novo Biosynthesis I	0	0.13	#NUM!	AK5,RRM2,RRM1
Triacylglycerol Degradation	0	0.185	0	ABHD12,DDHD2,TARS2,LPL,DAGLB,DTD2,MGLL,AARS,NDST1,PRDX6
Phospholipases	0	0.206	0.277	PLA2G16,PLA2G6,HMOX1,PLA2G4A,PLCB4,PLCE1,PDIA3,PLCG2,GPLD1,PLCB1,PLCG1,PLCL1,PLA2G12A
Tetrapyrrole Biosynthesis II	0	0.2	#NUM!	HMBS
Estrogen Biosynthesis	0	0.146	-0.816	POR,HSD17B10,CYP2E1,CYP3A5,DHRS11,CYP2J2
Arginine Degradation VI (Arginase 2 Pathway)	0	0.167	#NUM!	PYCR2
Cholesterol Biosynthesis I	0	0.154	#NUM!	DHCR7,DHCR24
Eumelanin Biosynthesis	0	0.2	#NUM!	MIF
Nicotine Degradation II	0	0.138	-1	POR,LARGE1,UGT1A6,CYP3A5,CYP2E1,Ugt1a7c,CYP2J2,AOX1,FMO5
Citrulline Biosynthesis	0	0.111	#NUM!	LOC102724788/PRODH
Mevalonate Pathway I	0	0.0769	#NUM!	ACAT2
Lysine Degradation II	0	0.2	#NUM!	ALDH7A1
Bile Acid Biosynthesis, Neutral Pathway	0	0.154	#NUM!	CYP27A1,HSD3B7
Retinol Biosynthesis	0	0.119	-0.447	DDHD2,DHRS3,RDH11,LPL,ESD
Purine Ribonucleosides Degradation to Ribose-1-phosphate	0	0.125	#NUM!	PGM2
Tryptophan Degradation III (Eukaryotic)	0	0.2	0.447	HSD17B10,ACAT2,HACD1,CDYL,HADH
Pyrimidine Ribonucleotides Interconversion	0	0.159	-1.134	AK5,ENTPD1,CTPS2,RAD54L,CANT1,ENTPD7,RECQL
Cholesterol Biosynthesis II (via 24,25-dihydrolanosterol)	0	0.154	#NUM!	DHCR7,DHCR24
2-oxobutanoate Degradation I	0	0.2	#NUM!	DLD
Chondroitin Sulfate Biosynthesis (Late Stages)	0	0.204	-0.632	CHST2,CHST1,SULT4A1,UST,CHST7,CHSY1,CHST3,CHST12,NDST1,CHST15
Cholesterol Biosynthesis III (via Desmosterol)	0	0.154	#NUM!	DHCR7,DHCR24
Superpathway of Melatonin Degradation	0	0.129	-1	POR,LARGE1,SULT4A1,UGT1A6,CYP3A5,CYP2E1,Ugt1a7c,CYP2J2,MAOA
Histidine Degradation VI	0	0.133	#NUM!	CYP2E1,MICAL3
Pregnenolone Biosynthesis	0	0.167	#NUM!	CYP2E1,MICAL3
Acetone Degradation I (to Methylglyoxal)	0	0.2	-0.816	POR,CYP2E1,CYP3A5,ZADH2,DHRS11,CYP2J2
Glucocorticoid Biosynthesis	0	0.0909	#NUM!	HSD3B7
Mineralocorticoid Biosynthesis	0	0.1	#NUM!	HSD3B7
Lactose Degradation III	0	0.167	#NUM!	PSAP
dTMP De Novo Biosynthesis	0	0.2	#NUM!	SHMT1
Aspartate Degradation II	0	0.143	#NUM!	GOT2
Methionine Degradation I (to Homocysteine)	0	0.182	0	MAT1A,EHMT1,MAT2A,EEF1AKMT1
Superpathway of Geranylgeranyldiphosphate Biosynthesis I (via Mevalonate)	0	0.118	#NUM!	ACAT2,FNTB
Superpathway of Cholesterol Biosynthesis	0	0.107	#NUM!	DHCR7,ACAT2,DHCR24
Cysteine Biosynthesis III (mammalia)	0	0.167	0	MAT1A,EHMT1,MAT2A,EEF1AKMT1
Agranulocyte Adhesion and Diapedesis	0	0.177	#NUM!	MYH10,CLDN11,IL1A,MMP16,MMP14,MMP15,SDC4,ITGB7,MMP24,CXCL3,EZR,Podxl,Ccl6,ITGB1,VCAM1,TNFRSF1A,PF4,RDX,ITGA6,GNAI1,ITGA5,MMP2,GLG1,SELPLG,Ccl9,ITGB2,GNAI3,PODXL2,JAM3,PECAM1,CX3CL1,TNF,Ccl7,MSN
Granulocyte Adhesion and Diapedesis	0	0.2	#NUM!	CLDN11,IL1A,MMP16,MMP14,MMP15,SDC4,MMP24,CXCL3,EZR,Ccl6,CSF3R,ITGB1,VCAM1,TNFRSF1A,PF4,RDX,ITGA6,FPR2,GNAI1,ITGA5,THY1,MMP2,ITGAL,FPR1,GLG1,Ccl9,SELPLG,ITGB2,GNAI3,JAM3,PECAM1,CX3CL1,TNF,Ccl7,MSN,HSPB1
Nucleotide Excision Repair Pathway	0	0.2	#NUM!	ERCC3,POLR2H,GTF2H2,GTF2H5,MNAT1,ERCC5,GTF2H3
Interferon Signaling	0	0.0833	#NUM!	IFI35,BAK1,BCL2
Endoplasmic Reticulum Stress Pathway	0	0.19	#NUM!	MBTPS1,MAP3K5,EIF2S1,HSPA5
Th17 Activation Pathway	0	0.165	0.258	IRF4,MYD88,IL6R,IL12RB2,NFATC4,IRAK3,HIF1A,IRAK1,TRAF6,HSP90AB1,RORA,NFATC2,HSP90AA1,PTGER2,IRAK2
SPINK1 Pancreatic Cancer Pathway	0	0.0667	2	TGFBR2,SMAD3,CTSB,CPE
NER Pathway	0	0.194	-0.258	LIG1,POLE4,CUL4A,POLA1,POLE,DNA2,GTF2H2,POLR2H,MNAT1,POLD1,CHAF1A,EP300,USP7,PCNA,PRIM1,ERCC3,GTF2H5,PRIM2,ERCC5,GTF2H3
Complement System	0	0.162	0	C4A/C4B,C1R,ITGB2,CD55,C1QBP,C3AR1
Eicosanoid Signaling	0	0.191	1.89	PLA2G16,PTGIS,PTGIR,FPR2,ALOX5AP,PLA2G4A,PLA2G6,PTGES,HPGDS,PTGER2,ALOX5,PLA2G12A,DPEP2

## Sheet: Diseases & Functions
Categories	Diseases or Functions Annotation	p-Value	Predicted Activation State	Activation z-score	Molecules	# Molecules
Cancer,Organismal Injury and Abnormalities	Non-melanoma solid tumor	3.91e-141		0.247	A2M,AACS,AAGAB,AAK1,AARS,AARS2,ABAT,ABCA1,ABCA2,ABCA5,ABCA7,ABCA9,ABCB1,ABCB10,ABCC1,ABCC4,ABCC5,ABCD3,ABCD4,ABCE1,ABCF1,ABCG4,ABHD11,ABHD12,ABHD14B,ABI2,ABI3,ABL1,ABL2,ABLIM2,ABR,ABTB1,ABTB2,ACAA1,ACAA2,ACAD10,ACAD11,ACAD9,ACADM,ACADS,ACAT2,ACCS,ACKR3,ACOT11,ACOT7,ACOT9,ACOX1,ACOX3,ACPP,ACSBG1,ACSL1,ACSL3,ACSL4,ACSL5,ACSL6,ACTL6B,ACVR1B,ACVR2A,ACVR2B,ACYP1,ADAM12,ADAM15,ADAM19,ADAM22,ADAM23,ADAM…	4221
Cancer,Endocrine System Disorders,Organismal Injury and Abnormalities	Thyroid carcinoma	3.67e-139		1.387	A2M,AACS,AAGAB,AAK1,AARS,AARS2,ABAT,ABCA1,ABCA2,ABCA5,ABCA7,ABCA9,ABCB1,ABCB10,ABCC1,ABCC4,ABCC5,ABCD3,ABCE1,ABCF1,ABCG4,ABHD11,ABHD12,ABI2,ABI3,ABL1,ABL2,ABLIM2,ABR,ABTB1,ABTB2,ACAA1,ACAA2,ACAD10,ACAD11,ACAD9,ACADM,ACADS,ACAT2,ACCS,ACOT11,ACOT7,ACOT9,ACOX1,ACOX3,ACSBG1,ACSL1,ACSL3,ACSL4,ACSL5,ACSL6,ACVR1B,ACVR2A,ACVR2B,ACYP1,ADAM12,ADAM15,ADAM19,ADAM22,ADAM23,ADAM9,ADAMTS1,ADAMTS10,ADAMTS4,ADAMT…	3417
Cancer,Endocrine System Disorders,Organismal Injury and Abnormalities	Thyroid cancer	7.75e-139		1.387	A2M,AACS,AAGAB,AAK1,AARS,AARS2,ABAT,ABCA1,ABCA2,ABCA5,ABCA7,ABCA9,ABCB1,ABCB10,ABCC1,ABCC4,ABCC5,ABCD3,ABCE1,ABCF1,ABCG4,ABHD11,ABHD12,ABI2,ABI3,ABL1,ABL2,ABLIM2,ABR,ABTB1,ABTB2,ACAA1,ACAA2,ACAD10,ACAD11,ACAD9,ACADM,ACADS,ACAT2,ACCS,ACOT11,ACOT7,ACOT9,ACOX1,ACOX3,ACSBG1,ACSL1,ACSL3,ACSL4,ACSL5,ACSL6,ACVR1B,ACVR2A,ACVR2B,ACYP1,ADAM12,ADAM15,ADAM19,ADAM22,ADAM23,ADAM9,ADAMTS1,ADAMTS10,ADAMTS4,ADAMT…	3419
Cancer,Endocrine System Disorders,Organismal Injury and Abnormalities	Endocrine carcinoma	9.47e-139		-0.396	A2M,AACS,AAGAB,AAK1,AARS,AARS2,ABAT,ABCA1,ABCA2,ABCA5,ABCA7,ABCA9,ABCB1,ABCB10,ABCC1,ABCC4,ABCC5,ABCD3,ABCE1,ABCF1,ABCG4,ABHD11,ABHD12,ABI2,ABI3,ABL1,ABL2,ABLIM2,ABR,ABTB1,ABTB2,ACAA1,ACAA2,ACAD10,ACAD11,ACAD9,ACADM,ACADS,ACAT2,ACCS,ACOT11,ACOT7,ACOT9,ACOX1,ACOX3,ACSBG1,ACSL1,ACSL3,ACSL4,ACSL5,ACSL6,ACVR1B,ACVR2A,ACVR2B,ACYP1,ADAM12,ADAM15,ADAM19,ADAM22,ADAM23,ADAM9,ADAMTS1,ADAMTS10,ADAMTS4,ADAMT…	3425
Cancer,Organismal Injury and Abnormalities	Epithelial neoplasm	1.05e-138		-0.003	A2M,AACS,AAGAB,AAK1,AARS,AARS2,ABAT,ABCA1,ABCA2,ABCA5,ABCA7,ABCA9,ABCB1,ABCB10,ABCC1,ABCC4,ABCC5,ABCD3,ABCD4,ABCE1,ABCF1,ABCG4,ABHD11,ABHD12,ABHD14B,ABI2,ABI3,ABL1,ABL2,ABLIM2,ABR,ABTB1,ABTB2,ACAA1,ACAA2,ACAD10,ACAD11,ACAD9,ACADM,ACADS,ACAT2,ACCS,ACKR3,ACOT11,ACOT7,ACOT9,ACOX1,ACOX3,ACPP,ACSBG1,ACSL1,ACSL3,ACSL4,ACSL5,ACSL6,ACTL6B,ACVR1B,ACVR2A,ACVR2B,ACYP1,ADAM12,ADAM15,ADAM19,ADAM22,ADAM23,ADAM…	4193
Cancer,Organismal Injury and Abnormalities	Carcinoma	2.22e-138		0.264	A2M,AACS,AAGAB,AAK1,AARS,AARS2,ABAT,ABCA1,ABCA2,ABCA5,ABCA7,ABCA9,ABCB1,ABCB10,ABCC1,ABCC4,ABCC5,ABCD3,ABCD4,ABCE1,ABCF1,ABCG4,ABHD11,ABHD12,ABHD14B,ABI2,ABI3,ABL1,ABL2,ABLIM2,ABR,ABTB1,ABTB2,ACAA1,ACAA2,ACAD10,ACAD11,ACAD9,ACADM,ACADS,ACAT2,ACCS,ACKR3,ACOT11,ACOT7,ACOT9,ACOX1,ACOX3,ACPP,ACSBG1,ACSL1,ACSL3,ACSL4,ACSL5,ACSL6,ACTL6B,ACVR1B,ACVR2A,ACVR2B,ACYP1,ADAM12,ADAM15,ADAM19,ADAM22,ADAM23,ADAM…	4187
Cancer,Endocrine System Disorders,Organismal Injury and Abnormalities	Thyroid gland tumor	4.06e-138		1.901	A2M,AACS,AAGAB,AAK1,AARS,AARS2,ABAT,ABCA1,ABCA2,ABCA5,ABCA7,ABCA9,ABCB1,ABCB10,ABCC1,ABCC4,ABCC5,ABCD3,ABCE1,ABCF1,ABCG4,ABHD11,ABHD12,ABI2,ABI3,ABL1,ABL2,ABLIM2,ABR,ABTB1,ABTB2,ACAA1,ACAA2,ACAD10,ACAD11,ACAD9,ACADM,ACADS,ACAT2,ACCS,ACOT11,ACOT7,ACOT9,ACOX1,ACOX3,ACSBG1,ACSL1,ACSL3,ACSL4,ACSL5,ACSL6,ACVR1B,ACVR2A,ACVR2B,ACYP1,ADAM12,ADAM15,ADAM19,ADAM22,ADAM23,ADAM9,ADAMTS1,ADAMTS10,ADAMTS4,ADAMT…	3423
Cancer,Endocrine System Disorders,Organismal Injury and Abnormalities	Endocrine cancer	4.64e-138		-0.396	A2M,AACS,AAGAB,AAK1,AARS,AARS2,ABAT,ABCA1,ABCA2,ABCA5,ABCA7,ABCA9,ABCB1,ABCB10,ABCC1,ABCC4,ABCC5,ABCD3,ABCE1,ABCF1,ABCG4,ABHD11,ABHD12,ABI2,ABI3,ABL1,ABL2,ABLIM2,ABR,ABTB1,ABTB2,ACAA1,ACAA2,ACAD10,ACAD11,ACAD9,ACADM,ACADS,ACAT2,ACCS,ACOT11,ACOT7,ACOT9,ACOX1,ACOX3,ACSBG1,ACSL1,ACSL3,ACSL4,ACSL5,ACSL6,ACVR1B,ACVR2A,ACVR2B,ACYP1,ADAM12,ADAM15,ADAM19,ADAM22,ADAM23,ADAM9,ADAMTS1,ADAMTS10,ADAMTS4,ADAMT…	3427
Cancer,Organismal Injury and Abnormalities	Non-hematological solid tumor	2.14e-137		0.36	A2M,AACS,AAGAB,AAK1,AARS,AARS2,ABAT,ABCA1,ABCA2,ABCA5,ABCA7,ABCA9,ABCB1,ABCB10,ABCC1,ABCC4,ABCC5,ABCD3,ABCD4,ABCE1,ABCF1,ABCG4,ABHD11,ABHD12,ABHD14B,ABI2,ABI3,ABL1,ABL2,ABLIM2,ABR,ABTB1,ABTB2,ACAA1,ACAA2,ACAD10,ACAD11,ACAD9,ACADM,ACADS,ACAT2,ACCS,ACKR3,ACOT11,ACOT7,ACOT9,ACOX1,ACOX3,ACPP,ACSBG1,ACSL1,ACSL3,ACSL4,ACSL5,ACSL6,ACTL6B,ACVR1B,ACVR2A,ACVR2B,ACYP1,ADAM12,ADAM15,ADAM19,ADAM22,ADAM23,ADAM…	4240
Cancer,Endocrine System Disorders,Organismal Injury and Abnormalities	Endocrine gland tumor	3.71e-137		-0.042	A2M,AACS,AAGAB,AAK1,AARS,AARS2,ABAT,ABCA1,ABCA2,ABCA5,ABCA7,ABCA9,ABCB1,ABCB10,ABCC1,ABCC4,ABCC5,ABCD3,ABCE1,ABCF1,ABCG4,ABHD11,ABHD12,ABI2,ABI3,ABL1,ABL2,ABLIM2,ABR,ABTB1,ABTB2,ACAA1,ACAA2,ACAD10,ACAD11,ACAD9,ACADM,ACADS,ACAT2,ACCS,ACOT11,ACOT7,ACOT9,ACOX1,ACOX3,ACSBG1,ACSL1,ACSL3,ACSL4,ACSL5,ACSL6,ACVR1B,ACVR2A,ACVR2B,ACYP1,ADAM12,ADAM15,ADAM19,ADAM22,ADAM23,ADAM9,ADAMTS1,ADAMTS10,ADAMTS4,ADAMT…	3457
Cancer,Organismal Injury and Abnormalities	Cancer of secretory structure	2.02e-136		0.149	A2M,AACS,AAGAB,AAK1,AARS,AARS2,ABAT,ABCA1,ABCA2,ABCA5,ABCA7,ABCA9,ABCB1,ABCB10,ABCC1,ABCC4,ABCC5,ABCD3,ABCD4,ABCE1,ABCF1,ABCG4,ABHD11,ABHD12,ABI2,ABI3,ABL1,ABL2,ABLIM2,ABR,ABTB1,ABTB2,ACAA1,ACAA2,ACAD10,ACAD11,ACAD9,ACADM,ACADS,ACAT2,ACCS,ACKR3,ACOT11,ACOT7,ACOT9,ACOX1,ACOX3,ACPP,ACSBG1,ACSL1,ACSL3,ACSL4,ACSL5,ACSL6,ACVR1B,ACVR2A,ACVR2B,ACYP1,ADAM12,ADAM15,ADAM19,ADAM22,ADAM23,ADAM9,ADAMTS1,ADAMT…	3694
Cancer,Organismal Injury and Abnormalities	Neck neoplasm	6.08e-136		1.903	A2M,AACS,AAGAB,AAK1,AARS,AARS2,ABAT,ABCA1,ABCA2,ABCA5,ABCA7,ABCA9,ABCB1,ABCB10,ABCC1,ABCC4,ABCC5,ABCD3,ABCE1,ABCF1,ABCG4,ABHD11,ABHD12,ABI2,ABI3,ABL1,ABL2,ABLIM2,ABR,ABTB1,ABTB2,ACAA1,ACAA2,ACAD10,ACAD11,ACAD9,ACADM,ACADS,ACAT2,ACCS,ACOT11,ACOT7,ACOT9,ACOX1,ACOX3,ACSBG1,ACSL1,ACSL3,ACSL4,ACSL5,ACSL6,ACVR1B,ACVR2A,ACVR2B,ACYP1,ADAM12,ADAM15,ADAM19,ADAM22,ADAM23,ADAM9,ADAMTS1,ADAMTS10,ADAMTS4,ADAMT…	3443
Cancer,Organismal Injury and Abnormalities	Nonhematologic malignant neoplasm	1.12e-134		0.67	A2M,AACS,AAGAB,AAK1,AARS,AARS2,ABAT,ABCA1,ABCA2,ABCA5,ABCA7,ABCA9,ABCB1,ABCB10,ABCC1,ABCC4,ABCC5,ABCD3,ABCD4,ABCE1,ABCF1,ABCG4,ABHD11,ABHD12,ABHD14B,ABI2,ABI3,ABL1,ABL2,ABLIM2,ABR,ABTB1,ABTB2,ACAA1,ACAA2,ACAD10,ACAD11,ACAD9,ACADM,ACADS,ACAT2,ACCS,ACKR3,ACOT11,ACOT7,ACOT9,ACOX1,ACOX3,ACPP,ACSBG1,ACSL1,ACSL3,ACSL4,ACSL5,ACSL6,ACTL6B,ACVR1B,ACVR2A,ACVR2B,ACYP1,ADAM12,ADAM15,ADAM19,ADAM22,ADAM23,ADAM…	4224
Cancer,Organismal Injury and Abnormalities	Tumorigenesis of tissue	1.24e-133		-0.386	A2M,AACS,AAGAB,AAK1,AARS,AARS2,ABAT,ABCA1,ABCA2,ABCA5,ABCA7,ABCA9,ABCB1,ABCB10,ABCC1,ABCC4,ABCC5,ABCD3,ABCD4,ABCE1,ABCF1,ABCG4,ABHD11,ABHD12,ABHD14B,ABI2,ABI3,ABL1,ABL2,ABLIM2,ABR,ABTB1,ABTB2,ACAA1,ACAA2,ACAD10,ACAD11,ACAD9,ACADM,ACADS,ACAT2,ACCS,ACKR3,ACOT11,ACOT7,ACOT9,ACOX1,ACOX3,ACPP,ACSBG1,ACSL1,ACSL3,ACSL4,ACSL5,ACSL6,ACTL6B,ACVR1B,ACVR2A,ACVR2B,ACYP1,ADAM12,ADAM15,ADAM19,ADAM22,ADAM23,ADAM…	4195
Cancer,Organismal Injury and Abnormalities	Head and neck cancer	1.83e-132		0.164	A2M,AACS,AAGAB,AAK1,AARS,AARS2,ABAT,ABCA1,ABCA2,ABCA5,ABCA7,ABCA9,ABCB1,ABCB10,ABCC1,ABCC4,ABCC5,ABCD3,ABCE1,ABCF1,ABCG4,ABHD11,ABHD12,ABI2,ABI3,ABL1,ABL2,ABLIM2,ABR,ABTB1,ABTB2,ACAA1,ACAA2,ACAD10,ACAD11,ACAD9,ACADM,ACADS,ACAT2,ACCS,ACOT11,ACOT7,ACOT9,ACOX1,ACOX3,ACSBG1,ACSL1,ACSL3,ACSL4,ACSL5,ACSL6,ACVR1B,ACVR2A,ACVR2B,ACYP1,ADAM12,ADAM15,ADAM19,ADAM22,ADAM23,ADAM9,ADAMTS1,ADAMTS10,ADAMTS4,ADAMT…	3549
Cancer,Organismal Injury and Abnormalities	Head and neck carcinoma	1.1e-131		0.365	A2M,AACS,AAGAB,AAK1,AARS,AARS2,ABAT,ABCA1,ABCA2,ABCA5,ABCA7,ABCA9,ABCB1,ABCB10,ABCC1,ABCC4,ABCC5,ABCD3,ABCE1,ABCF1,ABCG4,ABHD11,ABHD12,ABI2,ABI3,ABL1,ABL2,ABLIM2,ABR,ABTB1,ABTB2,ACAA1,ACAA2,ACAD10,ACAD11,ACAD9,ACADM,ACADS,ACAT2,ACCS,ACOT11,ACOT7,ACOT9,ACOX1,ACOX3,ACSBG1,ACSL1,ACSL3,ACSL4,ACSL5,ACSL6,ACVR1B,ACVR2A,ACVR2B,ACYP1,ADAM12,ADAM15,ADAM19,ADAM22,ADAM23,ADAM9,ADAMTS1,ADAMTS10,ADAMTS4,ADAMT…	3533
Cancer,Organismal Injury and Abnormalities	Head and neck tumor	1.33e-130		1.242	A2M,AACS,AAGAB,AAK1,AARS,AARS2,ABAT,ABCA1,ABCA2,ABCA5,ABCA7,ABCA9,ABCB1,ABCB10,ABCC1,ABCC4,ABCC5,ABCD3,ABCE1,ABCF1,ABCG4,ABHD11,ABHD12,ABI2,ABI3,ABL1,ABL2,ABLIM2,ABR,ABTB1,ABTB2,ACAA1,ACAA2,ACAD10,ACAD11,ACAD9,ACADM,ACADS,ACAT2,ACCS,ACOT11,ACOT7,ACOT9,ACOX1,ACOX3,ACSBG1,ACSL1,ACSL3,ACSL4,ACSL5,ACSL6,ACVR1B,ACVR2A,ACVR2B,ACYP1,ADAM12,ADAM15,ADAM19,ADAM22,ADAM23,ADAM9,ADAMTS1,ADAMTS10,ADAMTS4,ADAMT…	3574
Cancer,Organismal Injury and Abnormalities	Malignant solid tumor	5.17e-120		-0.36	A2M,AACS,AAGAB,AAK1,AARS,AARS2,ABAT,ABCA1,ABCA2,ABCA5,ABCA7,ABCA9,ABCB1,ABCB10,ABCC1,ABCC4,ABCC5,ABCD3,ABCD4,ABCE1,ABCF1,ABCG4,ABHD11,ABHD12,ABHD14B,ABI2,ABI3,ABL1,ABL2,ABLIM2,ABR,ABTB1,ABTB2,ACAA1,ACAA2,ACAD10,ACAD11,ACAD9,ACADM,ACADS,ACAT2,ACCS,ACKR3,ACOT11,ACOT7,ACOT9,ACOX1,ACOX3,ACPP,ACSBG1,ACSL1,ACSL3,ACSL4,ACSL5,ACSL6,ACTL6B,ACVR1B,ACVR2A,ACVR2B,ACYP1,ADAM12,ADAM15,ADAM19,ADAM22,ADAM23,ADAM…	4257
Cancer,Organismal Injury and Abnormalities	Abdominal carcinoma	1.59e-119		0.971	A2M,AACS,AAGAB,AAK1,AARS,AARS2,ABAT,ABCA1,ABCA2,ABCA5,ABCA7,ABCA9,ABCB1,ABCB10,ABCC1,ABCC4,ABCC5,ABCD3,ABCD4,ABCE1,ABCF1,ABCG4,ABHD11,ABHD14B,ABI2,ABI3,ABL1,ABL2,ABLIM2,ABR,ABTB1,ABTB2,ACAA1,ACAA2,ACAD10,ACAD11,ACAD9,ACADM,ACADS,ACCS,ACKR3,ACOT11,ACOT7,ACOT9,ACOX1,ACOX3,ACPP,ACSBG1,ACSL1,ACSL3,ACSL4,ACSL6,ACTL6B,ACVR1B,ACVR2A,ACVR2B,ACYP1,ADAM12,ADAM15,ADAM19,ADAM22,ADAM23,ADAM9,ADAMTS1,ADAMTS10,…	3866
Cancer,Organismal Injury and Abnormalities	Extracranial solid tumor	2.52e-117		0.273	A2M,AACS,AAGAB,AAK1,AARS,AARS2,ABAT,ABCA1,ABCA2,ABCA5,ABCA7,ABCA9,ABCB1,ABCB10,ABCC1,ABCC4,ABCC5,ABCD3,ABCD4,ABCE1,ABCF1,ABCG4,ABHD11,ABHD12,ABHD14B,ABI2,ABI3,ABL1,ABL2,ABLIM2,ABR,ABTB1,ABTB2,ACAA1,ACAA2,ACAD10,ACAD11,ACAD9,ACADM,ACADS,ACAT2,ACCS,ACKR3,ACOT11,ACOT7,ACOT9,ACOX1,ACOX3,ACPP,ACSBG1,ACSL1,ACSL3,ACSL4,ACSL5,ACSL6,ACTL6B,ACVR1B,ACVR2A,ACVR2B,ACYP1,ADAM12,ADAM15,ADAM19,ADAM22,ADAM23,ADAM…	4251
Cancer,Organismal Injury and Abnormalities	Cancer	5.14e-117	Decreased	-2.13	A2M,AACS,AAGAB,AAK1,AARS,AARS2,ABAT,ABCA1,ABCA2,ABCA5,ABCA7,ABCA9,ABCB1,ABCB10,ABCC1,ABCC4,ABCC5,ABCD3,ABCD4,ABCE1,ABCF1,ABCG4,ABHD11,ABHD12,ABHD14B,ABI2,ABI3,ABL1,ABL2,ABLIM2,ABR,ABTB1,ABTB2,ACAA1,ACAA2,ACAD10,ACAD11,ACAD9,ACADM,ACADS,ACAT2,ACCS,ACKR3,ACOT11,ACOT7,ACOT9,ACOX1,ACOX3,ACPP,ACSBG1,ACSL1,ACSL3,ACSL4,ACSL5,ACSL6,ACTL6B,ACVR1B,ACVR2A,ACVR2B,ACYP1,ADAM12,ADAM15,ADAM19,ADAM22,ADAM23,ADAM…	4270
Cancer,Organismal Injury and Abnormalities	Solid tumor	5.44e-117		0.083	A2M,AACS,AAGAB,AAK1,AARS,AARS2,ABAT,ABCA1,ABCA2,ABCA5,ABCA7,ABCA9,ABCB1,ABCB10,ABCC1,ABCC4,ABCC5,ABCD3,ABCD4,ABCE1,ABCF1,ABCG4,ABHD11,ABHD12,ABHD14B,ABI2,ABI3,ABL1,ABL2,ABLIM2,ABR,ABTB1,ABTB2,ACAA1,ACAA2,ACAD10,ACAD11,ACAD9,ACADM,ACADS,ACAT2,ACCS,ACKR3,ACOT11,ACOT7,ACOT9,ACOX1,ACOX3,ACPP,ACSBG1,ACSL1,ACSL3,ACSL4,ACSL5,ACSL6,ACTL6B,ACVR1B,ACVR2A,ACVR2B,ACYP1,ADAM12,ADAM15,ADAM19,ADAM22,ADAM23,ADAM…	4273
Cancer,Gastrointestinal Disease,Organismal Injury and Abnormalities	Intestinal carcinoma	1.42e-109	Increased	2.708	A2M,AACS,AAGAB,AAK1,AARS,AARS2,ABCA1,ABCA2,ABCA5,ABCA7,ABCA9,ABCB1,ABCB10,ABCC1,ABCC4,ABCC5,ABCD3,ABCE1,ABCF1,ABCG4,ABHD11,ABHD14B,ABI3,ABL1,ABL2,ABLIM2,ABR,ABTB1,ABTB2,ACAA1,ACAA2,ACAD10,ACAD9,ACCS,ACKR3,ACOT7,ACOT9,ACOX1,ACOX3,ACPP,ACSBG1,ACSL4,ACTL6B,ACVR1B,ACVR2A,ACVR2B,ACYP1,ADAM12,ADAM15,ADAM19,ADAM22,ADAM23,ADAM9,ADAMTS1,ADAMTS10,ADAMTS4,ADAMTS7,ADAMTSL5,ADARB2,ADCY1,ADCY3,ADCY5,ADCY6,ADCY…	3275
Cancer,Gastrointestinal Disease,Organismal Injury and Abnormalities	Large intestine carcinoma	4.4e-109	Increased	2.219	A2M,AACS,AAGAB,AAK1,AARS,AARS2,ABCA1,ABCA2,ABCA5,ABCA7,ABCA9,ABCB1,ABCB10,ABCC1,ABCC4,ABCC5,ABCD3,ABCE1,ABCF1,ABCG4,ABHD11,ABHD14B,ABI3,ABL1,ABL2,ABLIM2,ABR,ABTB1,ABTB2,ACAA1,ACAA2,ACAD10,ACAD9,ACCS,ACKR3,ACOT7,ACOT9,ACOX1,ACOX3,ACPP,ACSBG1,ACSL4,ACTL6B,ACVR1B,ACVR2A,ACVR2B,ACYP1,ADAM12,ADAM15,ADAM19,ADAM22,ADAM23,ADAM9,ADAMTS1,ADAMTS10,ADAMTS4,ADAMTS7,ADAMTSL5,ADARB2,ADCY1,ADCY3,ADCY5,ADCY6,ADCY…	3272
Cancer,Gastrointestinal Disease,Organismal Injury and Abnormalities	Large intestine adenocarcinoma	6.83e-107			A2M,AACS,AAGAB,AAK1,AARS,AARS2,ABCA1,ABCA2,ABCA5,ABCA7,ABCA9,ABCB1,ABCB10,ABCC1,ABCC4,ABCC5,ABCD3,ABCE1,ABCF1,ABCG4,ABHD11,ABHD14B,ABI3,ABL1,ABL2,ABLIM2,ABR,ABTB1,ABTB2,ACAA1,ACAA2,ACAD10,ACAD9,ACCS,ACKR3,ACOT7,ACOT9,ACOX1,ACOX3,ACPP,ACSBG1,ACSL4,ACTL6B,ACVR1B,ACVR2A,ACVR2B,ACYP1,ADAM12,ADAM15,ADAM19,ADAM22,ADAM23,ADAM9,ADAMTS1,ADAMTS10,ADAMTS4,ADAMTS7,ADAMTSL5,ADARB2,ADCY1,ADCY3,ADCY5,ADCY6,ADCY…	3249
Cancer,Gastrointestinal Disease,Organismal Injury and Abnormalities	Gastrointestinal adenocarcinoma	2.91e-106	Increased	2.348	A2M,AACS,AAGAB,AAK1,AARS,AARS2,ABCA1,ABCA2,ABCA5,ABCA7,ABCA9,ABCB1,ABCB10,ABCC1,ABCC4,ABCC5,ABCD3,ABCE1,ABCF1,ABCG4,ABHD11,ABHD14B,ABI3,ABL1,ABL2,ABLIM2,ABR,ABTB1,ABTB2,ACAA1,ACAA2,ACAD10,ACAD9,ACCS,ACKR3,ACOT7,ACOT9,ACOX1,ACOX3,ACPP,ACSBG1,ACSL4,ACTL6B,ACVR1B,ACVR2A,ACVR2B,ACYP1,ADAM12,ADAM15,ADAM19,ADAM22,ADAM23,ADAM9,ADAMTS1,ADAMTS10,ADAMTS4,ADAMTS7,ADAMTSL5,ADARB2,ADCY1,ADCY3,ADCY5,ADCY6,ADCY…	3303
Cancer,Organismal Injury and Abnormalities	Abdominal cancer	2.26e-104		0.359	A2M,AACS,AAGAB,AAK1,AARS,AARS2,ABAT,ABCA1,ABCA2,ABCA5,ABCA7,ABCA9,ABCB1,ABCB10,ABCC1,ABCC4,ABCC5,ABCD3,ABCD4,ABCE1,ABCF1,ABCG4,ABHD11,ABHD14B,ABI2,ABI3,ABL1,ABL2,ABLIM2,ABR,ABTB1,ABTB2,ACAA1,ACAA2,ACAD10,ACAD11,ACAD9,ACADM,ACADS,ACCS,ACKR3,ACOT11,ACOT7,ACOT9,ACOX1,ACOX3,ACPP,ACSBG1,ACSL1,ACSL3,ACSL4,ACSL5,ACSL6,ACTL6B,ACVR1B,ACVR2A,ACVR2B,ACYP1,ADAM12,ADAM15,ADAM19,ADAM22,ADAM23,ADAM9,ADAMTS1,ADA…	3921
Cancer,Organismal Injury and Abnormalities	Abdominal neoplasm	3.96e-104		0.879	A2M,AACS,AAGAB,AAK1,AARS,AARS2,ABAT,ABCA1,ABCA2,ABCA5,ABCA7,ABCA9,ABCB1,ABCB10,ABCC1,ABCC4,ABCC5,ABCD3,ABCD4,ABCE1,ABCF1,ABCG4,ABHD11,ABHD14B,ABI2,ABI3,ABL1,ABL2,ABLIM2,ABR,ABTB1,ABTB2,ACAA1,ACAA2,ACAD10,ACAD11,ACAD9,ACADM,ACADS,ACCS,ACKR3,ACOT11,ACOT7,ACOT9,ACOX1,ACOX3,ACPP,ACSBG1,ACSL1,ACSL3,ACSL4,ACSL5,ACSL6,ACTL6B,ACVR1B,ACVR2A,ACVR2B,ACYP1,ADAM12,ADAM15,ADAM19,ADAM22,ADAM23,ADAM9,ADAMTS1,ADA…	3963
Cancer,Organismal Injury and Abnormalities	Abdominal adenocarcinoma	6.29e-104		1.344	A2M,AACS,AAGAB,AAK1,AARS,AARS2,ABCA1,ABCA2,ABCA5,ABCA7,ABCA9,ABCB1,ABCB10,ABCC1,ABCC4,ABCC5,ABCD3,ABCD4,ABCE1,ABCF1,ABCG4,ABHD11,ABHD14B,ABI2,ABI3,ABL1,ABL2,ABLIM2,ABR,ABTB1,ABTB2,ACAA1,ACAA2,ACAD10,ACAD11,ACAD9,ACADM,ACADS,ACCS,ACKR3,ACOT7,ACOT9,ACOX1,ACOX3,ACPP,ACSBG1,ACSL1,ACSL3,ACSL4,ACTL6B,ACVR1B,ACVR2A,ACVR2B,ACYP1,ADAM12,ADAM15,ADAM19,ADAM22,ADAM23,ADAM9,ADAMTS1,ADAMTS10,ADAMTS4,ADAMTS7,AD…	3644
Cancer,Gastrointestinal Disease,Organismal Injury and Abnormalities	Gastrointestinal carcinoma	6.93e-104		1.672	A2M,AACS,AAGAB,AAK1,AARS,AARS2,ABCA1,ABCA2,ABCA5,ABCA7,ABCA9,ABCB1,ABCB10,ABCC1,ABCC4,ABCC5,ABCD3,ABCE1,ABCF1,ABCG4,ABHD11,ABHD14B,ABI3,ABL1,ABL2,ABLIM2,ABR,ABTB1,ABTB2,ACAA1,ACAA2,ACAD10,ACAD11,ACAD9,ACCS,ACKR3,ACOT7,ACOT9,ACOX1,ACOX3,ACPP,ACSBG1,ACSL4,ACSL6,ACTL6B,ACVR1B,ACVR2A,ACVR2B,ACYP1,ADAM12,ADAM15,ADAM19,ADAM22,ADAM23,ADAM9,ADAMTS1,ADAMTS10,ADAMTS4,ADAMTS7,ADAMTSL5,ADARB2,ADCY1,ADCY3,ADC…	3383
Cancer,Organismal Injury and Abnormalities	Adenocarcinoma	4.56e-103		0.271	A2M,AACS,AAGAB,AAK1,AARS,AARS2,ABAT,ABCA1,ABCA2,ABCA5,ABCA7,ABCA9,ABCB1,ABCB10,ABCC1,ABCC4,ABCC5,ABCD3,ABCD4,ABCE1,ABCF1,ABCG4,ABHD11,ABHD14B,ABI2,ABI3,ABL1,ABL2,ABLIM2,ABR,ABTB1,ABTB2,ACAA1,ACAA2,ACAD10,ACAD11,ACAD9,ACADM,ACADS,ACCS,ACKR3,ACOT7,ACOT9,ACOX1,ACOX3,ACPP,ACSBG1,ACSL1,ACSL3,ACSL4,ACTL6B,ACVR1B,ACVR2A,ACVR2B,ACYP1,ADAM12,ADAM15,ADAM19,ADAM22,ADAM23,ADAM9,ADAMTS1,ADAMTS10,ADAMTS4,ADAMT…	3694
Cancer,Gastrointestinal Disease,Organismal Injury and Abnormalities	Digestive organ tumor	6.9e-98		0.682	A2M,AACS,AAGAB,AAK1,AARS,AARS2,ABAT,ABCA1,ABCA2,ABCA5,ABCA7,ABCA9,ABCB1,ABCB10,ABCC1,ABCC4,ABCC5,ABCD3,ABCD4,ABCE1,ABCF1,ABCG4,ABHD11,ABHD14B,ABI2,ABI3,ABL1,ABL2,ABLIM2,ABR,ABTB1,ABTB2,ACAA1,ACAA2,ACAD10,ACAD11,ACAD9,ACADS,ACCS,ACKR3,ACOT11,ACOT7,ACOT9,ACOX1,ACOX3,ACPP,ACSBG1,ACSL1,ACSL4,ACSL5,ACSL6,ACTL6B,ACVR1B,ACVR2A,ACVR2B,ACYP1,ADAM12,ADAM15,ADAM19,ADAM22,ADAM23,ADAM9,ADAMTS1,ADAMTS10,ADAMTS…	3781
Cancer,Gastrointestinal Disease,Organismal Injury and Abnormalities	Digestive system cancer	1.89e-97		0.399	A2M,AACS,AAGAB,AAK1,AARS,AARS2,ABAT,ABCA1,ABCA2,ABCA5,ABCA7,ABCA9,ABCB1,ABCB10,ABCC1,ABCC4,ABCC5,ABCD3,ABCD4,ABCE1,ABCF1,ABCG4,ABHD11,ABHD14B,ABI3,ABL1,ABL2,ABLIM2,ABR,ABTB1,ABTB2,ACAA1,ACAA2,ACAD10,ACAD11,ACAD9,ACADS,ACCS,ACKR3,ACOT11,ACOT7,ACOT9,ACOX1,ACOX3,ACPP,ACSBG1,ACSL1,ACSL4,ACSL5,ACSL6,ACTL6B,ACVR1B,ACVR2A,ACVR2B,ACYP1,ADAM12,ADAM15,ADAM19,ADAM22,ADAM23,ADAM9,ADAMTS1,ADAMTS10,ADAMTS4,ADA…	3720
Cancer,Gastrointestinal Disease,Organismal Injury and Abnormalities	Intestinal tumor	2.05e-97	Increased	2.049	A2M,AACS,AAGAB,AAK1,AARS,AARS2,ABCA1,ABCA2,ABCA5,ABCA7,ABCA9,ABCB1,ABCB10,ABCC1,ABCC4,ABCC5,ABCD3,ABCE1,ABCF1,ABCG4,ABHD11,ABHD14B,ABI3,ABL1,ABL2,ABLIM2,ABR,ABTB1,ABTB2,ACAA1,ACAA2,ACAD10,ACAD9,ACADS,ACCS,ACKR3,ACOT7,ACOT9,ACOX1,ACOX3,ACPP,ACSBG1,ACSL4,ACSL5,ACTL6B,ACVR1B,ACVR2A,ACVR2B,ACYP1,ADAM12,ADAM15,ADAM19,ADAM22,ADAM23,ADAM9,ADAMTS1,ADAMTS10,ADAMTS4,ADAMTS7,ADAMTSL5,ADARB2,ADCY1,ADCY3,ADCY…	3364
Cancer,Gastrointestinal Disease,Organismal Injury and Abnormalities	Large intestine neoplasm	4.62e-97		0.073	A2M,AACS,AAGAB,AAK1,AARS,AARS2,ABCA1,ABCA2,ABCA5,ABCA7,ABCA9,ABCB1,ABCB10,ABCC1,ABCC4,ABCC5,ABCD3,ABCE1,ABCF1,ABCG4,ABHD11,ABHD14B,ABI3,ABL1,ABL2,ABLIM2,ABR,ABTB1,ABTB2,ACAA1,ACAA2,ACAD10,ACAD9,ACADS,ACCS,ACKR3,ACOT7,ACOT9,ACOX1,ACOX3,ACPP,ACSBG1,ACSL4,ACSL5,ACTL6B,ACVR1B,ACVR2A,ACVR2B,ACYP1,ADAM12,ADAM15,ADAM19,ADAM22,ADAM23,ADAM9,ADAMTS1,ADAMTS10,ADAMTS4,ADAMTS7,ADAMTSL5,ADARB2,ADCY1,ADCY3,ADCY…	3361
Cancer,Gastrointestinal Disease,Organismal Injury and Abnormalities	Intestinal cancer	2.13e-95		1.81	A2M,AACS,AAGAB,AAK1,AARS,AARS2,ABCA1,ABCA2,ABCA5,ABCA7,ABCA9,ABCB1,ABCB10,ABCC1,ABCC4,ABCC5,ABCD3,ABCE1,ABCF1,ABCG4,ABHD11,ABHD14B,ABI3,ABL1,ABL2,ABLIM2,ABR,ABTB1,ABTB2,ACAA1,ACAA2,ACAD10,ACAD9,ACADS,ACCS,ACKR3,ACOT7,ACOT9,ACOX1,ACOX3,ACPP,ACSBG1,ACSL4,ACSL5,ACTL6B,ACVR1B,ACVR2A,ACVR2B,ACYP1,ADAM12,ADAM15,ADAM19,ADAM22,ADAM23,ADAM9,ADAMTS1,ADAMTS10,ADAMTS4,ADAMTS7,ADAMTSL5,ADARB2,ADCY1,ADCY3,ADCY…	3348
Cancer,Gastrointestinal Disease,Organismal Injury and Abnormalities	Malignant neoplasm of large intestine	2.54e-95		0.974	A2M,AACS,AAGAB,AAK1,AARS,AARS2,ABCA1,ABCA2,ABCA5,ABCA7,ABCA9,ABCB1,ABCB10,ABCC1,ABCC4,ABCC5,ABCD3,ABCE1,ABCF1,ABCG4,ABHD11,ABHD14B,ABI3,ABL1,ABL2,ABLIM2,ABR,ABTB1,ABTB2,ACAA1,ACAA2,ACAD10,ACAD9,ACADS,ACCS,ACKR3,ACOT7,ACOT9,ACOX1,ACOX3,ACPP,ACSBG1,ACSL4,ACSL5,ACTL6B,ACVR1B,ACVR2A,ACVR2B,ACYP1,ADAM12,ADAM15,ADAM19,ADAM22,ADAM23,ADAM9,ADAMTS1,ADAMTS10,ADAMTS4,ADAMTS7,ADAMTSL5,ADARB2,ADCY1,ADCY3,ADCY…	3347
Cancer,Gastrointestinal Disease,Organismal Injury and Abnormalities	Gastrointestinal tumor	6.7e-94		1.908	A2M,AACS,AAGAB,AAK1,AARS,AARS2,ABCA1,ABCA2,ABCA5,ABCA7,ABCA9,ABCB1,ABCB10,ABCC1,ABCC4,ABCC5,ABCD3,ABCE1,ABCF1,ABCG4,ABHD11,ABHD14B,ABI3,ABL1,ABL2,ABLIM2,ABR,ABTB1,ABTB2,ACAA1,ACAA2,ACAD10,ACAD11,ACAD9,ACADS,ACCS,ACKR3,ACOT7,ACOT9,ACOX1,ACOX3,ACPP,ACSBG1,ACSL4,ACSL5,ACSL6,ACTL6B,ACVR1B,ACVR2A,ACVR2B,ACYP1,ADAM12,ADAM15,ADAM19,ADAM22,ADAM23,ADAM9,ADAMTS1,ADAMTS10,ADAMTS4,ADAMTS7,ADAMTSL5,ADARB2,ADC…	3467
Cancer,Gastrointestinal Disease,Organismal Injury and Abnormalities	Gastrointestinal tract cancer	2.73e-91		1.225	A2M,AACS,AAGAB,AAK1,AARS,AARS2,ABCA1,ABCA2,ABCA5,ABCA7,ABCA9,ABCB1,ABCB10,ABCC1,ABCC4,ABCC5,ABCD3,ABCE1,ABCF1,ABCG4,ABHD11,ABHD14B,ABI3,ABL1,ABL2,ABLIM2,ABR,ABTB1,ABTB2,ACAA1,ACAA2,ACAD10,ACAD11,ACAD9,ACADS,ACCS,ACKR3,ACOT7,ACOT9,ACOX1,ACOX3,ACPP,ACSBG1,ACSL4,ACSL5,ACSL6,ACTL6B,ACVR1B,ACVR2A,ACVR2B,ACYP1,ADAM12,ADAM15,ADAM19,ADAM22,ADAM23,ADAM9,ADAMTS1,ADAMTS10,ADAMTS4,ADAMTS7,ADAMTSL5,ADARB2,ADC…	3448
Cancer,Organismal Injury and Abnormalities	Frequency of tumor	2.61e-76		1.061	A2M,AACS,AAK1,AARS2,ABAT,ABCA1,ABCA2,ABCA5,ABCA9,ABCB1,ABCC1,ABCC4,ABCC5,ABCD3,ABCD4,ABCE1,ABCF1,ABCG4,ABHD11,ABHD14B,ABI2,ABI3,ABL1,ABL2,ABLIM2,ABR,ABTB1,ACAD10,ACAD11,ACAD9,ACADM,ACADS,ACKR3,ACOT7,ACOT9,ACOX1,ACOX3,ACPP,ACSL1,ACSL3,ACSL4,ACTL6B,ACVR1B,ACVR2A,ACYP1,ADAM12,ADAM19,ADAM22,ADAM23,ADAM9,ADAMTS1,ADAMTS10,ADAMTS4,ADAMTS7,ADAMTSL5,ADARB2,ADCY1,ADCY3,ADCY5,ADCYAP1R1,ADD2,ADD3,ADGB,ADGRB3…	2849
Cancer,Organismal Injury and Abnormalities	Tumorigenesis of epithelial neoplasm	5.69e-76		1.24	A2M,AACS,AAK1,AARS2,ABCA1,ABCA2,ABCA5,ABCA9,ABCB1,ABCC1,ABCC4,ABCC5,ABCD3,ABCD4,ABCE1,ABCF1,ABCG4,ABHD11,ABHD14B,ABI2,ABI3,ABL1,ABL2,ABLIM2,ABR,ABTB1,ACAD10,ACAD11,ACAD9,ACADM,ACADS,ACKR3,ACOT7,ACOT9,ACOX1,ACOX3,ACPP,ACSL1,ACSL3,ACSL4,ACTL6B,ACVR1B,ACVR2A,ACYP1,ADAM19,ADAM22,ADAM23,ADAM9,ADAMTS1,ADAMTS10,ADAMTS4,ADAMTS7,ADAMTSL5,ADARB2,ADCY1,ADCY3,ADCY5,ADCYAP1R1,ADD2,ADD3,ADGB,ADGRB3,ADHFE1,ADIP…	2812
Cancer,Organismal Injury and Abnormalities	Incidence of tumor	3.18e-74		1.288	A2M,AACS,AAK1,AARS2,ABAT,ABCA1,ABCA2,ABCA5,ABCA9,ABCB1,ABCC1,ABCC4,ABCC5,ABCD3,ABCD4,ABCE1,ABCF1,ABCG4,ABHD11,ABHD14B,ABI2,ABI3,ABL1,ABL2,ABLIM2,ABR,ABTB1,ACAD10,ACAD11,ACAD9,ACADM,ACADS,ACKR3,ACOT7,ACOT9,ACOX1,ACOX3,ACPP,ACSL1,ACSL3,ACSL4,ACTL6B,ACVR1B,ACVR2A,ACYP1,ADAM12,ADAM15,ADAM19,ADAM22,ADAM23,ADAM9,ADAMTS1,ADAMTS10,ADAMTS4,ADAMTS7,ADAMTSL5,ADARB2,ADCY1,ADCY3,ADCY5,ADCYAP1R1,ADD2,ADD3,ADGB…	2917
Cancer,Organismal Injury and Abnormalities	Generation of tumor	6.63e-74		1.265	A2M,AACS,AAK1,AARS2,ABAT,ABCA1,ABCA2,ABCA5,ABCA9,ABCB1,ABCC1,ABCC4,ABCC5,ABCD3,ABCD4,ABCE1,ABCF1,ABCG4,ABHD11,ABHD14B,ABI2,ABI3,ABL1,ABL2,ABLIM2,ABR,ABTB1,ACAD10,ACAD11,ACAD9,ACADM,ACADS,ACKR3,ACOT7,ACOT9,ACOX1,ACOX3,ACPP,ACSL1,ACSL3,ACSL4,ACTL6B,ACVR1B,ACVR2A,ACYP1,ADAM12,ADAM19,ADAM22,ADAM23,ADAM9,ADAMTS1,ADAMTS10,ADAMTS4,ADAMTS7,ADAMTSL5,ADARB2,ADCY1,ADCY3,ADCY5,ADCYAP1R1,ADD2,ADD3,ADGB,ADGRB3…	2801
Cancer,Organismal Injury and Abnormalities	Development of malignant tumor	1.08e-73		1.265	A2M,AACS,AAK1,AARS2,ABAT,ABCA1,ABCA2,ABCA5,ABCA9,ABCB1,ABCC1,ABCC4,ABCC5,ABCD3,ABCD4,ABCE1,ABCF1,ABCG4,ABHD11,ABHD14B,ABI2,ABI3,ABL1,ABL2,ABLIM2,ABR,ABTB1,ACAD10,ACAD11,ACAD9,ACADM,ACADS,ACKR3,ACOT7,ACOT9,ACOX1,ACOX3,ACPP,ACSL1,ACSL3,ACSL4,ACTL6B,ACVR1B,ACVR2A,ACYP1,ADAM12,ADAM19,ADAM22,ADAM23,ADAM9,ADAMTS1,ADAMTS10,ADAMTS4,ADAMTS7,ADAMTSL5,ADARB2,ADCY1,ADCY3,ADCY5,ADCYAP1R1,ADD2,ADD3,ADGB,ADGRB3…	2800
Cancer,Organismal Injury and Abnormalities	Development of carcinoma	1.14e-73		1.514	A2M,AACS,AAK1,AARS2,ABCA1,ABCA2,ABCA5,ABCA9,ABCB1,ABCC1,ABCC4,ABCC5,ABCD3,ABCD4,ABCE1,ABCF1,ABCG4,ABHD11,ABHD14B,ABI2,ABI3,ABL1,ABL2,ABLIM2,ABR,ABTB1,ACAD10,ACAD11,ACAD9,ACADM,ACADS,ACKR3,ACOT7,ACOT9,ACOX1,ACOX3,ACPP,ACSL1,ACSL3,ACSL4,ACTL6B,ACVR1B,ACVR2A,ACYP1,ADAM19,ADAM22,ADAM23,ADAM9,ADAMTS1,ADAMTS10,ADAMTS4,ADAMTS7,ADAMTSL5,ADARB2,ADCY1,ADCY3,ADCY5,ADCYAP1R1,ADD2,ADD3,ADGB,ADGRB3,ADHFE1,ADIP…	2772
Cellular Assembly and Organization,Cellular Function and Maintenance	Microtubule dynamics	3.3e-54	Decreased	-5.428	A2M,ABCC1,ABCC4,ABI2,ABL1,ABL2,ACACA,ACVR2A,ADAM22,ADAMTS4,ADCY1,ADCY3,ADCY6,ADGRB1,ADGRB3,ADGRG6,ADNP,AFAP1L1,AFG3L2,AGAP2,AGRN,AHI1,AKAP11,AKT1,ALMS1,ALS2,AMIGO1,ANGPT2,ANK3,APBA1,APC,APC2,APOE,ARAP1,ARFIP2,ARHGAP24,ARHGAP32,ARHGAP33,ARHGAP35,ARHGAP44,ARHGAP5,ARHGDIA,ARHGEF4,ARHGEF6,ARHGEF9,ARID1B,ARL3,ARRB2,ARSA,ASCL1,ATAT1,ATCAY,ATG7,ATL1,ATP2C1,ATXN1,ATXN2,ATXN7,AUTS2,B9D1,BACE1,BAG4,BASP1,B…	652
Cancer,Gastrointestinal Disease,Organismal Injury and Abnormalities	Development of digestive organ tumor	4.3e-53		1.649	A2M,AARS2,ABCA1,ABCA2,ABCA5,ABCA9,ABCB1,ABCC1,ABCC4,ABCC5,ABCD3,ABCE1,ABCF1,ABHD14B,ABI3,ABL1,ABL2,ABLIM2,ABTB1,ACAD9,ACKR3,ACOT7,ACOT9,ACOX1,ACOX3,ACPP,ACTL6B,ACVR1B,ACVR2A,ACYP1,ADAM19,ADAM22,ADAM23,ADAM9,ADAMTS1,ADAMTS10,ADAMTS4,ADAMTSL5,ADCY3,ADCY5,ADD2,ADD3,ADGB,ADHFE1,ADIPOR1,ADK,ADNP,AEBP1,AFAP1,AFAP1L1,AFF3,AFF4,AFG3L2,AGL,AGO2,AGPAT2,AGPAT5,AGRN,AHDC1,AHI1,AHSG,AIDA,AK3,AK5,AKAP6,AKR1B1,…	1989
Organismal Survival	Morbidity or mortality	3.44e-52	Increased	7.661	ABCA1,ABCA2,ABCA5,ABCB1,ABCB10,ABCC1,ABCC4,ABL1,ABL2,ABR,ACACA,ACADM,ACKR3,ACTL6B,ACVR1B,ACVR2A,ACVR2B,ADAM12,ADAM15,ADAM19,ADAM22,ADAM23,ADAM9,ADAMTS1,ADAMTS4,ADCY3,ADCY7,ADCYAP1R1,ADGRG1,ADGRG6,ADH5,ADK,ADNP,ADORA2B,AEBP1,AFF4,AGA,AGL,AGO2,AGPAT2,AGRN,AHI1,AKAP6,AKT1,ALDH5A1,ALDOA,ALOX5,AMBP,AMOT,AMPH,ANGPT2,Ank2,ANK3,Anp32b,ANTXR2,ANXA2,ANXA7,AP1M1,APBA1,APBA2,APBB1,APC,APLP1,APLP2,APOA1,APOB,…	1147
Cancer,Gastrointestinal Disease,Organismal Injury and Abnormalities	Development of intestinal tumor	1.8e-51	Increased	2.158	AARS2,ABCA2,ABCA5,ABCA9,ABCB1,ABCC4,ABCC5,ABCD3,ABCE1,ABHD14B,ABI3,ABL1,ABL2,ABLIM2,ABTB1,ACAD9,ACKR3,ACOT7,ACOT9,ACOX1,ACOX3,ACPP,ACTL6B,ACVR1B,ACVR2A,ACYP1,ADAM19,ADAM23,ADAMTS1,ADAMTS10,ADAMTS4,ADAMTSL5,ADCY3,ADCY5,ADD2,ADD3,ADGB,ADIPOR1,ADK,ADNP,AEBP1,AFAP1,AFAP1L1,AFF3,AFF4,AFG3L2,AGL,AGPAT2,AGPAT5,AGRN,AHDC1,AHI1,AHSG,AIDA,AK3,AK5,AKAP6,AKR1B1,AKT1,ALB,ALDH1B1,ALDH1L1,ALDH1L2,ALDH2,ALDOA,AL…	1788
Cancer,Gastrointestinal Disease,Organismal Injury and Abnormalities	Colorectal carcinoma	2.02e-51		1.982	AARS2,ABCA2,ABCA5,ABCA9,ABCB1,ABCC4,ABCC5,ABCD3,ABCE1,ABHD14B,ABI3,ABL1,ABL2,ABLIM2,ABTB1,ACAD9,ACKR3,ACOT7,ACOT9,ACOX1,ACOX3,ACPP,ACTL6B,ACVR1B,ACVR2A,ACYP1,ADAM19,ADAM23,ADAMTS1,ADAMTS10,ADAMTS4,ADAMTSL5,ADCY3,ADCY5,ADD2,ADD3,ADGB,ADIPOR1,ADK,ADNP,AEBP1,AFAP1,AFAP1L1,AFF3,AFF4,AFG3L2,AGL,AGPAT2,AGPAT5,AGRN,AHDC1,AHI1,AHSG,AIDA,AK3,AK5,AKAP6,AKR1B1,AKT1,ALB,ALDH1B1,ALDH1L1,ALDH1L2,ALDH2,ALDOA,AL…	1786
Organismal Survival	Organismal death	2.5e-51	Increased	7.753	ABCA1,ABCA2,ABCA5,ABCB1,ABCB10,ABCC1,ABCC4,ABL1,ABL2,ABR,ACACA,ACADM,ACKR3,ACTL6B,ACVR1B,ACVR2A,ACVR2B,ADAM12,ADAM15,ADAM19,ADAM22,ADAM23,ADAM9,ADAMTS1,ADAMTS4,ADCY3,ADCY7,ADCYAP1R1,ADGRG1,ADGRG6,ADH5,ADK,ADNP,ADORA2B,AEBP1,AFF4,AGA,AGL,AGO2,AGPAT2,AGRN,AHI1,AKAP6,AKT1,ALDH5A1,ALDOA,ALOX5,AMBP,AMOT,AMPH,ANGPT2,Ank2,ANK3,Anp32b,ANTXR2,ANXA2,ANXA7,AP1M1,APBA1,APBA2,APBB1,APC,APLP1,APLP2,APOA1,APOB,…	1132
Cancer,Gastrointestinal Disease,Organismal Injury and Abnormalities	Colorectal adenocarcinoma	2.51e-50			AARS2,ABCA2,ABCA5,ABCA9,ABCB1,ABCC4,ABCC5,ABCD3,ABCE1,ABHD14B,ABI3,ABL1,ABL2,ABLIM2,ABTB1,ACAD9,ACKR3,ACOT9,ACOX3,ACPP,ACTL6B,ACVR1B,ACVR2A,ACYP1,ADAM19,ADAM23,ADAMTS1,ADAMTS10,ADAMTS4,ADAMTSL5,ADCY3,ADCY5,ADD2,ADD3,ADGB,ADIPOR1,ADK,ADNP,AEBP1,AFAP1,AFAP1L1,AFF3,AFF4,AFG3L2,AGL,AGPAT2,AGPAT5,AGRN,AHDC1,AHI1,AHSG,AIDA,AK3,AK5,AKAP6,AKR1B1,AKT1,ALB,ALDH1B1,ALDH1L1,ALDH1L2,ALDH2,ALDOA,ALG1,ALG12,ALO…	1745
Cancer,Gastrointestinal Disease,Organismal Injury and Abnormalities	Colon tumor	8.77e-50		-0.639	AARS2,ABCA2,ABCA5,ABCA9,ABCB1,ABCC4,ABCC5,ABCD3,ABCE1,ABHD14B,ABI3,ABL1,ABL2,ABLIM2,ABTB1,ACAD9,ACKR3,ACOT7,ACOT9,ACOX1,ACOX3,ACPP,ACTL6B,ACVR1B,ACVR2A,ACYP1,ADAM12,ADAM19,ADAM23,ADAMTS1,ADAMTS10,ADAMTS4,ADAMTSL5,ADCY3,ADCY5,ADD2,ADD3,ADGB,ADIPOR1,ADK,ADNP,AEBP1,AFAP1,AFAP1L1,AFF3,AFF4,AFG3L2,AGL,AGPAT2,AGPAT5,AGRN,AHDC1,AHI1,AHSG,AIDA,AK3,AK5,AKAP6,AKR1B1,AKT1,ALB,ALDH1B1,ALDH1L1,ALDH1L2,ALDH2,A…	1792
Cancer,Gastrointestinal Disease,Organismal Injury and Abnormalities	Colon cancer	9.03e-50		0.298	AARS2,ABCA2,ABCA5,ABCA9,ABCB1,ABCC4,ABCC5,ABCD3,ABCE1,ABHD14B,ABI3,ABL1,ABL2,ABLIM2,ABTB1,ACAD9,ACKR3,ACOT7,ACOT9,ACOX1,ACOX3,ACPP,ACTL6B,ACVR1B,ACVR2A,ACYP1,ADAM12,ADAM19,ADAM23,ADAMTS1,ADAMTS10,ADAMTS4,ADAMTSL5,ADCY3,ADCY5,ADD2,ADD3,ADGB,ADIPOR1,ADK,ADNP,AEBP1,AFAP1,AFAP1L1,AFF3,AFF4,AFG3L2,AGL,AGPAT2,AGPAT5,AGRN,AHDC1,AHI1,AHSG,AIDA,AK3,AK5,AKAP6,AKR1B1,AKT1,ALB,ALDH1B1,ALDH1L1,ALDH1L2,ALDH2,A…	1777
Cellular Development,Cellular Growth and Proliferation,Nervous System Development and Function,Tissue Development	Development of neurons	2.04e-49	Decreased	-6.774	A2M,ABI2,ABL1,ABL2,ACTL6B,ACVR2A,ADAM19,ADAM22,ADAMTS4,ADCY1,ADCY3,ADD2,ADGRB1,ADGRB2,ADGRB3,ADGRG6,ADGRL1,ADGRL2,ADGRL3,ADNP,AFG3L2,AGAP2,AGRN,AKT1,ALS2,AMIGO1,AMIGO3,ANK3,APBA1,APBB1,APC,APOE,ARHGAP32,ARHGAP33,ARHGAP35,ARHGAP5,ARHGDIA,ARID1B,ARX,ASCL1,ATCAY,ATG7,ATL1,ATXN1,ATXN2,BACE1,BASP1,BCAN,BCL11B,BCL2,BHLHB9,BICDL1,BMP2,BRSK1,BRSK2,BSN,BTG3,CACNA1A,CACNA1H,CACNB4,CADM1,CAMK1G,CAMK2A,CAMK2…	467
Cellular Assembly and Organization,Cellular Function and Maintenance	Organization of cytoskeleton	4.96e-49	Decreased	-5.357	A2M,ABCC1,ABCC4,ABI2,ABL1,ABL2,ABR,ACACA,ACVR2A,ADAM12,ADAM22,ADAMTS4,ADCY1,ADCY3,ADCY6,ADGRB1,ADGRB3,ADGRG6,ADNP,AFAP1,AFAP1L1,AFG3L2,AGAP2,AGRN,AHI1,AKAP11,AKT1,ALDOA,ALMS1,ALS2,AMIGO1,AMOT,ANGPT2,ANK3,APBA1,APC,APC2,APOE,ARAP1,ARFIP2,ARHGAP10,ARHGAP12,ARHGAP17,ARHGAP18,ARHGAP24,ARHGAP32,ARHGAP33,ARHGAP35,ARHGAP44,ARHGAP5,ARHGDIA,ARHGEF1,ARHGEF17,ARHGEF18,ARHGEF4,ARHGEF6,ARHGEF9,ARID1B,ARL3,ARR…	722
Cellular Assembly and Organization,Cellular Function and Maintenance	Organization of cytoplasm	1.93e-48	Decreased	-5.366	A2M,ABCA1,ABCC1,ABCC4,ABCD3,ABI2,ABL1,ABL2,ABR,ACACA,ACVR2A,ADAM12,ADAM22,ADAMTS4,ADCY1,ADCY3,ADCY6,ADGRB1,ADGRB3,ADGRG6,ADNP,AFAP1,AFAP1L1,Afg3l1,AFG3L2,AGAP2,AGRN,AHI1,AKAP11,AKT1,ALDOA,ALMS1,ALS2,ALS2CL,AMIGO1,AMOT,ANGPT2,ANK3,APBA1,APC,APC2,APOE,ARAP1,ARFIP2,ARHGAP10,ARHGAP12,ARHGAP17,ARHGAP18,ARHGAP24,ARHGAP32,ARHGAP33,ARHGAP35,ARHGAP44,ARHGAP5,ARHGDIA,ARHGEF1,ARHGEF17,ARHGEF18,ARHGEF4,ARHGE…	778
Cancer,Gastrointestinal Disease,Organismal Injury and Abnormalities	Colon carcinoma	2.04e-48			AARS2,ABCA2,ABCA5,ABCA9,ABCB1,ABCC4,ABCC5,ABCD3,ABCE1,ABHD14B,ABI3,ABL1,ABL2,ABLIM2,ABTB1,ACAD9,ACKR3,ACOT7,ACOT9,ACOX1,ACOX3,ACPP,ACTL6B,ACVR1B,ACVR2A,ACYP1,ADAM19,ADAM23,ADAMTS1,ADAMTS10,ADAMTS4,ADAMTSL5,ADCY3,ADCY5,ADD2,ADD3,ADGB,ADIPOR1,ADK,ADNP,AEBP1,AFAP1,AFAP1L1,AFF3,AFF4,AFG3L2,AGL,AGPAT2,AGPAT5,AGRN,AHDC1,AHI1,AHSG,AIDA,AK3,AK5,AKAP6,AKR1B1,AKT1,ALB,ALDH1B1,ALDH1L1,ALDH1L2,ALDH2,ALDOA,AL…	1705
Cancer,Organismal Injury and Abnormalities	Genitourinary tumor	2.76e-48		0.934	A2M,AACS,AAK1,AARS,AARS2,ABAT,ABCA1,ABCA2,ABCA5,ABCA9,ABCB1,ABCC1,ABCC4,ABCC5,ABCD4,ABCE1,ABCF1,ABCG4,ABHD11,ABI2,ABL1,ABL2,ABLIM2,ABR,ABTB1,ACAA1,ACAD10,ACAD11,ACADM,ACADS,ACOT7,ACOT9,ACOX1,ACOX3,ACPP,ACSL1,ACSL3,ACSL4,ACTL6B,ACVR1B,ACVR2A,ACYP1,ADAM12,ADAM15,ADAM19,ADAM22,ADAM23,ADAM9,ADAMTS1,ADAMTS10,ADAMTS4,ADAMTS7,ADARB2,ADCY1,ADCY3,ADCY6,ADCY7,ADCYAP1R1,ADD2,ADD3,ADGB,ADGRB3,ADGRG1,ADGRG6,A…	2785
Cancer,Gastrointestinal Disease,Organismal Injury and Abnormalities	Colon adenocarcinoma	2.88e-48			AARS2,ABCA2,ABCA5,ABCA9,ABCC4,ABCC5,ABCD3,ABCE1,ABHD14B,ABI3,ABL1,ABL2,ABLIM2,ABTB1,ACAD9,ACKR3,ACOT9,ACOX3,ACPP,ACTL6B,ACVR1B,ACVR2A,ACYP1,ADAM19,ADAM23,ADAMTS1,ADAMTS10,ADAMTS4,ADAMTSL5,ADCY3,ADCY5,ADD2,ADD3,ADGB,ADIPOR1,ADK,ADNP,AEBP1,AFAP1,AFAP1L1,AFF3,AFF4,AFG3L2,AGL,AGPAT2,AGPAT5,AGRN,AHDC1,AHI1,AHSG,AIDA,AK3,AK5,AKAP6,AKR1B1,AKT1,ALB,ALDH1B1,ALDH1L1,ALDH1L2,ALDH2,ALDOA,ALG1,ALG12,ALOX5,ALS…	1683
Cancer,Organismal Injury and Abnormalities	Malignant genitourinary solid tumor	1.59e-47		-0.341	A2M,AACS,AAK1,AARS,AARS2,ABAT,ABCA1,ABCA2,ABCA5,ABCA9,ABCB1,ABCC1,ABCC4,ABCC5,ABCD4,ABCE1,ABCF1,ABCG4,ABHD11,ABI2,ABL1,ABL2,ABLIM2,ABR,ABTB1,ACAA1,ACAD10,ACAD11,ACADM,ACADS,ACOT7,ACOT9,ACOX1,ACOX3,ACPP,ACSL1,ACSL3,ACSL4,ACTL6B,ACVR1B,ACVR2A,ACYP1,ADAM12,ADAM15,ADAM19,ADAM22,ADAM23,ADAM9,ADAMTS1,ADAMTS10,ADAMTS4,ADAMTS7,ADARB2,ADCY1,ADCY3,ADCY6,ADCY7,ADCYAP1R1,ADD2,ADD3,ADGB,ADGRB3,ADGRG1,ADGRG6,A…	2736
Cell Morphology,Cellular Assembly and Organization,Cellular Function and Maintenance	Formation of cellular protrusions	1.6e-47	Decreased	-4.842	A2M,ABCC4,ABI2,ABL1,ABL2,ACACA,ACVR2A,ADAM22,ADAMTS4,ADCY1,ADCY3,ADGRB1,ADGRB3,ADGRG6,AFAP1L1,AFG3L2,AGAP2,AGRN,AHI1,AKT1,ALMS1,ALS2,AMIGO1,ANK3,APBA1,APC,APOE,ARAP1,ARFIP2,ARHGAP24,ARHGAP32,ARHGAP33,ARHGAP35,ARHGAP5,ARHGDIA,ARHGEF4,ARHGEF6,ARHGEF9,ARID1B,ARL3,ARRB2,ASCL1,ATAT1,ATCAY,ATG7,ATL1,ATXN1,ATXN2,AUTS2,B9D1,BACE1,BASP1,BCAR1,BCL11B,BCL2,BCR,BICDL1,BMP2,BRK1,BRSK1,BRSK2,BSG,BSN,BTG3,BTK,C…	514
Cancer,Organismal Injury and Abnormalities	Breast or colorectal cancer	3.2e-47		-0.134	AARS2,ABAT,ABCA1,ABCA2,ABCA5,ABCA9,ABCB1,ABCC1,ABCC4,ABCC5,ABCD3,ABCE1,ABHD14B,ABI2,ABI3,ABL1,ABL2,ABLIM2,ABR,ABTB1,ACAA1,ACAD9,ACADS,ACKR3,ACOT7,ACOT9,ACOX1,ACOX3,ACPP,ACSL5,ACTL6B,ACVR1B,ACVR2A,ACYP1,ADAM12,ADAM15,ADAM19,ADAM23,ADAM9,ADAMTS1,ADAMTS10,ADAMTS4,ADAMTSL5,ADARB2,ADCY3,ADCY5,ADCY6,ADD2,ADD3,ADGB,ADGRB3,ADGRG6,ADIPOR1,ADK,ADNP,ADRM1,AEBP1,AFAP1,AFAP1L1,AFF3,AFF4,AFG3L2,AGL,AGO2,AGPAT2…	2279
Nervous System Development and Function	Morphology of nervous system	6.44e-47			A2M,ABCA2,ABI2,ABL1,ABL2,ABR,ACSL6,ACTL6B,ADAM22,ADAM9,ADAMTS4,ADCY1,ADCY3,ADCYAP1R1,ADGRB1,ADGRG6,AGA,AGAP2,AGRN,AHI1,AKT1,ALS2,Ank2,ANK3,Anp32b,ANXA5,APBA1,APBB1,APLP2,APOB,APOE,AQP4,ARHGAP35,ARHGAP5,ARHGEF9,ARID1B,ARNT2,ARSA,ARX,ASCL1,ASTN1,ATAT1,ATG5,ATG7,ATP1A2,ATP1B2,ATP2B2,ATXN1,ATXN2,B4GALNT1,B4GALT2,BACE1,BAD,BAG6,BAK1,BBS7,BCL2,BCL2L11,BCR,BID,BLOC1S2,BMP2,BMPR1A,BRCA1,BRINP1,BRSK1,BRSK…	532
Cancer,Gastrointestinal Disease,Organismal Injury and Abnormalities	Colorectal tumor	5.46e-44		-0.049	AARS2,ABCA2,ABCA5,ABCA9,ABCB1,ABCC1,ABCC4,ABCC5,ABCD3,ABCE1,ABHD14B,ABI3,ABL1,ABL2,ABLIM2,ABTB1,ACAD9,ACADS,ACKR3,ACOT7,ACOT9,ACOX1,ACOX3,ACPP,ACSL5,ACTL6B,ACVR1B,ACVR2A,ACYP1,ADAM12,ADAM19,ADAM23,ADAMTS1,ADAMTS10,ADAMTS4,ADAMTSL5,ADCY3,ADCY5,ADD2,ADD3,ADGB,ADIPOR1,ADK,ADNP,AEBP1,AFAP1,AFAP1L1,AFF3,AFF4,AFG3L2,AGL,AGPAT2,AGPAT5,AGRN,AHDC1,AHI1,AHSG,AIDA,AK3,AK5,AKAP6,AKR1B1,AKT1,ALB,ALDH1B1,ALDH1…	1980
Cancer,Gastrointestinal Disease,Hepatic System Disease,Organismal Injury and Abnormalities	Liver carcinoma	8.5e-43		0.139	ABAT,ABCA1,ABCA2,ABCA5,ABCA7,ABCA9,ABCC1,ABCC4,ABCC5,ABCG4,ABI3,ABL1,ABL2,ABLIM2,ACAA1,ACAA2,ACAD9,ACKR3,ACOT7,ACOX1,ACOX3,ACPP,ACSL1,ACSL6,ACVR1B,ACVR2A,ADAM12,ADAM15,ADAM19,ADAM23,ADAM9,ADAMTS1,ADAMTS10,ADAMTS4,ADAMTSL5,ADARB2,ADCY1,ADCY5,ADGB,ADGRG1,ADH5,ADIPOR1,ADK,ADNP,ADRM1,AEBP1,AFAP1L1,AFF3,AFF4,AFP,AGO2,AGPAT4,AGRN,AHDC1,AHI1,AIFM2,AKAP3,AKAP6,AKT1,ALB,ALDH2,ALDH4A1,ALDH7A1,ALDH9A1,ALDOB…	1693
Cancer,Gastrointestinal Disease,Organismal Injury and Abnormalities	Colorectal cancer	1.39e-42		0.761	AARS2,ABCA2,ABCA5,ABCA9,ABCB1,ABCC1,ABCC4,ABCC5,ABCD3,ABCE1,ABHD14B,ABI3,ABL1,ABL2,ABLIM2,ABTB1,ACAD9,ACADS,ACKR3,ACOT7,ACOT9,ACOX1,ACOX3,ACPP,ACSL5,ACTL6B,ACVR1B,ACVR2A,ACYP1,ADAM12,ADAM19,ADAM23,ADAMTS1,ADAMTS10,ADAMTS4,ADAMTSL5,ADCY3,ADCY5,ADD2,ADD3,ADGB,ADIPOR1,ADK,ADNP,AEBP1,AFAP1,AFAP1L1,AFF3,AFF4,AFG3L2,AGL,AGPAT2,AGPAT5,AGRN,AHDC1,AHI1,AHSG,AIDA,AK3,AK5,AKAP6,AKR1B1,AKT1,ALB,ALDH1B1,ALDH1…	1947
Cancer,Gastrointestinal Disease,Hepatic System Disease,Organismal Injury and Abnormalities	Hepatobiliary system cancer	1.51e-42		-0.247	A2M,ABAT,ABCA1,ABCA2,ABCA5,ABCA7,ABCA9,ABCC1,ABCC4,ABCC5,ABCG4,ABI3,ABL1,ABL2,ABLIM2,ACAA1,ACAA2,ACAD9,ACKR3,ACOT11,ACOT7,ACOX1,ACOX3,ACPP,ACSL1,ACSL6,ACVR1B,ACVR2A,ADAM12,ADAM15,ADAM19,ADAM23,ADAM9,ADAMTS1,ADAMTS10,ADAMTS4,ADAMTSL5,ADARB2,ADCY1,ADCY5,ADGB,ADGRG1,ADH5,ADIPOR1,ADK,ADNP,ADRM1,AEBP1,AFAP1L1,AFF3,AFF4,AFP,AGA,AGO2,AGPAT4,AGRN,AHDC1,AHI1,AHSG,AIFM2,AKAP11,AKAP3,AKAP6,AKT1,ALB,ALDH2,AL…	1824
Cancer,Organismal Injury and Abnormalities	Pelvic tumor	2.92e-42		1.027	A2M,AACS,AAK1,AARS,AARS2,ABAT,ABCA1,ABCA2,ABCA5,ABCA9,ABCB1,ABCC1,ABCC4,ABCC5,ABCD4,ABCE1,ABCF1,ABCG4,ABI2,ABL1,ABL2,ABLIM2,ABR,ABTB1,ACAD10,ACAD11,ACADM,ACADS,ACOT7,ACOX1,ACOX3,ACPP,ACSL1,ACSL3,ACSL4,ACVR1B,ACVR2A,ACYP1,ADAM12,ADAM15,ADAM19,ADAM22,ADAM23,ADAM9,ADAMTS10,ADAMTS4,ADAMTS7,ADARB2,ADCY1,ADCY6,ADCY7,ADCYAP1R1,ADD2,ADD3,ADGB,ADGRB3,ADGRG1,ADNP,ADPRHL2,ADRM1,AEBP1,AFAP1,AFAP1L1,AFF3,AFG3…	2481
Cancer,Organismal Injury and Abnormalities	Genitourinary carcinoma	9.27e-42		-0.747	A2M,AACS,AAK1,AARS,AARS2,ABCA1,ABCA2,ABCA5,ABCA9,ABCB1,ABCC1,ABCC4,ABCC5,ABCD4,ABCE1,ABCF1,ABCG4,ABHD11,ABI2,ABL1,ABL2,ABLIM2,ABR,ABTB1,ACAD10,ACAD11,ACADM,ACADS,ACOT7,ACOX1,ACOX3,ACPP,ACSL1,ACSL3,ACSL4,ACVR1B,ACVR2A,ACYP1,ADAM19,ADAM22,ADAM23,ADAM9,ADAMTS10,ADAMTS4,ADAMTS7,ADARB2,ADCY1,ADCY6,ADCY7,ADCYAP1R1,ADD2,ADD3,ADGB,ADGRG1,ADNP,ADORA2B,ADPRHL2,AEBP1,AFAP1,AFF3,AFG3L2,AFP,AGAP2,AGL,AGO2,AGP…	2387
Cancer,Organismal Injury and Abnormalities	Genitourinary adenocarcinoma	2.27e-41		-1.109	A2M,AACS,AAK1,AARS,AARS2,ABCA1,ABCA5,ABCA9,ABCB1,ABCC1,ABCC4,ABCC5,ABCD4,ABCE1,ABCG4,ABHD11,ABI2,ABL1,ABL2,ABLIM2,ABR,ABTB1,ACAD10,ACAD11,ACADM,ACADS,ACOT7,ACOX1,ACOX3,ACPP,ACSL1,ACSL3,ACSL4,ACVR1B,ACVR2A,ACYP1,ADAM19,ADAM23,ADAM9,ADAMTS10,ADAMTS4,ADAMTS7,ADARB2,ADCY1,ADCY6,ADCY7,ADCYAP1R1,ADD2,ADD3,ADGB,ADNP,ADORA2B,ADPRHL2,AEBP1,AFF3,AFP,AGAP2,AGL,AGPAT2,AGPAT4,AGPAT5,AIDA,AK3,AK5,AKAP11,AKAP6,…	2146
Cell Morphology,Cellular Development,Cellular Growth and Proliferation,Nervous System Development and Function,Organismal Development,Tissue Development	Morphogenesis of neurons	4.34e-41	Decreased	-4.754	A2M,ABI2,ABL1,ABL2,ACVR2A,ADAM22,ADAMTS4,ADCY1,ADCY3,ADGRB1,ADGRB3,ADGRG6,AFG3L2,AGAP2,AGRN,AKT1,ALS2,AMIGO1,ANK3,APBA1,APC,APOE,ARHGAP32,ARHGAP33,ARHGAP35,ARHGAP5,ARHGDIA,ARID1B,ASCL1,ATCAY,ATG7,ATL1,ATXN1,ATXN2,BACE1,BASP1,BCL11B,BCL2,BICDL1,BMP2,BRSK1,BRSK2,BSN,BTG3,CACNA1A,CACNA1H,CAMK1G,CAMK2A,CAMK2B,CAMKK2,CAPNS1,CAPRIN1,CAV1,Cd24a,CD47,CDH2,CDK16,CDK5,CDK5R1,CDKL5,CELSR2,CHL1,CHN1,CHRNB2,C…	360
Cancer,Organismal Injury and Abnormalities,Reproductive System Disease	Genital tumor	7.24e-41		1.288	A2M,AACS,AAK1,AARS,AARS2,ABAT,ABCA1,ABCA5,ABCA9,ABCB1,ABCC1,ABCC4,ABCC5,ABCD4,ABCE1,ABCF1,ABCG4,ABI2,ABL1,ABL2,ABLIM2,ABR,ABTB1,ACAD10,ACAD11,ACADM,ACADS,ACOT7,ACOX1,ACOX3,ACPP,ACSL1,ACSL3,ACSL4,ACVR1B,ACVR2A,ACYP1,ADAM12,ADAM15,ADAM19,ADAM23,ADAM9,ADAMTS10,ADAMTS4,ADAMTS7,ADARB2,ADCY1,ADCY6,ADCY7,ADCYAP1R1,ADD2,ADD3,ADGB,ADGRB3,ADGRG1,ADNP,ADORA2B,ADPRHL2,ADRM1,AEBP1,AFAP1,AFF3,AFP,AGAP2,AGL,AGO…	2339
Cell Morphology,Cellular Assembly and Organization,Cellular Development,Cellular Function and Maintenance,Cellular Growth and Proliferation,Nervous System Development and Function,Organismal Development,Tissue Development	Neuritogenesis	9.43e-41	Decreased	-4.754	A2M,ABI2,ABL1,ABL2,ACVR2A,ADAM22,ADAMTS4,ADCY1,ADCY3,ADGRB1,ADGRB3,ADGRG6,AFG3L2,AGAP2,AGRN,AKT1,ALS2,AMIGO1,ANK3,APBA1,APC,APOE,ARHGAP32,ARHGAP33,ARHGAP35,ARHGAP5,ARHGDIA,ARID1B,ASCL1,ATCAY,ATG7,ATL1,ATXN1,ATXN2,BACE1,BASP1,BCL11B,BCL2,BICDL1,BMP2,BRSK1,BRSK2,BSN,BTG3,CACNA1A,CACNA1H,CAMK1G,CAMK2A,CAMK2B,CAMKK2,CAPNS1,CAPRIN1,CAV1,Cd24a,CD47,CDH2,CDK16,CDK5,CDK5R1,CDKL5,CELSR2,CHL1,CHN1,CHRNB2,C…	356
Nervous System Development and Function,Neurological Disease	Abnormal morphology of nervous system	1.16e-40			ABCA2,ABI2,ABL1,ABL2,ABR,ACTL6B,ADAM22,ADAM9,ADAMTS4,ADCY1,ADCY3,ADGRG6,AGA,AGRN,AHI1,AKT1,ALS2,Ank2,ANK3,Anp32b,ANXA5,APBB1,APLP2,APOB,APOE,ARHGAP35,ARHGAP5,ARHGEF9,ARNT2,ARSA,ARX,ASCL1,ASTN1,ATG5,ATG7,ATP1A2,ATP1B2,ATP2B2,ATXN1,ATXN2,B4GALNT1,B4GALT2,BACE1,BAD,BAG6,BAK1,BBS7,BCL2,BCL2L11,BCR,BID,BLOC1S2,BRCA1,BRINP1,BRSK1,BRSK2,CACNA1A,CACNA1C,CACNA1D,CACNB3,CACNG8,CADPS,CAMK2A,CAMKK1,CAMKK2,CA…	449
Cancer,Organismal Injury and Abnormalities	Pelvic cancer	3.45e-40		-0.305	A2M,AACS,AAK1,AARS,AARS2,ABAT,ABCA1,ABCA2,ABCA5,ABCA9,ABCB1,ABCC1,ABCC4,ABCC5,ABCD4,ABCE1,ABCF1,ABCG4,ABI2,ABL1,ABL2,ABLIM2,ABR,ABTB1,ACAD10,ACAD11,ACADM,ACADS,ACOT7,ACOX1,ACOX3,ACPP,ACSL1,ACSL3,ACSL4,ACVR1B,ACVR2A,ACYP1,ADAM15,ADAM19,ADAM22,ADAM23,ADAM9,ADAMTS10,ADAMTS4,ADAMTS7,ADARB2,ADCY1,ADCY6,ADCY7,ADCYAP1R1,ADD2,ADD3,ADGB,ADGRB3,ADGRG1,ADNP,ADPRHL2,ADRM1,AEBP1,AFAP1,AFAP1L1,AFF3,AFG3L2,AFP,…	2435
Cancer,Gastrointestinal Disease,Hepatic System Disease,Organismal Injury and Abnormalities	Liver cancer	8.51e-40		-0.006	ABAT,ABCA1,ABCA2,ABCA5,ABCA7,ABCA9,ABCC1,ABCC4,ABCC5,ABCG4,ABI3,ABL1,ABL2,ABLIM2,ACAA1,ACAA2,ACAD9,ACKR3,ACOT7,ACOX1,ACOX3,ACPP,ACSL1,ACSL6,ACVR1B,ACVR2A,ADAM12,ADAM15,ADAM19,ADAM23,ADAM9,ADAMTS1,ADAMTS10,ADAMTS4,ADAMTSL5,ADARB2,ADCY1,ADCY5,ADGB,ADGRG1,ADH5,ADIPOR1,ADK,ADNP,ADRM1,AEBP1,AFAP1L1,AFF3,AFF4,AFP,AGO2,AGPAT4,AGRN,AHDC1,AHI1,AHSG,AIFM2,AKAP3,AKAP6,AKT1,ALB,ALDH2,ALDH4A1,ALDH7A1,ALDH9A1,…	1731
Cell Morphology,Nervous System Development and Function,Tissue Morphology	Morphology of neurons	1.71e-39			A2M,ABI2,ABL1,ABL2,ACSL6,ACTL6B,ADAM22,ADAMTS4,ADCYAP1R1,ADGRB1,ADGRG6,AGA,AGAP2,AGRN,AKT1,ALS2,Ank2,ANXA5,APBA1,APLP2,APOE,ARHGEF9,ARID1B,ARSA,ARX,ASCL1,ASTN1,ATAT1,ATG5,ATG7,ATP2B2,ATXN1,ATXN2,B4GALNT1,BACE1,BCL2,BCL2L11,BID,BLOC1S2,BMP2,BMPR1A,BRINP1,BRSK1,BRSK2,CACNA1A,CACNA1C,CACNA1D,CACNG8,CADM1,CADPS,CAMK2A,CAMKK1,CAMKK2,CAPRIN1,CASP8,CAST,CAV1,CCND2,CD40,CD47,CDH2,CDK5,CDK5R1,CHL1,CHMP4B,…	351
Nervous System Development and Function,Tissue Morphology	Morphology of nervous tissue	3.75e-39			A2M,ABI2,ABL1,ABL2,ACSL6,ACTL6B,ADAM22,ADAMTS4,ADCYAP1R1,ADGRB1,ADGRG6,AGA,AGAP2,AGRN,AKT1,ALS2,Ank2,ANXA5,APBA1,APLP2,APOE,ARHGEF9,ARID1B,ARSA,ARX,ASCL1,ASTN1,ATAT1,ATG5,ATG7,ATP2B2,ATXN1,ATXN2,B4GALNT1,BACE1,BCL2,BCL2L11,BID,BLOC1S2,BMP2,BMPR1A,BRINP1,BRSK1,BRSK2,CACNA1A,CACNA1C,CACNA1D,CACNG8,CADM1,CADPS,CAMK2A,CAMKK1,CAMKK2,CAPRIN1,CASP8,CAST,CAV1,CCND2,CD40,CD47,CDH2,CDK5,CDK5R1,CHL1,CHMP4B,…	356
Cancer,Organismal Injury and Abnormalities,Reproductive System Disease	Genital tract cancer	1.35e-38		-0.21	A2M,AACS,AAK1,AARS,AARS2,ABAT,ABCA1,ABCA5,ABCA9,ABCB1,ABCC1,ABCC4,ABCC5,ABCD4,ABCE1,ABCF1,ABCG4,ABI2,ABL1,ABL2,ABLIM2,ABR,ABTB1,ACAD10,ACAD11,ACADM,ACADS,ACOT7,ACOX1,ACOX3,ACPP,ACSL1,ACSL3,ACSL4,ACVR1B,ACVR2A,ACYP1,ADAM15,ADAM19,ADAM23,ADAM9,ADAMTS10,ADAMTS4,ADAMTS7,ADARB2,ADCY1,ADCY6,ADCY7,ADCYAP1R1,ADD2,ADD3,ADGB,ADGRB3,ADGRG1,ADNP,ADORA2B,ADPRHL2,ADRM1,AEBP1,AFAP1,AFF3,AFP,AGAP2,AGL,AGO2,AGPAT…	2291
Cancer,Organismal Injury and Abnormalities	Development of adenocarcinoma	4.8e-38		0.994	AACS,AAK1,AARS2,ABCA1,ABCA5,ABCA9,ABCB1,ABCC4,ABCC5,ABCD4,ABCE1,ABCG4,ABHD11,ABI2,ABL1,ABL2,ABLIM2,ABR,ACAD10,ACAD11,ACADM,ACADS,ACOT7,ACOX1,ACPP,ACSL1,ACSL3,ACSL4,ACVR1B,ACVR2A,ACYP1,ADAM19,ADAM23,ADAM9,ADAMTS10,ADAMTS7,ADCY1,ADCY5,ADCYAP1R1,ADD2,ADD3,ADGB,ADGRB3,ADNP,ADORA2B,AEBP1,AFF3,AGAP2,AGL,AGO1,AGO2,AGPAT2,AGPAT4,AGRN,AIDA,AK3,AKAP11,AKAP6,AKR1B1,AKT1,ALB,ALDH1B1,ALDH1L1,ALDH1L2,ALDH4A1,A…	1749
Gastrointestinal Disease,Hepatic System Disease,Organismal Injury and Abnormalities	Liver lesion	8.71e-38		1.334	A2M,AAK1,ABAT,ABCA1,ABCA2,ABCA5,ABCA7,ABCA9,ABCC1,ABCC4,ABCC5,ABCG4,ABI2,ABI3,ABL1,ABL2,ABLIM2,ACAA1,ACAA2,ACAD9,ACKR3,ACOT7,ACOX1,ACOX3,ACPP,ACSL1,ACSL6,ACVR1B,ACVR2A,ADAM12,ADAM15,ADAM19,ADAM23,ADAM9,ADAMTS1,ADAMTS10,ADAMTS4,ADAMTSL5,ADARB2,ADCY1,ADCY5,ADGB,ADGRG1,ADH5,ADIPOR1,ADK,ADNP,ADORA2B,ADRM1,AEBP1,AFAP1L1,AFF3,AFF4,AFP,AGA,AGO2,AGPAT4,AGRN,AHDC1,AHI1,AHSG,AIDA,AIFM2,AKAP11,AKAP3,AKAP6,A…	2024
Cancer,Gastrointestinal Disease,Hepatic System Disease,Organismal Injury and Abnormalities	Liver tumor	1.71e-37		0.239	A2M,AAK1,ABAT,ABCA1,ABCA2,ABCA5,ABCA7,ABCA9,ABCC1,ABCC4,ABCC5,ABCG4,ABI2,ABI3,ABL1,ABL2,ABLIM2,ACAA1,ACAA2,ACAD9,ACKR3,ACOT7,ACOX1,ACOX3,ACPP,ACSL1,ACSL6,ACVR1B,ACVR2A,ADAM12,ADAM15,ADAM19,ADAM23,ADAM9,ADAMTS1,ADAMTS10,ADAMTS4,ADAMTSL5,ADARB2,ADCY1,ADCY5,ADGB,ADGRG1,ADH5,ADIPOR1,ADK,ADNP,ADRM1,AEBP1,AFAP1L1,AFF3,AFF4,AFP,AGO2,AGPAT4,AGRN,AHDC1,AHI1,AHSG,AIDA,AIFM2,AKAP11,AKAP3,AKAP6,AKT1,ALB,ALDH…	1961
Cell Death and Survival	Necrosis	5.74e-36		-0.459	A2M,AAK1,AARS,ABCB1,ABCC1,ABCC4,ABCE1,ABL1,ABL2,ACACA,ACKR3,ACSL1,ACVR1B,ACVR2B,ADAM12,ADAM15,ADAMTS1,ADCY1,ADCY5,ADCY6,ADCYAP1R1,ADGRL2,ADH5,ADIPOR1,ADNP,ADORA2B,ADRM1,AFAP1,AFP,AGA,AGAP2,AGPAT2,AGRN,AKIP1,AKR1B1,AKT1,AKT1S1,ALB,ALDH1L1,ALDH2,ALDH3B1,ALDOA,ALOX5,ALS2,ANGPT2,ANTXR2,ANXA2,ANXA5,APC,API5,APMAP,APOA1,APOB,APOE,APOPT1,APRT,ARFIP2,ARHGAP18,ARHGDIA,ARHGEF6,ARID1A,ARL6IP1,ARRB2,ASCL1,AS…	1159
Neurological Disease	Motor dysfunction or movement disorder	8.11e-35	Increased	4.444	A2M,ABCA1,ABCA2,ABCA5,ABCB1,ABHD12,ABL1,ACADM,ACOT11,ADAM22,ADAM23,ADCY5,ADCY7,ADD3,ADORA2B,AEBP1,AFG3L2,AGA,AGL,AGRN,AKT1,ALB,ALDH2,ALDH5A1,ALS2,Ank2,ANK3,ANXA2,APBA1,APBA2,APBB1,APLP1,APLP2,APOE,APTX,AQP4,ARHGAP32,ARHGDIB,ARHGEF1,ARHGEF9,ARL3,ARL6IP5,ARMCX2,ARMCX3,ARRB2,ARSA,ARX,ASCL1,ATCAY,ATG5,ATL1,ATP1A2,ATP1A3,ATP1B1,ATP1B2,ATP2A2,ATP2B2,ATP5PO,ATP6V1A,ATP6V1B2,ATP6V1E1,ATXN1,ATXN2,ATXN7,B4…	551
Cancer,Organismal Injury and Abnormalities	Breast or pancreatic cancer	1.58e-34		-0.011	AAK1,AARS,ABAT,ABCA1,ABCA2,ABCA7,ABCA9,ABCB1,ABCC1,ABCC4,ABCC5,ABCD3,ABCD4,ABCG4,ABI2,ABL1,ABL2,ABLIM2,ABR,ABTB1,ABTB2,ACAA1,ACAD10,ACAD11,ACADS,ACKR3,ACOT9,ACPP,ACTL6B,ACVR1B,ACVR2A,ACYP1,ADAM12,ADAM15,ADAM19,ADAM22,ADAM23,ADAM9,ADAMTS1,ADAMTS10,ADAMTS4,ADAMTS7,ADARB2,ADCY1,ADCY3,ADCY6,ADCYAP1R1,ADD2,ADGB,ADGRB3,ADGRG6,ADK,ADNP,ADPGK,ADRM1,AEBP1,AFF3,AGAP2,AGL,AGO2,AGPAT2,AGPAT5,AHDC1,AIDA,AK3,A…	1813
Nervous System Development and Function	Morphology of central nervous system	2.75e-34			ABI2,ABL1,ABL2,ABR,ADAMTS4,ADCY1,ADCY3,AGA,AHI1,AKT1,ALS2,Ank2,ANK3,Anp32b,APBB1,APOE,AQP4,ARHGAP35,ARHGAP5,ARNT2,ARSA,ARX,ASCL1,ASTN1,ATAT1,ATG5,ATG7,ATP1A2,ATP1B2,ATP2B2,ATXN1,ATXN2,B4GALNT1,B4GALT2,BACE1,BAD,BAG6,BAK1,BBS7,BCL2L11,BCR,BID,BLOC1S2,BMPR1A,BRINP1,BRSK1,BRSK2,CACNA1A,CACNB3,CACNG8,CAMK2A,CASP8,CAV1,CCND2,CD40,CDK5,CDK5R1,CDK5RAP2,CDKN1B,Cdkn1c,CDON,CELSR2,CHL1,CHMP4B,CHN1,CHRNA4,C…	330
Neurological Disease	Movement Disorders	7.86e-34	Increased	4.074	A2M,ABCA1,ABCA2,ABCA5,ABCB1,ABHD12,ABL1,ACADM,ACOT11,ADAM22,ADAM23,ADCY5,ADCY7,ADD3,ADORA2B,AEBP1,AFG3L2,AGA,AGL,AGRN,AKT1,ALB,ALDH2,ALDH5A1,ALS2,Ank2,ANK3,ANXA2,APBA1,APBA2,APBB1,APLP1,APLP2,APOE,APTX,AQP4,ARHGAP32,ARHGDIB,ARHGEF1,ARHGEF9,ARL3,ARL6IP5,ARMCX2,ARMCX3,ARRB2,ARSA,ARX,ASCL1,ATCAY,ATG5,ATL1,ATP1A2,ATP1A3,ATP1B1,ATP1B2,ATP2A2,ATP2B2,ATP5PO,ATP6V1A,ATP6V1B2,ATP6V1E1,ATXN1,ATXN2,ATXN7,B4…	541
Cell Death and Survival	Apoptosis	1.44e-33		1.026	A2M,AARS,ABCA1,ABCB1,ABCC1,ABCE1,ABL1,ABL2,ABR,ACACA,ACSL1,ACSL4,ACVR1B,ACVR2B,ADAM12,ADAM15,ADAMTS1,ADCY1,ADCY5,ADCY6,ADCYAP1R1,ADGRL2,ADH5,ADNP,ADORA2B,AFP,AGA,AGAP2,AGO1,AGO2,AGO3,AGPAT2,AGRN,AHI1,AIFM2,AKIP1,AKR1B1,AKT1,AKT1S1,ALB,ALDH1L1,ALDH2,ALDOA,ALMS1,ALOX5,ALS2,AMOT,ANGPT2,Anp32b,ANTXR2,ANXA2,ANXA4,ANXA5,ANXA7,APBB1,APC,APH1B,API5,APOA1,APOE,APOPT1,ARHGAP10,ARHGAP18,ARHGAP35,ARHGDIA,ARH…	1140
Cellular Movement	Cell movement	2.19e-33		-1.331	A2M,ABCA1,ABCC1,ABCC4,ABI3,ABL1,ABL2,ABR,ACKR3,ACSL4,ADAM12,ADAM15,ADAM19,ADAM9,ADAMTS1,ADAMTS7,ADCY3,ADCYAP1R1,ADD2,ADGRB1,ADGRG1,ADGRG6,ADGRL3,ADIPOR1,ADORA2B,AFAP1,AFAP1L1,AFP,AGAP2,AGO2,AHSG,AKAP11,AKR1B1,AKT1,AKT1S1,ALB,ALDH2,ALDOA,ALOX5,ALOX5AP,AMOT,ANGPT2,ANGPTL2,ANXA2,ANXA5,APBA1,APBB1,APC,APLP2,APOA1,APOB,APOE,AQP4,ARAP1,ARHGAP19,ARHGAP24,ARHGAP31,ARHGAP35,ARHGAP5,ARHGDIA,ARHGDIB,ARHGEF1…	1015
Cell-To-Cell Signaling and Interaction,Cellular Assembly and Organization	Cell-cell contact	4.72e-33	Decreased	-4.436	ABCA1,ABL1,ABL2,ACTL6B,ADAM12,ADAM15,ADAM9,ADD2,ADGRB1,ADGRB2,ADGRB3,ADGRL1,ADGRL2,ADGRL3,ADNP,AFG3L2,AGO2,AGRN,AKT1,ALS2,AMIGO1,AMIGO3,AMPH,ANGPT2,ANK3,ANXA5,ANXA9,APLP2,APOE,ARHGAP19,ARHGAP35,ASB2,ASTN1,B4GALNT2,BACE1,BCAN,BCL2,BHLHB9,BSN,BTK,C1QBP,CACNA1A,CACNA1D,CACNA1H,CACNB4,CADM1,CADM3,CAMK2A,CAMK2D,CAPN2,CAPRIN1,CASP1,CAV1,CBL,CBLL1,CD164,CD200,CD22,Cd24a,CD36,CD47,CDH13,CDH2,CDH4,CDK5,CD…	347
Nervous System Development and Function,Organ Morphology,Organismal Development	Morphology of brain	8.54e-33			ABI2,ABL1,ABL2,ABR,ADAMTS4,ADCY1,ADCY3,AGA,AHI1,AKT1,ALS2,Ank2,ANK3,Anp32b,APBB1,APOE,ARHGAP35,ARHGAP5,ARNT2,ARSA,ARX,ASCL1,ASTN1,ATAT1,ATG5,ATG7,ATP1A2,ATP1B2,ATP2B2,ATXN1,ATXN2,B4GALNT1,B4GALT2,BACE1,BAD,BAG6,BAK1,BBS7,BCL2L11,BCR,BID,BLOC1S2,BMPR1A,BRINP1,BRSK1,BRSK2,CACNA1A,CACNB3,CACNG8,CAMK2A,CASP8,CAV1,CCND2,CD40,CDK5,CDK5R1,CDK5RAP2,CDKN1B,Cdkn1c,CDON,CELSR2,CHL1,CHMP4B,CHN1,CHRNA4,CHRNB2…	303
Cell Morphology,Nervous System Development and Function,Neurological Disease,Tissue Morphology	Abnormal morphology of neurons	9.07e-33			ABI2,ABL2,ACTL6B,ADAM22,ADAMTS4,ADGRG6,AGA,AGRN,ALS2,Ank2,ANXA5,APLP2,APOE,ARHGEF9,ARSA,ARX,ASCL1,ASTN1,ATG5,ATG7,ATP2B2,ATXN1,ATXN2,B4GALNT1,BACE1,BCL2,BCL2L11,BID,BLOC1S2,BRINP1,BRSK1,BRSK2,CACNA1A,CACNA1C,CACNA1D,CACNG8,CADPS,CAMK2A,CAMKK1,CAMKK2,CAPRIN1,CASP8,CAST,CAV1,CCND2,CD47,CDK5,CDK5R1,CHL1,CHMP4B,CHRNB2,CKB,CLCN6,CLIP3,CLN5,CLSTN1,CNR2,CNTFR,CNTN1,CNTNAP1,CP,CPEB2,CPEB3,CPT1C,CRMP1,CST…	284
Organismal Development	Morphology of head	3.65e-31			ABI2,ABL1,ABL2,ABR,ACVR1B,ACVR2A,ADAM9,ADAMTS4,ADCY1,ADCY3,AGA,AHI1,AKAP6,AKT1,ALOX5AP,ALS2,Ank2,ANK3,Anp32b,APBB1,APOB,APOE,ARHGAP35,ARHGAP5,ARNT2,ARSA,ARX,ASCL1,ASPH,ASTN1,ATAT1,ATG5,ATG7,ATP1A2,ATP1B2,ATP2B2,ATXN1,ATXN2,ATXN7,AXIN2,B4GALNT1,B4GALT2,B9D1,BACE1,BAD,BAG6,BAK1,BBS7,BCL11B,BCL2,BCL2L11,BCR,BGN,BID,BLOC1S2,BMP1,BMPER,BMPR1A,BRINP1,BRSK1,BRSK2,C2CD3,CACNA1A,CACNB3,CACNG8,CAMK2A,CASP8…	502
Cellular Movement	Migration of cells	5.66e-30		-1.573	A2M,ABCA1,ABCC1,ABCC4,ABI3,ABL1,ABL2,ABR,ACKR3,ACSL4,ADAM12,ADAM15,ADAM19,ADAM9,ADAMTS1,ADAMTS7,ADCY3,ADCYAP1R1,ADD2,ADGRB1,ADGRG1,ADGRG6,ADGRL3,ADIPOR1,ADORA2B,AFAP1,AFAP1L1,AGAP2,AGO2,AHSG,AKAP11,AKT1,AKT1S1,ALB,ALDOA,ALOX5,ALOX5AP,AMOT,ANGPT2,ANGPTL2,ANXA2,ANXA5,APBA1,APBB1,APC,APLP2,APOA1,APOB,APOE,AQP4,ARHGAP24,ARHGAP31,ARHGAP35,ARHGAP5,ARHGDIA,ARHGDIB,ARHGEF1,ARHGEF11,ARHGEF4,ARHGEF6,ARRB2,…	907
Cancer,Organismal Injury and Abnormalities	Extraadrenal retroperitoneal tumor	2.24e-29		0.546	A2M,AAK1,AARS,AARS2,ABCA7,ABCA9,ABCB1,ABCB10,ABCC4,ABCD3,ABCD4,ABCG4,ABHD11,ABL1,ABTB1,ABTB2,ACADS,ACKR3,ACOT7,ACVR1B,ACVR2A,ADAM12,ADAM19,ADAM22,ADAM23,ADAM9,ADAMTS1,ADAMTS10,ADAMTS7,ADARB2,ADCY1,ADCYAP1R1,ADGB,ADNP,ADORA2B,ADPGK,AFF3,AFF4,AGAP2,AGL,AGPAT5,AIDA,AKAP11,AKAP3,AKAP6,AKR1B1,AKT1,ALB,ALDH5A1,ALDH7A1,ALDOA,ALS2,AMBP,AMOT,AMPH,ANAPC4,ANKRD6,ANO8,ANXA2,ANXA5,AOX1,AP3B2,APC,API5,APOB,APT…	1325
Nervous System Development and Function,Neurological Disease	Abnormal morphology of central nervous system	3.6e-29			ABI2,ABL1,ABL2,ABR,ADAMTS4,ADCY1,ADCY3,AGA,AHI1,AKT1,ALS2,Ank2,ANK3,Anp32b,APBB1,APOE,ARHGAP35,ARHGAP5,ARNT2,ARSA,ARX,ASCL1,ASTN1,ATG5,ATG7,ATP1A2,ATP1B2,ATP2B2,ATXN1,ATXN2,B4GALNT1,B4GALT2,BAD,BAG6,BAK1,BBS7,BCL2L11,BCR,BID,BLOC1S2,BRINP1,BRSK1,BRSK2,CACNA1A,CACNB3,CACNG8,CAMK2A,CAV1,CCND2,CDK5,CDK5R1,CDK5RAP2,CDKN1B,Cdkn1c,CDON,CELSR2,CHL1,CHN1,CHRNA4,CHRNB2,CHUK,CISD2,CKB,CLN5,CNTN1,CP,CPEB3,C…	273
Cell-To-Cell Signaling and Interaction,Cellular Assembly and Organization,Cellular Development,Cellular Function and Maintenance,Cellular Growth and Proliferation,Nervous System Development and Function,Tissue Development	Developmental process of synapse	1.25e-28	Decreased	-5.504	ABL2,ACTL6B,ADD2,ADGRB1,ADGRB2,ADGRB3,ADGRL1,ADGRL2,ADGRL3,ADNP,AFG3L2,AGRN,ALS2,AMIGO1,AMIGO3,BCAN,BHLHB9,BSN,CACNA1A,CACNB4,CADM1,CAPRIN1,CAV1,CDH2,CDK5,CHRNB2,CLSTN1,CLSTN2,CNTN1,COL4A5,CREB1,CRKL,CUX2,DCC,DCLK1,DISC1,DLG3,DLG4,DLG5,DLGAP3,DMD,DNM1L,DNM3,EEF2K,EFNB3,EPHB1,EPHB2,EPHB3,ERBB4,F2R,FARP1,FBXO45,FGFR2,FLRT3,FZD5,GPM6A,GRIA1,GRID2,HDAC1,HDAC2,HTT,IGF1,IGSF21,IGSF9,ITGB1,ITGB2,KALRN,K…	143
Cancer,Organismal Injury and Abnormalities,Reproductive System Disease	Breast or ovarian cancer	3.21e-28		-0.488	ABAT,ABCA1,ABCA2,ABCA9,ABCB1,ABCC1,ABCC4,ABCC5,ABCG4,ABI2,ABL1,ABL2,ABLIM2,ABR,ACAA1,ACAD10,ACAD11,ACADS,ACOT9,ACPP,ACTL6B,ACVR1B,ACVR2A,ACYP1,ADAM12,ADAM15,ADAM19,ADAM23,ADAM9,ADAMTS1,ADAMTS10,ADAMTS4,ADAMTS7,ADARB2,ADCY1,ADCY3,ADCY6,ADCYAP1R1,ADD2,ADGB,ADGRB3,ADGRG6,ADK,ADNP,ADRM1,AEBP1,AFF3,AGAP2,AGL,AGO2,AGPAT2,AHDC1,AIDA,AK3,AKAP6,AKR1B1,AKT1,ALB,ALDH1B1,ALDH1L1,ALDH1L2,ALDH5A1,ALDH7A1,ALDOA…	1344
Nervous System Development and Function	Development of central nervous system	7.5e-28	Decreased	-4.661	ABL1,ABL2,ABR,ADAM19,ADAM22,ADAM23,ADCYAP1R1,ADGRB1,ADGRG1,AGO2,AHI1,AKT1,ALDH3A2,ALDH5A1,ANK3,Anp32b,APBB1,APLP1,APLP2,APOE,ARHGAP35,ARID1A,ARNT2,ARSA,ARX,ASCL1,ATAT1,ATG7,ATP2B2,ATXN1,B3GNT5,B4GALT2,BAG6,BBS7,BCAN,BCL2,BCR,BLOC1S2,BMP2,C12orf57,C2CD3,CACNA1A,CCDC85C,CCND2,CD82,CDH2,CDK5,CDK5R1,CDK5RAP1,CDK5RAP2,CDK5RAP3,CDK6,CDKN1B,Cdkn1c,CDKN2A,CDON,CELSR2,CEP120,CERS1,CHL1,CHRNB2,CHST3,CIC,CN…	338
Cell Death and Survival	Cell survival	9.38e-28	Decreased	-3.215	ABCA1,ABCB1,ABCC1,ABL1,ABL2,ACACA,ACKR3,ACSL5,ACVR2A,ACVR2B,ADAMTS1,ADCY1,ADCYAP1R1,ADH5,ADIPOR1,ADK,ADNP,ADORA2B,AEN,AGA,AGAP2,AGO2,AGRN,AGTRAP,AK3,AK5,AKT1,ALB,ALS2,ANGPT2,ANKS1B,ANTXR2,ANXA5,APC,APOB,APOE,ARID1A,ARID1B,ASNS,ASS1,ATF1,ATG3,ATG5,ATG7,ATP1A2,ATP2C1,ATXN1,BABAM2,BAD,BAG1,BAG3,BAK1,BAMBI,BANF1,BCAR1,BCL11B,BCL2,BCL2A1,BCL2L11,BCL2L2,BCR,BEX3,BHLHE40,BID,BLNK,BMP2,BMPR1A,BNIP2,BRCA1…	676
Nervous System Development and Function,Neurological Disease,Organ Morphology,Organismal Development,Organismal Injury and Abnormalities	Abnormal morphology of brain	1.04e-27			ABI2,ABL1,ABL2,ABR,ADAMTS4,ADCY1,ADCY3,AGA,AHI1,AKT1,ALS2,Ank2,ANK3,Anp32b,APBB1,APOE,ARHGAP35,ARHGAP5,ARNT2,ARSA,ARX,ASCL1,ASTN1,ATG5,ATG7,ATP1A2,ATP1B2,ATP2B2,ATXN1,ATXN2,B4GALNT1,B4GALT2,BAD,BAG6,BAK1,BBS7,BCL2L11,BCR,BID,BLOC1S2,BRINP1,BRSK1,BRSK2,CACNA1A,CACNB3,CACNG8,CAMK2A,CAV1,CCND2,CDK5,CDK5R1,CDK5RAP2,CDKN1B,Cdkn1c,CDON,CELSR2,CHL1,CHN1,CHRNA4,CHRNB2,CHUK,CKB,CLN5,CNTN1,CP,CPEB3,CR1L,CR…	250
Cancer,Organismal Injury and Abnormalities	Melanoma	1.17e-27		-0.017	A2M,AACS,AAK1,AARS,ABAT,ABCA2,ABCA5,ABCA7,ABCA9,ABCB1,ABCC1,ABCC4,ABCD4,ABCF1,ABCG4,ABI2,ABI3,ABL1,ABL2,ABLIM2,ABR,ABTB1,ABTB2,ACAA1,ACAD10,ACAD9,ACADS,ACCS,ACKR3,ACOT11,ACOT9,ACOX3,ACPP,ACSBG1,ACSL4,ACSL5,ACSL6,ACTL6B,ACVR2A,ADAM19,ADAM22,ADAM23,ADAM9,ADAMTS1,ADAMTS10,ADAMTS4,ADAMTS7,ADARB2,ADCY1,ADCY3,ADCY5,ADCY6,ADCY7,ADCYAP1R1,ADD2,ADD3,ADGB,ADGRG1,ADHFE1,ADIPOR1,ADPRHL2,AEBP1,AEN,AFAP1,AFAP1…	2526
Cancer,Organismal Injury and Abnormalities,Reproductive System Disease	Male genital neoplasm	2.18e-27		0.399	A2M,AAK1,AARS,ABCA1,ABCB1,ABCC1,ABCC4,ABCC5,ABCE1,ABCG4,ABL1,ABL2,ABR,ABTB1,ACAD10,ACADM,ACADS,ACOT7,ACOX1,ACOX3,ACPP,ACSL3,ACSL4,ACVR1B,ACVR2A,ADAM15,ADAM9,ADAMTS4,ADAMTS7,ADARB2,ADCY1,ADCY6,ADCY7,ADD2,ADD3,ADGB,ADGRG1,ADORA2B,ADPRHL2,ADRM1,AEBP1,AFAP1,AFP,AGAP2,AGO2,AGPAT2,AGPAT4,AGPAT5,AK5,AKAP11,AKAP6,AKR1B1,AKT1,ALB,ALDH1L1,ALDH2,ALDH4A1,ALDH5A1,ALDH7A1,ALDH9A1,ALDOB,ALOX5AP,ALS2,AMIGO1,AMPD…	1425
Cancer,Organismal Injury and Abnormalities	Malignant neoplasm of retroperitoneum	2.54e-27		1.14	AAK1,AARS,ABCA7,ABCA9,ABCB1,ABCC4,ABCD3,ABCD4,ABCG4,ABHD11,ABL1,ABTB1,ABTB2,ACADS,ACKR3,ACOT7,ACVR1B,ACVR2A,ADAM12,ADAM19,ADAM22,ADAM23,ADAM9,ADAMTS1,ADAMTS10,ADAMTS7,ADARB2,ADCY1,ADCYAP1R1,ADGB,ADNP,ADORA2B,ADPGK,AFF3,AGAP2,AGL,AGPAT5,AIDA,AKAP11,AKAP3,AKT1,ALB,ALDH5A1,ALDH7A1,ALDOA,ALS2,AMBP,AMOT,AMPH,ANAPC4,ANKRD6,ANO8,ANXA2,ANXA5,AOX1,AP3B2,APC,API5,APTX,AQP4,ARFIP2,ARHGAP30,ARHGAP32,ARHGAP35…	1203
Cancer,Organismal Injury and Abnormalities	Neoplasia of cells	3.53e-27		-0.327	AARS2,ABAT,ABCA1,ABCA2,ABCA7,ABCB1,ABCC1,ABCC5,ABCF1,ABI3,ABL1,ABL2,ABTB2,ACAD10,ACAD11,ACOT11,ACOT9,ACOX1,ACSL3,ACSL4,ACSL6,ACVR1B,ACVR2A,ADAM12,ADAM19,ADAM22,ADAM9,ADAMTS1,ADAMTS10,ADAMTS7,ADARB2,ADCY1,ADCY3,ADCY5,ADD2,ADD3,ADGRB1,ADGRB3,ADIPOR1,AFAP1L1,AFF3,AGAP2,AGL,AGO2,AHI1,AK5,AKAP11,AKAP6,AKT1,AKT1S1,ALB,ALDH1L1,ALDH1L2,ALDH5A1,ALDH9A1,ALDOB,ALOX5,ALS2,ALS2CL,AMMECR1L,AMN1,AMOT,AMPH,ANGPT…	1690
Cellular Development,Cellular Growth and Proliferation,Nervous System Development and Function,Tissue Development	Proliferation of neuronal cells	3.58e-27	Decreased	-4.902	A2M,ABL1,Acp5,ACSL6,ADCY6,ADCYAP1R1,ADNP,AGRN,AKT1,ALS2,ANK3,ANKRD6,APBA2,APBB1,APOE,ARHGAP17,ARHGAP32,ARHGAP33,ARHGAP5,ARHGEF11,ARID1B,ARX,ASCL1,BAG1,BASP1,BCAN,BCL2,BCR,BMP2,BMPR1A,BRSK1,BRSK2,BTG3,CABLES1,CAMK1,CAMK2A,CAMK2B,CAMKK2,CAV1,CCDC120,Cd24a,CD47,CDC42BPA,CDH2,CDK5,CDK5R1,CDKL5,CHL1,CHN1,CHST2,CLASP2,CNR1,CREB1,CREB3,CRMP1,CSPG5,CSRP1,CTNND2,CX3CL1,DAGLB,DCC,DCLK1,DCX,DDR1,DGKH,DHPS,D…	294
Cancer,Organismal Injury and Abnormalities,Reproductive System Disease	Malignant neoplasm of male genital organ	7.81e-27		-0.991	A2M,AAK1,AARS,ABCA1,ABCB1,ABCC1,ABCC4,ABCC5,ABCE1,ABCG4,ABL1,ABL2,ABR,ABTB1,ACAD10,ACADM,ACADS,ACOT7,ACOX1,ACOX3,ACPP,ACSL3,ACSL4,ACVR1B,ACVR2A,ADAM15,ADAM9,ADAMTS4,ADAMTS7,ADARB2,ADCY1,ADCY6,ADCY7,ADD2,ADD3,ADGB,ADGRG1,ADORA2B,ADPRHL2,ADRM1,AEBP1,AFAP1,AFP,AGAP2,AGO2,AGPAT2,AGPAT4,AGPAT5,AK5,AKAP11,AKAP6,AKR1B1,AKT1,ALB,ALDH1L1,ALDH2,ALDH4A1,ALDH5A1,ALDH7A1,ALDH9A1,ALDOB,ALOX5AP,ALS2,AMIGO1,AMPD…	1412
Cancer,Organismal Injury and Abnormalities,Reproductive System Disease	Tumorigenesis of reproductive tract	1.14e-26		1.869	AACS,AAK1,AARS2,ABAT,ABCA1,ABCA5,ABCA9,ABCB1,ABCC4,ABCD4,ABCE1,ABCF1,ABCG4,ABI2,ABL1,ABLIM2,ABR,ACAD10,ACAD11,ACADM,ACADS,ACOX1,ACPP,ACSL1,ACSL3,ACSL4,ACVR1B,ACVR2A,ACYP1,ADAM12,ADAM19,ADAM23,ADAM9,ADAMTS10,ADAMTS7,ADARB2,ADCY1,ADCYAP1R1,ADD2,ADD3,ADGB,ADGRB3,ADNP,AEBP1,AFF3,AGAP2,AGL,AGPAT2,AGPAT4,AK3,AKAP11,AKAP6,AKR1B1,AKT1,ALB,ALDH1B1,ALDH1L1,ALDH1L2,ALDH4A1,ALDH5A1,ALDH7A1,ALDOA,ALDOB,ALG5,A…	1644
Cell Morphology	Morphology of cellular protrusions	1.17e-26			A2M,ABL1,ACSL6,ACTL6B,ADGRG6,AGA,AKT1,ALMS1,Ank2,APOE,ARHGAP35,ARID1B,ARSA,ARX,ATXN1,BMP2,BMPR1A,CACNA1A,CACNA1D,CADM1,CAMKK1,CAMKK2,CAPRIN1,CAST,CAV1,CCND2,CD47,CDK5,CDK5R1,CHL1,CKB,CLASP2,CLCN6,CLSTN1,CNR1,CNR2,CNTN1,CNTNAP1,CTSB,CTSV,CTTN,DAAM1,DCC,DCLK1,DCX,DIAPH1,DISC1,DIXDC1,DLG3,DPYSL2,DPYSL3,DPYSL4,DPYSL5,EFNB1,EFNB3,EHMT1,EPHB1,EPHB2,EPHB3,EPS8,ERBB4,ERBIN,Foxp2,FSCN1,GABBR1,GAP43,GDAP1,…	175
Organismal Development,Organismal Injury and Abnormalities	Abnormal morphology of head	1.28e-26			ABI2,ABL1,ABL2,ABR,ACVR1B,ACVR2A,ADAM9,ADAMTS4,ADCY1,ADCY3,AGA,AHI1,AKAP6,AKT1,ALS2,Ank2,ANK3,Anp32b,APBB1,APOB,APOE,ARHGAP35,ARHGAP5,ARNT2,ARSA,ARX,ASCL1,ASPH,ASTN1,ATG5,ATG7,ATP1A2,ATP1B2,ATP2B2,ATXN1,ATXN2,AXIN2,B4GALNT1,B4GALT2,B9D1,BAD,BAG6,BAK1,BBS7,BCL11B,BCL2,BCL2L11,BCR,BGN,BID,BLOC1S2,BMP1,BMPER,BMPR1A,BRINP1,BRSK1,BRSK2,C2CD3,CACNA1A,CACNB3,CACNG8,CAMK2A,CAV1,CCND2,CDC14B,CDK5,CDK5R1,C…	443
Cancer,Organismal Injury and Abnormalities,Reproductive System Disease	Female genital neoplasm	1.45e-26		1.724	AACS,AAK1,AARS2,ABAT,ABCA1,ABCA5,ABCA9,ABCB1,ABCC4,ABCD4,ABCE1,ABCF1,ABCG4,ABI2,ABL1,ABLIM2,ABR,ACAD10,ACAD11,ACADM,ACADS,ACOX1,ACPP,ACSL1,ACSL3,ACSL4,ACVR1B,ACVR2A,ACYP1,ADAM12,ADAM19,ADAM23,ADAM9,ADAMTS10,ADAMTS7,ADARB2,ADCY1,ADCYAP1R1,ADD2,ADD3,ADGB,ADGRB3,ADNP,AEBP1,AFF3,AGAP2,AGL,AGPAT2,AGPAT4,AK3,AKAP11,AKAP6,AKR1B1,AKT1,ALB,ALDH1B1,ALDH1L1,ALDH1L2,ALDH4A1,ALDH5A1,ALDH7A1,ALDOA,ALDOB,ALG5,A…	1646
Cell Morphology,Nervous System Development and Function,Tissue Morphology	Morphology of neurites	1.75e-26			A2M,ABL1,ACSL6,ACTL6B,ADGRG6,AGA,AKT1,Ank2,APOE,ARID1B,ARSA,ATXN1,BMP2,BMPR1A,CACNA1A,CADM1,CAMKK1,CAMKK2,CAPRIN1,CAST,CAV1,CCND2,CD47,CDK5,CDK5R1,CHL1,CKB,CLASP2,CLCN6,CLSTN1,CNTN1,CNTNAP1,CTSB,CTSV,DCLK1,DCX,DIAPH1,DISC1,DIXDC1,DLG3,DPYSL2,DPYSL3,DPYSL4,DPYSL5,EFNB1,EFNB3,EHMT1,EPHB1,EPHB2,EPHB3,ERBB4,ERBIN,Foxp2,GABBR1,GAP43,GDAP1,GIT1,GPM6B,GRIA1,GRID2,GRIN3A,GRIP1,GRM5,GRN,HTT,IKBKB,KALRN,KC…	146
Cancer,Organismal Injury and Abnormalities,Reproductive System Disease	Development of genital tumor	2.37e-26		1.365	AACS,AAK1,AARS2,ABAT,ABCA1,ABCA5,ABCA9,ABCB1,ABCC4,ABCD4,ABCE1,ABCF1,ABCG4,ABI2,ABL1,ABLIM2,ABR,ACAD10,ACAD11,ACADM,ACADS,ACOX1,ACPP,ACSL1,ACSL3,ACSL4,ACVR1B,ACVR2A,ACYP1,ADAM12,ADAM19,ADAM23,ADAM9,ADAMTS10,ADAMTS7,ADARB2,ADCY1,ADCYAP1R1,ADD2,ADD3,ADGB,ADNP,AEBP1,AFF3,AGAP2,AGL,AGPAT2,AGPAT4,AK3,AKAP11,AKAP6,AKR1B1,AKT1,ALB,ALDH1B1,ALDH1L1,ALDH1L2,ALDH4A1,ALDH5A1,ALDH7A1,ALDOA,ALDOB,ALG5,ALOX5,AL…	1592
Cell-To-Cell Signaling and Interaction,Cellular Assembly and Organization,Cellular Function and Maintenance	Development of gap junctions	4.14e-26	Decreased	-5.443	ABL2,ACTL6B,ADD2,ADGRB1,ADGRB2,ADGRB3,ADGRL1,ADGRL2,ADGRL3,ADNP,AFG3L2,AGRN,ALS2,AMIGO1,AMIGO3,BCAN,BHLHB9,BSN,CACNA1A,CACNB4,CADM1,CAPRIN1,CAV1,CDH2,CDK5,CHGA,CHRNB2,CLSTN1,CLSTN2,CNTN1,COL4A5,CREB1,CRKL,CUX2,DCC,DCLK1,DISC1,DLG3,DLG4,DLG5,DLGAP3,DMD,DNM1L,DNM3,EEF2K,EFNB3,EPHB1,EPHB2,EPHB3,ERBB4,F2R,FARP1,FBXO45,FGFR2,FLRT3,FZD5,GPM6A,GRIA1,GRID2,HDAC1,HDAC2,HTT,IGF1,IGSF21,IGSF9,ITGB1,ITGB2,KA…	145
Neurological Disease	Cognitive impairment	4.63e-26		0.497	ACSL4,ADCY1,ADD2,ADK,ADNP,AFF4,AGA,AHDC1,AHI1,AHSG,AMOT,AMPH,ANK3,AP4M1,APBB1,APOA1,APOB,APOE,AQP4,ARHGEF10L,ARHGEF6,ARHGEF9,ARID1A,ARID1B,ARL6IP5,ARSA,ARX,ASCL1,ATP1A1,ATP1A2,ATP1A3,ATP2C1,ATP6V1A,ATP6V1B2,ATXN1,AUTS2,B3GALNT2,B3GAT1,B4GALT2,BACE1,BBS7,BCL11A,BCL2,BRINP1,BRPF1,C12orf57,CA5B,CACNA1G,CACNB3,CAMK2A,CAMK2B,CAMKK2,CAMTA1,CAPN10,CASK,CD36,CD47,CDC42EP4,CDK5R1,CERS1,CHRNA4,CHSY1,CIC,CK…	312
Cancer,Organismal Injury and Abnormalities,Reproductive System Disease	Prostatic tumor	4.93e-26		0.281	A2M,AAK1,AARS,ABCA1,ABCB1,ABCC1,ABCC4,ABCC5,ABCE1,ABCG4,ABL1,ABL2,ABR,ABTB1,ACAD10,ACADM,ACADS,ACOT7,ACOX1,ACOX3,ACPP,ACSL3,ACSL4,ACVR1B,ACVR2A,ADAM15,ADAM9,ADAMTS4,ADAMTS7,ADARB2,ADCY1,ADCY6,ADCY7,ADD2,ADD3,ADGB,ADGRG1,ADPRHL2,ADRM1,AEBP1,AFAP1,AFP,AGAP2,AGO2,AGPAT2,AGPAT4,AGPAT5,AK5,AKAP11,AKAP6,AKR1B1,AKT1,ALB,ALDH1L1,ALDH2,ALDH4A1,ALDH5A1,ALDH7A1,ALDH9A1,ALDOB,ALOX5AP,ALS2,AMIGO1,AMPD3,AMT,AN…	1400
Cancer,Organismal Injury and Abnormalities,Reproductive System Disease	Prostate cancer	5.55e-26		-0.725	A2M,AAK1,AARS,ABCA1,ABCB1,ABCC1,ABCC4,ABCC5,ABCE1,ABCG4,ABL1,ABL2,ABR,ABTB1,ACAD10,ACADM,ACADS,ACOT7,ACOX1,ACOX3,ACPP,ACSL3,ACSL4,ACVR1B,ACVR2A,ADAM15,ADAM9,ADAMTS4,ADAMTS7,ADARB2,ADCY1,ADCY6,ADCY7,ADD2,ADD3,ADGB,ADGRG1,ADPRHL2,ADRM1,AEBP1,AFAP1,AFP,AGAP2,AGO2,AGPAT2,AGPAT4,AGPAT5,AK5,AKAP11,AKAP6,AKR1B1,AKT1,ALB,ALDH1L1,ALDH2,ALDH4A1,ALDH5A1,ALDH7A1,ALDH9A1,ALDOB,ALOX5AP,ALS2,AMIGO1,AMPD3,AMT,AN…	1393
Cancer,Organismal Injury and Abnormalities,Reproductive System Disease	Female genital tract adenocarcinoma	6.17e-26			AACS,AAK1,AARS2,ABCA1,ABCA5,ABCA9,ABCB1,ABCC4,ABCD4,ABCE1,ABCG4,ABI2,ABL1,ABLIM2,ABR,ACAD10,ACAD11,ACADM,ACADS,ACOX1,ACPP,ACSL1,ACSL3,ACSL4,ACVR1B,ACVR2A,ACYP1,ADAM19,ADAM23,ADAM9,ADAMTS10,ADAMTS7,ADCY1,ADCYAP1R1,ADD2,ADD3,ADGB,ADNP,AEBP1,AFF3,AGAP2,AGL,AGPAT2,AGPAT4,AK3,AKAP11,AKAP6,AKR1B1,AKT1,ALB,ALDH1B1,ALDH1L1,ALDH1L2,ALDH4A1,ALDH7A1,ALDOB,ALG5,ALOX5,ALS2,AMN1,AMOTL2,AMPD2,AMPH,ANGPT2,ANK3,A…	1363
Cell-To-Cell Signaling and Interaction,Cellular Assembly and Organization,Cellular Function and Maintenance	Assembly of intercellular junctions	1.29e-25	Decreased	-5.475	ABL2,ACTL6B,ADD2,ADGRB1,ADGRB2,ADGRB3,ADGRL1,ADGRL2,ADGRL3,ADNP,AFG3L2,AGRN,ALS2,AMIGO1,AMIGO3,BCAN,BHLHB9,BSN,CACNA1A,CACNB4,CADM1,CAPRIN1,CAV1,CDH2,CDK5,CHGA,CHRNB2,CLDN11,CLSTN1,CLSTN2,CNTN1,COL4A5,CREB1,CRKL,CUX2,DCC,DCLK1,DISC1,DLG3,DLG4,DLG5,DLGAP3,DMD,DNM1L,DNM3,EEF2K,EFNB3,EPHB1,EPHB2,EPHB3,ERBB4,F2R,FARP1,FBXO45,FGFR2,FLRT3,FSCN1,FZD5,GPM6A,GRIA1,GRID2,HDAC1,HDAC2,HTT,IGF1,IGSF21,IGSF9,I…	159
Cell Death and Survival	Cell viability	1.63e-25	Decreased	-3.126	ABCA1,ABCB1,ABCC1,ABL1,ABL2,ACACA,ACKR3,ACSL5,ACVR2A,ACVR2B,ADAMTS1,ADCY1,ADCYAP1R1,ADH5,ADIPOR1,ADK,ADNP,AEN,AGA,AGAP2,AGO2,AGRN,AGTRAP,AK3,AK5,AKT1,ALB,ALS2,ANGPT2,ANKS1B,ANTXR2,ANXA5,APC,APOB,APOE,ARID1A,ARID1B,ASNS,ASS1,ATF1,ATG3,ATG5,ATG7,ATP1A2,ATP2C1,ATXN1,BAD,BAG1,BAG3,BAK1,BCAR1,BCL11B,BCL2,BCL2A1,BCL2L11,BCL2L2,BCR,BHLHE40,BID,BLNK,BMP2,BMPR1A,BNIP2,BRCA1,BRIP1,BTK,BTRC,BUD23,C1GALT1,C5…	636
Nervous System Development and Function,Tissue Morphology	Quantity of neurons	1.85e-25	Decreased	-4.618	A2M,ABCA1,ABL1,ABL2,ADAMTS4,AGA,AGRN,AKT1,ALS2,ANK3,APBB1,APLP1,APLP2,APOE,ARID1B,ARX,ASCL1,ATP2B2,ATP2C1,ATXN1,ATXN2,ATXN7,B4GALT2,BACE1,BAK1,BCL2,BMP2,BMPR1A,BSN,CACNA1A,CACNA1C,CACNA1D,CACNA1G,CADM1,CAMK2A,CAMK2D,CCND2,CDK5,CDK5R1,CDKN1B,CERS1,CHRNB2,CLASP2,CLCF1,CLSTN1,CNTFR,CP,CPEB3,CREB1,CRLF1,CTSD,CUX2,CX3CL1,CYBB,DCC,DCLK1,DISC1,DLG4,DLGAP3,DLX1,DLX2,DMRTA2,DNM1L,DNM3,DPYSL4,DSCAM,DYRK1A,…	232
Nervous System Development and Function,Tissue Morphology	Quantity of nervous tissue	2.15e-25	Decreased	-4.67	A2M,ABCA1,ABL1,ABL2,ADAMTS4,AGA,AGRN,AKT1,ALS2,ANK3,APBB1,APLP1,APLP2,APOE,ARID1B,ARX,ASCL1,ATP2B2,ATP2C1,ATXN1,ATXN2,ATXN7,B4GALT2,BACE1,BAK1,BCL2,BMP2,BMPR1A,BSN,CACNA1A,CACNA1C,CACNA1D,CACNA1G,CADM1,CAMK2A,CAMK2D,CCND2,CDK5,CDK5R1,CDKN1B,CERS1,CHRNB2,CLASP2,CLCF1,CLSTN1,CNTFR,CP,CPEB3,CREB1,CRLF1,CTSD,CUX2,CX3CL1,CYBB,DCC,DCLK1,DISC1,DLG4,DLGAP3,DLX1,DLX2,DMRTA2,DNM1L,DNM3,DPYSL4,DSCAM,DYRK1A,…	233
Cell-To-Cell Signaling and Interaction,Cellular Assembly and Organization	Formation of cell-cell contacts	2.46e-25	Decreased	-5.468	ABL2,ACTL6B,ADD2,ADGRB1,ADGRB2,ADGRB3,ADGRL1,ADGRL2,ADGRL3,ADNP,AFG3L2,AGRN,ALS2,AMIGO1,AMIGO3,ARHGAP35,BCAN,BHLHB9,BSN,CACNA1A,CACNB4,CADM1,CAPRIN1,CAV1,CDH2,CDK5,CHGA,CHRNB2,CLDN11,CLSTN1,CLSTN2,CNTN1,COL4A5,CREB1,CRKL,CTSV,CUX2,DCC,DCLK1,DISC1,DLG3,DLG4,DLG5,DLGAP3,DMD,DNM1L,DNM3,EEF2K,EFNB3,EPHB1,EPHB2,EPHB3,ERBB4,F2R,FARP1,FBXO45,FGFR2,FLRT3,FSCN1,FZD5,GPM6A,GRIA1,GRID2,HDAC1,HDAC2,HTT,IGF1,…	167
Cell-To-Cell Signaling and Interaction,Cellular Assembly and Organization	Formation of intercellular junctions	4.01e-25	Decreased	-5.437	ABL2,ACTL6B,ADD2,ADGRB1,ADGRB2,ADGRB3,ADGRL1,ADGRL2,ADGRL3,ADNP,AFG3L2,AGRN,ALS2,AMIGO1,AMIGO3,ARHGAP35,BCAN,BHLHB9,BSN,CACNA1A,CACNB4,CADM1,CAPRIN1,CAV1,CDH2,CDK5,CHGA,CHRNB2,CLDN11,CLSTN1,CLSTN2,CNTN1,COL4A5,CREB1,CRKL,CUX2,DCC,DCLK1,DISC1,DLG3,DLG4,DLG5,DLGAP3,DMD,DNM1L,DNM3,EEF2K,EFNB3,EPHB1,EPHB2,EPHB3,ERBB4,F2R,FARP1,FBXO45,FGFR2,FLRT3,FSCN1,FZD5,GPM6A,GRIA1,GRID2,HDAC1,HDAC2,HTT,IGF1,IGSF2…	165
Cellular Assembly and Organization	Formation of plasma membrane	5.15e-25	Decreased	-5.577	ABL1,ABL2,ACTL6B,ADD2,ADGRB1,ADGRB2,ADGRB3,ADGRL1,ADGRL2,ADGRL3,ADNP,AFG3L2,AGRN,ALS2,AMIGO1,AMIGO3,BCAN,BHLHB9,BSN,CACNA1A,CACNB4,CADM1,CAPRIN1,CAV1,CDH2,CDK5,CHGA,CHRNB2,CLDN11,CLSTN1,CLSTN2,CNTN1,COL4A5,CREB1,CRKL,CUX2,DCC,DCLK1,DISC1,DLG3,DLG4,DLG5,DLGAP3,DMD,DNM1L,DNM2,DNM3,EEF2K,EFNB3,EPHB1,EPHB2,EPHB3,ERBB4,F2R,FARP1,FBXO45,FGFR2,FLRT3,FZD5,GNA12,GPM6A,GRIA1,GRID2,HDAC1,HDAC2,HTT,IGF1,IGSF…	161
Tissue Morphology	Quantity of cells	5.46e-25	Decreased	-4.967	A2M,ABCA1,ABCB1,ABL1,ABL2,ACACA,ACKR3,ACVR2A,ADAM12,ADAM9,ADAMTS1,ADAMTS4,ADD2,ADD3,ADNP,ADORA2B,AGA,AGRN,AGTRAP,AKT1,ALDH2,ALOX5,ALS2,AMBP,ANGPT2,Ank2,ANK3,APBB1,APLP1,APLP2,APOA1,APOB,APOBEC1,APOE,ARHGDIA,ARHGDIB,ARHGEF1,ARHGEF11,ARHGEF6,ARID1A,ARID1B,ARX,ASCL1,ATG5,ATG7,ATP2B2,ATP2C1,ATXN1,ATXN2,ATXN7,B3GNT5,B4GALNT1,B4GALNT2,B4GALT2,BACE1,BACH2,BAD,BAG3,BAK1,BCL11A,BCL11B,BCL2,BCL2A1,BCL2L11,…	785
Cellular Development,Cellular Growth and Proliferation,Nervous System Development and Function,Tissue Development	Growth of neurites	6.61e-25	Decreased	-4.707	A2M,ABL1,Acp5,ADCY6,ADNP,AKT1,ALS2,APBA2,APBB1,APOE,ARHGAP17,ARHGAP32,ARHGAP33,ARHGAP5,ARHGEF11,ARID1B,ARX,BAG1,BASP1,BCAN,BCL2,BCR,BMP2,BMPR1A,BRSK1,BRSK2,BTG3,CABLES1,CAMK1,CAMK2A,CAMK2B,CAV1,CCDC120,CD47,CDC42BPA,CDH2,CDK5,CDK5R1,CDKL5,CHL1,CHN1,CHST2,CLASP2,CNR1,CREB1,CREB3,CRMP1,CSPG5,CSRP1,CTNND2,DCC,DCLK1,DCX,DDR1,DHPS,DISC1,DIXDC1,DLG4,DLX5,DNER,DNM1L,DOCK3,DPYSL2,DPYSL3,DPYSL5,DYRK1A,E2F…	253
Cancer,Organismal Injury and Abnormalities	Cancer of cells	8.48e-25		-0.487	AARS2,ABAT,ABCA1,ABCA2,ABCA7,ABCB1,ABCC1,ABCC5,ABCF1,ABI3,ABL1,ABL2,ABTB2,ACAD10,ACAD11,ACOT11,ACOT9,ACOX1,ACSL3,ACSL4,ACSL6,ACVR1B,ACVR2A,ADAM12,ADAM19,ADAM22,ADAM9,ADAMTS1,ADAMTS10,ADAMTS7,ADARB2,ADCY1,ADCY3,ADCY5,ADD2,ADD3,ADGRB1,ADGRB3,ADIPOR1,AFAP1L1,AFF3,AGAP2,AGL,AGO2,AHI1,AK5,AKAP11,AKAP6,AKT1,AKT1S1,ALB,ALDH1L1,ALDH1L2,ALDH5A1,ALDH9A1,ALDOB,ALOX5,ALS2,ALS2CL,AMMECR1L,AMN1,AMOT,AMPH,ANGPT…	1634
Nervous System Development and Function,Organ Morphology,Organismal Development	Morphology of cerebral cortex	1.29e-24			ABI2,ABL2,ADCY1,APBB1,APOE,ARHGAP5,ARX,ATAT1,ATG5,ATG7,ATP1A2,ATP2B2,B4GALT2,BACE1,BAD,BBS7,BCL2L11,BID,BLOC1S2,BMPR1A,BRINP1,BRSK1,BRSK2,CACNG8,CAMK2A,CAV1,CDK5,CDK5R1,CDKN1B,CDON,CHL1,CHMP4B,CHRNB2,CKB,CPEB3,CR1L,CRMP1,CTNNA2,CTSB,CTSV,CUX2,DAB1,DBN1,DCX,DIAPH1,DLG3,DMRTA2,DPYSL3,DSCAM,DYRK1A,E2F5,EHMT1,EIF4EBP2,EPHA4,ESCO2,FES,FLNA,FOXO3,GAP43,GFAP,GRIA2,GRIK2,GRIN2B,HAP1,HDAC2,HIVEP2,HSD11B1,…	139
Cancer,Organismal Injury and Abnormalities,Reproductive System Disease	Female genital tract cancer	1.38e-24		1.231	AACS,AAK1,AARS2,ABAT,ABCA1,ABCA5,ABCA9,ABCB1,ABCC4,ABCD4,ABCE1,ABCF1,ABCG4,ABI2,ABL1,ABLIM2,ABR,ACAD10,ACAD11,ACADM,ACADS,ACOX1,ACPP,ACSL1,ACSL3,ACSL4,ACVR1B,ACVR2A,ACYP1,ADAM19,ADAM23,ADAM9,ADAMTS10,ADAMTS7,ADARB2,ADCY1,ADCYAP1R1,ADD2,ADD3,ADGB,ADGRB3,ADNP,AEBP1,AFF3,AGAP2,AGL,AGPAT2,AGPAT4,AK3,AKAP11,AKAP6,AKR1B1,AKT1,ALB,ALDH1B1,ALDH1L1,ALDH1L2,ALDH4A1,ALDH5A1,ALDH7A1,ALDOB,ALG5,ALOX5,ALS2,ALS…	1586
Cellular Assembly and Organization	Formation of cellular membrane	1.44e-24	Decreased	-5.456	ABL1,ABL2,ACTL6B,ADD2,ADGRB1,ADGRB2,ADGRB3,ADGRL1,ADGRL2,ADGRL3,ADNP,AFG3L2,AGRN,ALS2,AMIGO1,AMIGO3,BCAN,BHLHB9,BSN,CACNA1A,CACNB4,CADM1,CAPRIN1,CAV1,CDH2,CDK5,CHGA,CHRNB2,CLDN11,CLSTN1,CLSTN2,CNTN1,COL4A5,CREB1,CRKL,CUX2,DCC,DCLK1,DISC1,DLG3,DLG4,DLG5,DLGAP3,DMD,DNM1L,DNM2,DNM3,EEF2K,EFNB3,EPHB1,EPHB2,EPHB3,ERBB4,F2R,FARP1,FBXO45,FGFR2,FLRT3,FZD5,GNA12,GPM6A,GRIA1,GRID2,HDAC1,HDAC2,HTT,IGF1,IGSF…	162
Cell Death and Survival	Neuronal cell death	1.88e-24		-0.264	A2M,AARS,ABL1,ADAM12,ADCY1,ADCYAP1R1,ADNP,AGA,AGAP2,AGRN,AKT1,AKT1S1,ALS2,APC,APOE,ARFIP2,ARRB2,ASCL1,ASTN1,ATG5,ATG7,ATP1A2,ATP2C1,ATXN1,ATXN2,ATXN7,B4GALNT1,BACE1,BAD,BAG1,BAG6,BAK1,BCL11B,BCL2,BCL2L11,BCL2L2,BEX3,BHLHB9,BID,BMP2,CACNA1A,CACNG8,CAMK2A,CAMK2B,CAPN1,CAPNS1,CAPRIN1,CASP1,CASP8,CAST,CD200,CD40,CDC25A,CDC34,CDH2,CDK5,CDK5R1,CDK6,CDKN1B,CDKN2A,CERS1,CERS2,CHEK1,CHL1,CHUK,CIAPIN1,CLCF…	340
Cell Death and Survival	Cell death of tumor cell lines	9.47e-24		-0.868	ABCB1,ABCC1,ABCC4,ABCE1,ABL1,ABL2,ACACA,ACKR3,ACVR1B,ACVR2B,ADGRL2,ADH5,ADNP,ADORA2B,ADRM1,AFAP1,AFP,AGA,AGAP2,AGPAT2,AKIP1,AKR1B1,AKT1,AKT1S1,ALB,ALDH1L1,ALOX5,ALS2,ANGPT2,ANTXR2,ANXA2,ANXA5,APC,API5,APMAP,APOB,APOE,APOPT1,ARHGDIA,ARHGEF6,ARL6IP1,ARRB2,ASNS,ATF1,ATG10,ATG3,ATG4A,ATG5,ATG7,ATP1A1,ATP2A2,ATXN1,AVPI1,BACH1,BACH2,BAD,BAG1,BAG3,BAG6,BAK1,BANP,BAZ1A,BCAR1,BCL2,BCL2A1,BCL2L11,BCL2L2,BC…	701
Embryonic Development,Nervous System Development and Function,Organ Development,Organismal Development,Tissue Development	Formation of brain	1.22e-23	Decreased	-4.501	ABL1,ABL2,ABR,ADAM19,ADCYAP1R1,ADGRB1,ADGRG1,AGO2,AHI1,ANK3,Anp32b,APBB1,APLP1,APLP2,APOE,ARHGAP35,ARID1A,ARNT2,ARX,ASCL1,ATAT1,ATG7,ATP2B2,ATXN1,B4GALT2,BAG6,BBS7,BCAN,BCL2,BCR,BMP2,C12orf57,C2CD3,CACNA1A,CCDC85C,CCND2,CDH2,CDK5,CDK5R1,CDK5RAP1,CDK5RAP2,CDK5RAP3,CDK6,Cdkn1c,CDKN2A,CDON,CELSR2,CEP120,CERS1,CHL1,CHRNB2,CHST3,CIC,CNR1,CNTN1,CPLANE1,CREB1,CRTAC1,CTNNA2,CTNNBIP1,CXADR,CXCL3,DAB1,DCLK…	267
Behavior	Learning	1.27e-23	Decreased	-2.356	ABCA7,ABI2,ABL2,ADCY1,ADCY3,ADCY5,ADD2,ADGRB3,ADNP,Aff2,AGA,AMPH,APBB1,APOE,ARHGEF9,ARL6IP5,ARSA,ARX,ATP1A2,ATP1A3,ATP8A1,ATXN1,B3GAT1,B4GALT2,BACE1,BCL2,BMPR1A,BRINP1,BRSK1,BTBD9,CACNA1C,CACNA1G,CACNB3,CAMK2A,CAMK2B,CAMKK2,CAPN1,CAPNS1,CASP1,CCND2,CD47,CDC42EP4,CDK5,CDK5R1,CERS1,CHRNB2,CHUK,CIC,CKB,CLSTN2,CNR1,CPEB3,CPLX2,CPT1C,CREB1,CRMP1,CRTC1,CTNND2,CUX2,CYBB,DDHD2,DGKI,DLG3,DLG4,DLGAP2,EHMT1…	230
Cell-To-Cell Signaling and Interaction,Nervous System Development and Function	Neurotransmission	1.57e-23	Decreased	-2.835	ABR,ADCY1,ADNP,AGRN,ALS2,AMPH,ANK3,ANKS1B,APBA1,APBA2,APOE,ARHGEF9,ATP1A2,ATXN1,BACE1,BCR,BSN,CACNA1A,CACNA1B,CACNA1C,CACNA1D,CACNA1G,CACNB3,CACNB4,CACNG8,CAMK2A,CAV2,Cd24a,CD47,CDC42EP4,CDH2,CDK5,CHRNA4,CHRNB2,CLSTN1,CLSTN2,CNIH2,CNR1,CPLX1,CPLX2,CSPG5,CYTH1,DGKE,DHCR7,DLG4,DLG5,DLGAP1,DLGAP3,DMD,DNMT3A,DPP6,DPYSL2,DTNA,EIF4EBP2,EPB41,EPHB1,EPHB2,EPS8,ERC2,F2R,FBXO2,GABBR1,GABBR2,GAD1,GAD2,GDAP1…	222
Cellular Growth and Proliferation	Outgrowth of cells	1.64e-23	Decreased	-3.936	A2M,ABCC1,ABL1,ADCY6,ADNP,AKT1,ALS2,APBA2,APBB1,APOE,ARHGAP17,ARHGAP32,ARHGAP33,ARHGAP5,ARHGEF11,ARID1B,ARX,BAG1,BASP1,BCAN,BCL2,BCR,BMP2,BMPR1A,BRSK1,BRSK2,BTG3,CABLES1,CAMK1,CAMK2A,CAMK2B,CD47,CDC42BPA,CDH2,CDK5,CDK5R1,CHL1,CHN1,CNR1,CREB1,CREB3,CRYAB,CSPG5,CTSD,DCC,DCX,DDR1,DHPS,DISC1,DLX5,DNER,DNM1L,DOCK3,DPH1,DPYSL2,DPYSL3,DPYSL5,DYRK1A,E2F1,EFNB1,EFNB2,EFNB3,EIF2B2,EIF5A,ELAVL4,ELK1,EPHB2,E…	230
Cancer,Gastrointestinal Disease,Organismal Injury and Abnormalities	Pancreatobiliary tumor	1.7e-23		-0.064	A2M,AAK1,AARS,AARS2,ABCA7,ABCA9,ABCB10,ABCC4,ABCD3,ABCD4,ABL1,ABTB1,ABTB2,ACKR3,ACOT11,ACVR1B,ACVR2A,ADAM12,ADAM22,ADAM23,ADAM9,ADAMTS1,ADAMTS10,ADAMTS7,ADARB2,ADCY1,ADCYAP1R1,ADGB,ADNP,ADPGK,AFF3,AFF4,AFP,AGA,AGAP2,AGL,AGPAT4,AGPAT5,AKAP11,AKAP3,AKAP6,AKR1B1,ALB,ALDOA,ALS2,AMBP,AMOT,AMPH,ANK3,ANKRD26,ANKRD6,ANO8,ANTXR2,ANXA2,AOX1,AP3B2,APC,API5,APOB,APOBR,APTX,AQP4,ARFIP2,ARHGAP30,ARHGAP32,ARHGA…	1171
Behavior	Cognition	1.95e-23	Decreased	-2.33	ABCA7,ABI2,ABL2,ADCY1,ADCY3,ADCY5,ADD2,ADGRB3,ADNP,Aff2,AGA,AKT1,AMPH,ANK3,APBB1,APOE,ARHGEF9,ARL6IP5,ARSA,ARX,ATP1A2,ATP1A3,ATP8A1,ATXN1,B3GAT1,B4GALT2,BACE1,BCL2,BMPR1A,BRINP1,BRSK1,BTBD9,C12orf57,CACNA1C,CACNA1G,CACNB3,CAMK2A,CAMK2B,CAMKK2,CAPN1,CAPNS1,CASP1,CBR3,CCND2,CD47,CDC42EP4,CDK5,CDK5R1,CERS1,CHL1,CHRNA4,CHRNB2,CHUK,CIC,CKB,CLSTN2,CNR1,CPEB3,CPLX2,CPT1C,CREB1,CRMP1,CRTC1,CTNND2,CUX2,CY…	246
Cancer,Gastrointestinal Disease,Organismal Injury and Abnormalities	Upper gastrointestinal carcinoma	2.87e-23		-0.564	A2M,AARS2,ABCA1,ABCA2,ABCA7,ABCB1,ABCC1,ABCC4,ABCC5,ABCF1,ABL1,ACAD10,ACAD11,ACOT9,ACOX3,ACSL4,ACSL6,ACVR1B,ACVR2A,ADAM12,ADAM22,ADAM9,ADAMTS10,ADAMTS7,ADCY5,ADD3,ADHFE1,ADNP,AFAP1L1,AGAP2,AGO2,AGRN,AKAP11,AKAP6,AKT1,ALDH1L2,ALDOB,ALS2,AMMECR1L,AMN1,AMPH,AMT,ANGPT2,ANK3,ANKRD26,ANKRD6,ANKS1B,ANTXR2,AOX1,AP1B1,APBA1,APBA2,APBB1,APC,APLP2,APOB,APOE,ARHGAP18,ARHGAP32,ARHGAP5,ARHGEF10,ARHGEF11,ARHGEF…	1084
Cancer,Organismal Injury and Abnormalities	Cancer of head	5.87e-23		-0.269	AARS2,ABCA1,ABCA2,ABCB1,ABCC1,ABCC5,ABL1,ACAD10,ACAD11,ACSL4,ACSL6,ADAM12,ADAM9,ADAMTS4,ADAMTS7,ADCY5,ADD3,AGAP2,AKAP11,AKT1,AMMECR1L,AMN1,ANGPT2,ANKRD26,ANKS1B,AP1B1,APC,APLP2,ARHGAP18,ARHGAP5,ARHGEF9,ARID1A,ARID1B,ARVCF,ARX,ASPH,ASRGL1,ATIC,ATP11B,ATP1A2,ATP2A2,ATP6V1E1,ATP8B4,ATRNL1,ATXN1,ATXN2,ATXN7L3,AUTS2,BAG1,BAHD1,BAMBI,BAZ2B,BCCIP,BCL11A,BCL2,BGN,BICD1,BOLA3,BRPF3,BSG,BTBD9,C12orf43,C12o…	566
Cancer,Organismal Injury and Abnormalities,Reproductive System Disease	Prostatic carcinoma	7.12e-23		-1.408	A2M,AAK1,AARS,ABCA1,ABCB1,ABCC1,ABCC4,ABCC5,ABL1,ABL2,ABR,ABTB1,ACAD10,ACADM,ACADS,ACOT7,ACOX1,ACOX3,ACPP,ACSL3,ACSL4,ACVR1B,ACVR2A,ADAM9,ADAMTS4,ADAMTS7,ADARB2,ADCY1,ADCY6,ADCY7,ADD2,ADD3,ADGB,ADGRG1,ADPRHL2,AEBP1,AFAP1,AFP,AGAP2,AGO2,AGPAT4,AGPAT5,AK5,AKAP11,AKAP6,AKR1B1,AKT1,ALB,ALDH1L1,ALDH2,ALDH4A1,ALDH7A1,ALDOB,ALOX5AP,ALS2,AMIGO1,AMPD3,AMT,ANAPC4,ANK3,ANKS1B,ANTXR2,ANXA2,ANXA9,AOX1,AP3B2,A…	1215
Cancer,Gastrointestinal Disease,Organismal Injury and Abnormalities	Upper gastrointestinal tract tumor	1.31e-22		1.412	A2M,AARS2,ABCA1,ABCA2,ABCA7,ABCB1,ABCC1,ABCC4,ABCC5,ABCF1,ABL1,ACAD10,ACAD11,ACOT9,ACOX3,ACSL4,ACSL6,ACVR1B,ACVR2A,ADAM12,ADAM15,ADAM22,ADAM9,ADAMTS10,ADAMTS7,ADCY5,ADD3,ADHFE1,ADNP,AFAP1L1,AGAP2,AGO2,AGRN,AKAP11,AKAP6,AKR1B1,AKT1,ALDH1L2,ALDH2,ALDOB,ALS2,AMMECR1L,AMN1,AMPH,AMT,ANGPT2,ANK3,ANKRD26,ANKRD6,ANKS1B,ANTXR2,AOX1,AP1B1,APBA1,APBA2,APBB1,APC,APLP2,APOB,APOE,ARHGAP18,ARHGAP32,ARHGAP5,ARHG…	1128
Cancer,Gastrointestinal Disease,Organismal Injury and Abnormalities	Upper gastrointestinal tract cancer	2.02e-22		-0.124	A2M,AARS2,ABCA1,ABCA2,ABCA7,ABCB1,ABCC1,ABCC4,ABCC5,ABCF1,ABL1,ACAD10,ACAD11,ACOT9,ACOX3,ACSL4,ACSL6,ACVR1B,ACVR2A,ADAM12,ADAM15,ADAM22,ADAM9,ADAMTS10,ADAMTS7,ADCY5,ADD3,ADHFE1,ADNP,AFAP1L1,AGAP2,AGO2,AGRN,AKAP11,AKAP6,AKT1,ALDH1L2,ALDH2,ALDOB,ALS2,AMMECR1L,AMN1,AMPH,AMT,ANGPT2,ANK3,ANKRD26,ANKRD6,ANKS1B,ANTXR2,AOX1,AP1B1,APBA1,APBA2,APBB1,APC,APLP2,APOB,APOE,ARHGAP18,ARHGAP32,ARHGAP5,ARHGEF10,AR…	1121
Cellular Development,Cellular Growth and Proliferation,Nervous System Development and Function,Tissue Development	Outgrowth of neurites	2.28e-22	Decreased	-3.976	A2M,ABL1,ADCY6,ADNP,AKT1,ALS2,APBA2,APBB1,APOE,ARHGAP17,ARHGAP32,ARHGAP33,ARHGAP5,ARHGEF11,ARID1B,ARX,BAG1,BASP1,BCAN,BCL2,BMP2,BMPR1A,BRSK1,BRSK2,BTG3,CABLES1,CAMK1,CAMK2A,CAMK2B,CD47,CDC42BPA,CDH2,CDK5,CDK5R1,CHL1,CHN1,CNR1,CREB1,CREB3,CSPG5,DCC,DCX,DDR1,DHPS,DISC1,DLX5,DNER,DNM1L,DOCK3,DPYSL2,DPYSL3,DPYSL5,DYRK1A,E2F1,EFNB1,EFNB2,EFNB3,EIF2B2,EIF5A,ELAVL4,ELK1,EPHB2,EPHB3,ERBB4,EXT1,EZR,FAIM,F…	211
Cellular Development,Cellular Growth and Proliferation,Nervous System Development and Function,Tissue Development	Outgrowth of neurons	2.32e-22	Decreased	-3.755	A2M,ABL1,ADCY6,ADNP,AKT1,ALS2,APBA2,APBB1,APOE,ARHGAP17,ARHGAP32,ARHGAP33,ARHGAP5,ARHGEF11,ARID1B,ARX,BAG1,BASP1,BCAN,BCL2,BMP2,BMPR1A,BRSK1,BRSK2,BTG3,CABLES1,CAMK1,CAMK2A,CAMK2B,CD47,CDC42BPA,CDH2,CDK5,CDK5R1,CHL1,CHN1,CNR1,CREB1,CREB3,CSPG5,DCC,DCX,DDR1,DHPS,DISC1,DLX5,DNER,DNM1L,DOCK3,DPYSL2,DPYSL3,DPYSL5,DYRK1A,E2F1,EFNB1,EFNB2,EFNB3,EIF2B2,EIF5A,ELAVL4,ELK1,EPHB2,EPHB3,ERBB4,EXT1,EZR,FAIM,F…	213
Cancer,Organismal Injury and Abnormalities,Reproductive System Disease	Prostatic adenocarcinoma	2.34e-22			A2M,AAK1,AARS,ABCA1,ABCB1,ABCC1,ABCC4,ABCC5,ABL1,ABL2,ABR,ABTB1,ACAD10,ACADM,ACADS,ACOT7,ACOX1,ACOX3,ACPP,ACSL3,ACSL4,ACVR1B,ACVR2A,ADAM9,ADAMTS4,ADAMTS7,ADARB2,ADCY1,ADCY6,ADCY7,ADD2,ADD3,ADGB,ADPRHL2,AEBP1,AFP,AGAP2,AGPAT4,AGPAT5,AK5,AKAP11,AKAP6,AKR1B1,AKT1,ALDH1L1,ALDH2,ALDH4A1,ALDOB,ALOX5AP,ALS2,AMIGO1,AMPD3,AMT,ANAPC4,ANK3,ANKS1B,ANXA9,AOX1,AP3B2,AP4B1,APBA1,APBB1,APC,API5,APOB,APOBEC1,ARHG…	1165
Cell-To-Cell Signaling and Interaction,Nervous System Development and Function	Synaptic transmission	3.99e-22	Decreased	-2.402	ABR,ADCY1,ADNP,AGRN,ALS2,AMPH,ANKS1B,APBA1,APBA2,APOE,ATXN1,BACE1,BCR,BSN,CACNA1A,CACNA1C,CACNA1G,CACNB3,CACNB4,CACNG8,CAMK2A,CAV2,Cd24a,CDC42EP4,CDH2,CDK5,CHRNA4,CHRNB2,CLSTN1,CLSTN2,CNIH2,CNR1,CPLX1,CSPG5,CYTH1,DGKE,DHCR7,DLG4,DLG5,DLGAP1,DLGAP3,DMD,DPP6,DPYSL2,DTNA,EIF4EBP2,EPHB1,EPHB2,EPS8,ERC2,F2R,FBXO2,GABBR1,GABBR2,GAD1,GAD2,GLRB,GNAI1,GPR176,GRIA1,GRIA2,GRIA3,GRIA4,GRID2,GRIK2,GRIK4,GRIK5…	185
Cancer,Organismal Injury and Abnormalities	Lymphatic system tumor	4.54e-22		-0.556	ABAT,ABCA7,ABCB1,ABCC1,ABL1,ABL2,ACAD11,ACOT11,ACOT9,ACSL6,ADAM12,ADAM15,ADAM19,ADAM22,ADAM9,ADARB2,ADCY3,ADD2,ADGRB1,AFAP1L1,AGL,AHSG,AKAP11,AKT1,AKT1S1,ALDH1L2,ALDH5A1,ALDH9A1,ALOX5,AMOT,AMPH,ANGPT2,ANK3,ANKRD26,ANXA2,ANXA4,ANXA5,ANXA7,AP4B1,APBA1,APC,APOE,ARHGAP15,ARHGAP17,ARHGAP33,ARHGAP42,ARHGEF1,ARID1A,ARID1B,ARL6IP5,ASAP2,ASB10,ASXL3,ATG5,ATG7,ATIC,ATP1A2,ATP1B1,ATP2B2,ATP6V1B2,ATP6V1E1,AT…	784
Cellular Compromise,Inflammatory Response	Degranulation of cells	8.21e-22		1.789	A2M,ABCC4,ACAA1,ACPP,ADORA2B,AGA,AGL,AGPAT2,AHSG,ALB,ALDH3B1,ALDOA,ALOX5,AMPD3,ANXA2,ANXA5,AP1M1,APLP2,APOA1,APOOL,APRT,ARMC8,ARSA,ATG7,ATP11B,ATP6V0A1,ATP8A1,ATP8B4,BAG6,BRPF3,BST1,BTK,C3AR1,C4A/C4B,C5AR2,CAB39,CAND1,CANT1,CAPN1,CBL,CCR1,CCR3,CCT8,CD244,CD300LD,CD36,CD47,CD55,CD84,CEACAM1,CHGA,CKAP4,CLEC4D,CLEC5A,COMMD3,CPNE3,CRACR2A,CREG1,CSTB,CTSB,CTSD,CTSH,CTSS,CX3CL1,CXCL3,CYB5R1,CYBA,CYBB,D…	285
Cell Death and Survival	Cell viability of tumor cell lines	2.42e-21		-1.87	ABCA1,ABCB1,ABCC1,ABL1,ABL2,ACACA,ACKR3,ACSL5,ACVR2A,ACVR2B,ADAMTS1,ADH5,ADK,ADNP,AEN,AGA,AGAP2,AGO2,AGTRAP,AK3,AK5,AKT1,ALB,ALS2,ANGPT2,ANKS1B,ANTXR2,APOE,ARID1A,ARID1B,ASNS,ATF1,ATG3,ATG5,ATG7,ATP1A2,ATP2C1,BAD,BAG1,BAG3,BCL2,BCL2A1,BCL2L11,BCR,BHLHE40,BID,BMP2,BMPR1A,BNIP2,BRCA1,BRIP1,BTK,BTRC,BUD23,C1GALT1,C5AR2,C8orf44-SGK3/SGK3,CADM1,Calm1 (includes others),CAMK1G,CAMK2B,CAMK2D,CAPN1,CAPN2,…	428
Cancer,Hematological Disease,Organismal Injury and Abnormalities	Lymphoid cancer	2.68e-21		-0.399	ABAT,ABCA7,ABCB1,ABCC1,ABL1,ABL2,ACAD11,ACOT11,ACOT9,ACSL6,ADAM12,ADAM15,ADAM19,ADAM22,ADAM9,ADARB2,ADCY3,ADD2,ADGRB1,AFAP1L1,AGL,AHSG,AKAP11,AKT1,AKT1S1,ALDH1L2,ALDH5A1,ALDH9A1,ALOX5,AMOT,AMPH,ANGPT2,ANK3,ANXA2,ANXA4,ANXA5,ANXA7,AP4B1,APBA1,APC,APOE,ARHGAP15,ARHGAP17,ARHGAP33,ARHGAP42,ARHGEF1,ARID1A,ARID1B,ARL6IP5,ASAP2,ASB10,ASXL3,ATG5,ATG7,ATIC,ATP1A2,ATP1B1,ATP2B2,ATP6V1B2,ATP6V1E1,ATRNL1,ATX…	769
Cancer,Gastrointestinal Disease,Organismal Injury and Abnormalities	Oral tumor	3.01e-21			AARS2,ABCA1,ABCA2,ABCB1,ABCC1,ABCC5,ACAD10,ACAD11,ACSL4,ACSL6,ADAM12,ADAM9,ADAMTS7,ADCY5,ADD3,AGAP2,AKAP11,AKT1,AMMECR1L,AMN1,ANKRD26,ANKS1B,AP1B1,APC,APLP2,ARHGAP18,ARHGAP5,ARHGEF9,ARID1A,ARVCF,ARX,ASPH,ASRGL1,ATIC,ATP11B,ATP1A2,ATP2A2,ATP6V1E1,ATP8B4,ATRNL1,ATXN1,ATXN2,ATXN7L3,AUTS2,BAG1,BAHD1,BAMBI,BAZ2B,BCL11A,BCL2,BGN,BICD1,BOLA3,BRPF3,BSG,BTBD9,C12orf43,C12orf66,C16orf45,C2CD3,C6orf118,CACN…	503
Cancer,Gastrointestinal Disease,Organismal Injury and Abnormalities	Oral cancer	3.5e-21			AARS2,ABCA1,ABCA2,ABCB1,ABCC1,ABCC5,ACAD10,ACAD11,ACSL4,ACSL6,ADAM12,ADAM9,ADAMTS7,ADCY5,ADD3,AGAP2,AKAP11,AKT1,AMMECR1L,AMN1,ANKRD26,ANKS1B,AP1B1,APC,APLP2,ARHGAP18,ARHGAP5,ARHGEF9,ARID1A,ARVCF,ARX,ASPH,ASRGL1,ATIC,ATP11B,ATP1A2,ATP2A2,ATP6V1E1,ATP8B4,ATRNL1,ATXN1,ATXN2,ATXN7L3,AUTS2,BAG1,BAHD1,BAMBI,BAZ2B,BCL11A,BCL2,BGN,BICD1,BOLA3,BRPF3,BSG,BTBD9,C12orf43,C12orf66,C16orf45,C2CD3,C6orf118,CACN…	500
Cancer,Gastrointestinal Disease,Organismal Injury and Abnormalities	Oral cavity carcinoma	4.17e-21			AARS2,ABCA1,ABCA2,ABCB1,ABCC1,ABCC5,ACAD10,ACAD11,ACSL4,ACSL6,ADAM12,ADAM9,ADAMTS7,ADCY5,ADD3,AGAP2,AKAP11,AKT1,AMMECR1L,AMN1,ANKRD26,ANKS1B,AP1B1,APC,APLP2,ARHGAP18,ARHGAP5,ARHGEF9,ARID1A,ARVCF,ARX,ASPH,ASRGL1,ATIC,ATP11B,ATP1A2,ATP2A2,ATP6V1E1,ATP8B4,ATRNL1,ATXN1,ATXN2,ATXN7L3,AUTS2,BAG1,BAHD1,BAMBI,BAZ2B,BCL11A,BCL2,BGN,BICD1,BOLA3,BRPF3,BTBD9,C12orf43,C12orf66,C16orf45,C2CD3,C6orf118,CACNA1A,…	491
Cell Morphology	Shape change of neurites	4.23e-21	Decreased	-4.429	A2M,ABL1,ABL2,ADAMTS4,ADCY3,ADGRB1,AGAP2,AGRN,AKT1,APBA1,APOE,ARHGAP32,ARHGAP33,ARID1B,ATXN1,BACE1,BCL11B,BMP2,BSN,CACNA1A,CAMK1G,CAMK2A,CAMK2B,CAMKK2,CAPNS1,CAV1,CDH2,CDK5,CDKL5,CHL1,CHN1,CHRNB2,CLASP2,CLSTN1,CNR1,CPEB3,CPT1C,CREB1,CRIP1,CRMP1,CSRP1,CTNNA2,CTNND2,DACT1,DBN1,DCC,DCX,DIAPH1,DISC1,DLG4,DLG5,DNM1L,DPYSL2,DPYSL4,DPYSL5,DSCAM,DYRK1A,EFNB1,EHMT1,EIF4EBP2,ELAVL4,ELK1,EPHA4,EPHB1,EPHB2,E…	174
Organismal Survival	Perinatal death	4.25e-21	Increased	7.153	ABCA1,ABL1,ABR,ACKR3,ACVR2A,ACVR2B,ADAM12,ADAM15,ADAM22,ADAM9,ADAMTS1,AEBP1,AFF4,AGRN,AKAP6,AKT1,Ank2,Anp32b,APBA1,APBA2,APLP1,APLP2,ARHGAP35,ARHGAP5,ARID1A,ARNT2,ARRB2,ASCL1,ASS1,ATG16L1,ATG3,ATG5,ATG7,ATG9A,ATP1A2,ATP1A3,ATP2A2,B3GNT5,BAG6,BAHCC1,BAK1,BCL11A,BCL11B,BCR,BGN,BLNK,BLOC1S2,BMP1,BMPER,BRCA1,BRSK1,BRSK2,CACNB1,CADPS,CAPRIN1,CASK,CBX2,CDK5,CDK5R1,CDK6,Cdkn1c,CDON,CEBPG,CHUK,CIAPIN1,CL…	282
Cancer,Hematological Disease,Organismal Injury and Abnormalities	Neoplasia of blood cells	5.03e-21		0.045	ABAT,ABCA7,ABCB1,ABCC1,ABL1,ABL2,ACAD11,ACOT11,ACOT9,ACSL6,ADAM19,ADAM22,ADAM9,ADARB2,ADCY3,ADD2,ADGRB1,AFAP1L1,AGL,AKAP11,AKT1,AKT1S1,ALDH1L2,ALDH5A1,ALDH9A1,ALOX5,AMOT,AMPH,ANGPT2,ANK3,ANXA2,ANXA4,ANXA5,ANXA7,AP4B1,APBA1,APC,APOE,ARHGAP15,ARHGAP17,ARHGAP33,ARHGAP42,ARHGEF1,ARID1A,ARID1B,ARL6IP5,ASAP2,ASB10,ASXL3,ATG5,ATG7,ATIC,ATP1A2,ATP1B1,ATP2B2,ATP6V1B2,ATP6V1E1,ATRNL1,ATXN1,B3GAT1,B3GNT3,BA…	761
Cancer,Hematological Disease,Organismal Injury and Abnormalities	Lymphocytic neoplasm	5.17e-21		0.112	ABAT,ABCA7,ABCB1,ABCC1,ABL1,ABL2,ACAD11,ACOT11,ACOT9,ACSL6,ADAM19,ADAM22,ADAM9,ADARB2,ADCY3,ADD2,ADGRB1,AFAP1L1,AGL,AKAP11,AKT1,AKT1S1,ALDH1L2,ALDH5A1,ALDH9A1,ALOX5,AMOT,AMPH,ANGPT2,ANK3,ANKRD26,ANXA2,ANXA4,ANXA5,ANXA7,AP4B1,APBA1,APC,APOE,ARHGAP15,ARHGAP17,ARHGAP33,ARHGAP42,ARHGEF1,ARID1A,ARID1B,ARL6IP5,ASAP2,ASB10,ASXL3,ATG5,ATG7,ATIC,ATP1A2,ATP1B1,ATP2B2,ATP6V1B2,ATP6V1E1,ATRNL1,ATXN1,B3GAT1,B…	760
Cancer,Organismal Injury and Abnormalities,Reproductive System Disease	Breast or ovarian carcinoma	5.53e-21		0.029	ABAT,ABCA1,ABCA2,ABCA9,ABCC4,ABCC5,ABCG4,ABI2,ABL1,ABL2,ABLIM2,ABR,ACAD10,ACAD11,ACADS,ACOT9,ACPP,ACTL6B,ACVR1B,ACVR2A,ACYP1,ADAM19,ADAM23,ADAMTS1,ADAMTS10,ADAMTS4,ADAMTS7,ADARB2,ADCY1,ADCY3,ADCY6,ADCYAP1R1,ADD2,ADGB,ADNP,AEBP1,AFF3,AGAP2,AGL,AGPAT2,AHDC1,AK3,AKAP6,AKR1B1,AKT1,ALB,ALDH1B1,ALDH1L1,ALDH1L2,ALDH7A1,ALG5,ALOX5,ALS2,AMOT,AMOTL2,AMPD2,AMPH,ANGPTL2,ANKRD6,ANXA9,AOX1,AP1B1,AP3B2,APBB1,AP…	1088
Molecular Transport	Transport of molecule	6.03e-21	Decreased	-2.221	A2M,ABAT,ABCA1,ABCA2,ABCA5,ABCA7,ABCB1,ABCB10,ABCC1,ABCC4,ABCC5,ABCD3,ABCG4,ACADS,ACAT2,ACSL1,ACSL3,ACSL4,ACSL5,ACSL6,ADAM9,ADD2,ADGRL2,ADORA2B,AEBP1,AFG3L2,AHI1,AKT1,ALB,ALOX5,Alyref2,ANGPT2,Ank2,ANK3,ANO8,ANXA2,AP1B1,AP1M1,AP3B2,AP4B1,AP4M1,APBA1,APBB1,APLP2,APOA1,APOA2,APOB,APOBEC1,APOE,AQP4,Arf2,ARHGEF11,ARL4D,ARL6IP5,ARNT2,ARRDC1,ARRDC4,ASPH,ASPSCR1,ATP11B,ATP1A1,ATP1A2,ATP1A3,ATP1B1,ATP2A2,…	691
Cancer,Hematological Disease,Immunological Disease,Organismal Injury and Abnormalities	Neoplasia of leukocytes	6.38e-21		0.196	ABAT,ABCA7,ABCB1,ABCC1,ABL1,ABL2,ACAD11,ACOT11,ACOT9,ACSL6,ADAM19,ADAM22,ADAM9,ADARB2,ADCY3,ADD2,ADGRB1,AFAP1L1,AGL,AKAP11,AKT1,AKT1S1,ALDH1L2,ALDH5A1,ALDH9A1,ALOX5,AMOT,AMPH,ANGPT2,ANK3,ANXA2,ANXA4,ANXA5,ANXA7,AP4B1,APBA1,APC,APOE,ARHGAP15,ARHGAP17,ARHGAP33,ARHGAP42,ARHGEF1,ARID1A,ARID1B,ARL6IP5,ASAP2,ASB10,ASXL3,ATG5,ATG7,ATIC,ATP1A2,ATP1B1,ATP2B2,ATP6V1B2,ATP6V1E1,ATRNL1,ATXN1,B3GAT1,B3GNT3,BA…	760
Neurological Disease,Organismal Injury and Abnormalities,Psychological Disorders	Disorder of basal ganglia	6.54e-21		-0.015	A2M,ABCB1,ABL1,ACADM,ACOT11,ADCY5,ADCY7,ADORA2B,AEBP1,AKT1,ALB,ALDH2,ANXA2,APBB1,APLP1,APOE,AQP4,ARHGAP32,ARHGDIB,ARHGEF1,ARL3,ARL6IP5,ARMCX2,ARMCX3,ASCL1,ATP1A3,ATP1B1,ATP2A2,ATP2B2,ATP5PO,ATP6V1A,ATP6V1B2,ATP6V1E1,ATXN1,ATXN2,B4GALNT1,BANP,BASP1,BCL11B,BCL2,BCL7A,BCR,BHLHE40,C19orf12,C4A/C4B,CA11,CAB39,CACNA1B,CACNA1C,CACNA1D,CACNB3,CAMK2A,CAMK2B,CAMKK2,CAPN3,CAPNS1,CASP1,CASP8,CAV1,CDH2,CDK5,C…	358
Embryonic Development,Organismal Development	Development of head	6.68e-21	Decreased	-2.807	ABI2,ABL1,ABL2,ABR,ACVR2B,ADAM19,ADAM9,ADCY1,ADCY3,ADCYAP1R1,ADGRB1,ADGRG1,AGO2,AHI1,AKT1,ALMS1,Ank2,ANK3,Anp32b,APBB1,APLP1,APLP2,APOB,APOE,ARHGAP35,ARHGEF11,ARID1A,ARL3,ARNT2,ARX,ASCL1,ASPH,ATAT1,ATG5,ATG7,ATP1B1,ATP1B2,ATP2B2,ATXN1,ATXN7,AXIN2,B4GALT2,BAG6,BBS7,BCAN,BCL11B,BCL2,BCL2L11,BCR,BID,BMP2,BMPER,BMPR1A,C12orf57,C2CD3,CACNA1A,CCDC85C,CCND2,CDC14B,CDH2,CDK5,CDK5R1,CDK5RAP1,CDK5RAP2,CDK5…	464
Embryonic Development,Organismal Development	Development of body axis	7.22e-21	Decreased	-2.653	ABI2,ABL1,ABL2,ABR,ACVR2A,ACVR2B,ADAM19,ADAM9,ADCY1,ADCY3,ADCYAP1R1,ADGRB1,ADGRG1,AGO2,AHI1,AIDA,AKT1,ALG5,ALMS1,Ank2,ANK3,Anp32b,APBB1,APC,APLP1,APLP2,APOB,APOE,ARHGAP35,ARHGEF11,ARID1A,ARL3,ARNT2,ARX,ASCL1,ASPH,ATAT1,ATG5,ATG7,ATP1B1,ATP1B2,ATP2B2,ATXN1,ATXN7,AXIN2,B4GALT2,BAG6,BBS7,BCAN,BCL11B,BCL2,BCL2L11,BCR,BID,BMP2,BMPER,BMPR1A,C12orf57,C2CD3,CACNA1A,CCDC85C,CCND2,CDC14B,CDH2,CDK5,CDK5R1,C…	491
Hematological Disease,Immunological Disease	Lymphoproliferative disorder	7.67e-21		0.12	ABAT,ABCA7,ABCB1,ABCC1,ABL1,ABL2,ACAD11,ACOT11,ACOT9,ACSL6,ADAM19,ADAM22,ADAM9,ADARB2,ADCY3,ADD2,ADGRB1,AFAP1L1,AGL,AKAP11,AKT1,AKT1S1,ALDH1L2,ALDH5A1,ALDH9A1,ALOX5,AMOT,AMPH,ANGPT2,ANK3,ANXA2,ANXA4,ANXA5,ANXA7,AP4B1,APBA1,APC,APOE,ARHGAP15,ARHGAP17,ARHGAP33,ARHGAP42,ARHGEF1,ARID1A,ARID1B,ARL6IP5,ASAP2,ASB10,ASXL3,ATG5,ATG7,ATIC,ATP1A2,ATP1B1,ATP2B2,ATP6V1B2,ATP6V1E1,ATRNL1,ATXN1,B3GAT1,B3GNT3,BA…	761
Cancer,Organismal Injury and Abnormalities,Reproductive System Disease	Breast cancer	8.66e-21		-0.687	ABAT,ABCA1,ABCA2,ABCA9,ABCB1,ABCC1,ABCC4,ABCC5,ABI2,ABL1,ABL2,ABR,ACAA1,ACOT9,ACTL6B,ACVR1B,ACVR2A,ADAM12,ADAM15,ADAM23,ADAM9,ADAMTS1,ADAMTS10,ADAMTS4,ADARB2,ADCY3,ADCY6,ADGRB3,ADGRG6,ADK,ADNP,ADRM1,AGO2,AGPAT2,AHDC1,AIDA,AKAP6,AKR1B1,AKT1,ALDH1B1,ALDH1L1,ALDOA,ALOX5,AMOT,AMOTL2,AMPH,ANGPT2,ANGPTL2,ANKRD6,ANXA9,AOX1,AP3B2,APBB1,APC,APOA1,APOBR,APOE,ARHGAP19,ARHGAP31,ARHGAP35,ARHGAP39,ARHGDIA,ARHG…	914
Cell Morphology,Nervous System Development and Function,Neurological Disease,Tissue Morphology	Abnormal morphology of neurites	9.74e-21			ACTL6B,ADGRG6,AGA,Ank2,APOE,ARSA,ATXN1,CACNA1A,CAMKK1,CAMKK2,CAPRIN1,CAST,CAV1,CCND2,CD47,CHL1,CKB,CLCN6,CLSTN1,CNTN1,CNTNAP1,DCLK1,DLG3,EFNB1,EFNB3,EHMT1,EPHB1,EPHB2,EPHB3,ERBB4,ERBIN,Foxp2,GABBR1,GAP43,GDAP1,GIT1,GPM6B,GRIA1,GRID2,GRIN3A,HTT,IKBKB,KALRN,LRRK2,MAP1A,MAP1B,MAPK8IP2,MAPT,MBOAT7,MMP24,Mt3,MYH10,MYO16,NCAM1,Nedd4,NFASC,NR2F1,NRCAM,NTRK2,NYAP1,OPHN1,PAK5,PARD3,PCDH9,PDS5B,PFN2,PLA2G6…	98
Neurological Disease	Neurological signs	1.18e-20		0.984	A2M,ABCB1,ACADM,ACOT11,ADCY1,ADCY5,ADCY7,AEBP1,AKT1,ALDH2,ALS2,Ank2,APLP1,APOA1,APOE,AQP4,ARHGAP32,ARHGEF1,ARL3,ARL6IP5,ARMCX2,ARMCX3,ARX,ASCL1,ATP1B1,ATP2A2,ATP2B2,ATP5PO,ATP6V1A,ATP6V1B2,ATXN1,B4GALNT1,BACE1,BANP,BASP1,BCL11B,BCL2,BCL7A,BHLHE40,BRINP1,C4A/C4B,CA11,CAB39,CACNA1A,CACNA1B,CACNA1D,CACNB3,CAMK2A,CAMK2B,CAMKK2,CAPNS1,CASP1,CASP8,CAV1,CD36,CDH2,CDK5,CDK5R1,CDS1,CERS1,CHGB,CHN1,CHRNA2,…	330
Cell Morphology,Cellular Assembly and Organization,Cellular Development,Cellular Function and Maintenance,Cellular Growth and Proliferation,Nervous System Development and Function,Organismal Development,Tissue Development	Axonogenesis	1.22e-20	Decreased	-2.137	A2M,ADCY1,ADCY3,ADGRB1,ADGRG6,AFG3L2,AGRN,ALS2,AMIGO1,ANK3,APC,APOE,ARHGAP32,ARHGAP35,ARHGDIA,ASCL1,ATG7,ATL1,BACE1,BCL11B,BCL2,BRSK1,BRSK2,CACNA1A,CDH2,CDK5,CHN1,CHRNB2,CLASP2,CREB1,CTNNA2,CYBB,DAB1,DCC,DCLK1,DIXDC1,DLX5,DPYSL2,EFNA2,EFNB3,EPHA4,EPHB1,EPHB2,EPHB3,EZR,FGF13,FGFR2,GALNS,GAP43,GRID2,HSP90AA1,HSP90AB1,IGF1,IGF1R,KALRN,KIF13B,L1CAM,LIMK1,LINGO1,LRP4,LRRC4,LRRC4C,MAP1B,MAP2,MAPT,MPP5,…	133
Cancer,Organismal Injury and Abnormalities	Endometrioid carcinoma	1.37e-20			AACS,AAK1,AARS2,ABCA1,ABCA5,ABCA9,ABCB1,ABCC4,ABCD4,ABCE1,ABI2,ABL1,ABR,ACAD11,ACADM,ACADS,ACOX1,ACSL1,ACSL3,ACSL4,ACVR1B,ACVR2A,ACYP1,ADAM19,ADAM23,ADAM9,ADAMTS10,ADAMTS7,ADCY1,ADCYAP1R1,ADD2,ADD3,ADGB,ADNP,AFF3,AGAP2,AGL,AGPAT2,AGPAT4,AKAP11,AKAP6,AKR1B1,AKT1,ALB,ALDH1B1,ALDH1L1,ALDH4A1,ALDOB,ALG5,ALOX5,ALS2,AMN1,AMOTL2,AMPD2,AMPH,ANGPT2,ANK3,ANKS1B,AP1B1,AP3B2,AP4B1,APBA2,APC,APOB,APOBR,APOE,A…	1150
Cellular Compromise,Inflammatory Response	Degranulation of phagocytes	1.41e-20		1.478	ACAA1,ACPP,ADORA2B,AGA,AGL,AGPAT2,AHSG,ALB,ALDH3B1,ALDOA,ALOX5,AMPD3,ANXA2,AP1M1,APRT,ARMC8,ARSA,ATG7,ATP11B,ATP6V0A1,ATP8A1,ATP8B4,BST1,BTK,C3AR1,C4A/C4B,CAB39,CAND1,CANT1,CAPN1,CCR3,CCT8,CD300LD,CD36,CD47,CD55,CD84,CEACAM1,CHGA,CKAP4,CLEC4D,CLEC5A,COMMD3,CPNE3,CRACR2A,CREG1,CSTB,CTSB,CTSD,CTSH,CTSS,CXCL3,CYBA,CYBB,DBN1,DDOST,DEGS1,DERA,DHCR7,DIAPH1,DNAJC13,DOCK5,DOK3,DPP7,DYNC1LI1,ENPP4,ERP44,F…	232
Cell-To-Cell Signaling and Interaction,Nervous System Development and Function	Potentiation of synapse	1.58e-20	Decreased	-3.13	ADCY1,ADCYAP1R1,ADD2,Aff2,APOE,AQP4,ARHGEF9,B3GAT1,BACE1,CACNA1A,CACNB3,CACNG8,CAMK2A,CAMK2B,CAMKK2,CAPN1,CAPNS1,CASP1,CD200,CD47,CDH2,CDK5R1,CHRNA2,CHRNB2,CLSTN1,CNR1,CPLX2,CREB1,CRMP1,CYBB,DGKE,DLG3,DLG4,DPP6,DPYSL4,DYRK1A,EFNB1,EFNB3,EIF4EBP2,EPHA4,EPHB2,ERBB4,GABBR1,GBA,GFAP,GNAI1,GRIA1,GRIA2,GRIA3,GRIA4,GRIK2,GRIK3,GRIN2B,GRIPAP1,GRM5,GUCY1A1,GUCY1A2,HDAC2,HSD17B10,HTT,IGF2R,IGSF11,ITGA5,ITG…	144
Neurological Disease,Organismal Injury and Abnormalities	Abnormality of cerebral cortex	1.58e-20	Increased	2.385	ABI2,ABL2,ADCY1,APBB1,APOE,AQP4,ARHGAP5,ATG7,ATP1A2,ATP2B2,B4GALNT1,B4GALT2,BAD,BBS7,BCL2L11,BID,BLOC1S2,BRINP1,BRSK1,BRSK2,CACNG8,CAMK2A,CAPN1,CAV1,CD36,CDK5,CDK5R1,CDKN1B,CDON,CHL1,CHRNA4,CHRNB2,CKB,CNR1,CPEB3,CR1L,CREB1,CRMP1,CTNNA2,CTSB,CTSV,CUX2,CX3CL1,CXCL3,CYBB,DAB1,DBN1,DIAPH1,DLG3,DMRTA2,DYRK1A,E2F5,EHMT1,EIF4EBP2,EP300,EPG5,EPHA4,ESCO2,FES,GAP43,GFAP,GRIA2,GRIK2,GRIN2B,GRIN3A,HAP1,HDAC2…	144
Cell-To-Cell Signaling and Interaction,Nervous System Development and Function	Long-term potentiation	2.4e-20	Decreased	-3.27	ADCY1,ADCYAP1R1,ADD2,Aff2,APOE,AQP4,ARHGEF9,B3GAT1,BACE1,CACNA1A,CACNB3,CACNG8,CAMK2A,CAMK2B,CAMKK2,CAPN1,CAPNS1,CASP1,CD200,CD47,CDH2,CDK5R1,CHRNA2,CHRNB2,CLSTN1,CNR1,CPLX2,CREB1,CRMP1,CYBB,DGKE,DLG3,DLG4,DPP6,DPYSL4,DYRK1A,EFNB1,EFNB3,EIF4EBP2,EPHA4,EPHB2,ERBB4,GABBR1,GBA,GFAP,GNAI1,GRIA1,GRIA2,GRIA3,GRIA4,GRIK2,GRIK3,GRIN2B,GRIPAP1,GRM5,GUCY1A1,GUCY1A2,HDAC2,HSD17B10,HTT,IGF2R,IGSF11,ITGA5,ITG…	143
Carbohydrate Metabolism	Metabolism of carbohydrate	2.67e-20		0.104	ABCB1,ABCC5,ABHD12,ACADM,ADCYAP1R1,ADORA2B,ADPGK,AFF4,AGL,AGPAT2,AGPAT3,AGPAT4,AGPAT5,AGRN,AKR1B1,AKT1,ALDH2,ALDH3A2,ALDH5A1,ALDOA,ALDOB,ALG1,ALG12,ALG3,ALG6,APOA1,APOA2,APOE,ARX,ATG5,ATG7,B3GALNT1,B3GALNT2,B3GALT1,B3GAT1,B3GAT2,B3GNT3,B3GNT7,B3GNT8,B4GALNT1,B4GALNT2,B4GALT2,B4GALT7,BAD,BCAN,BGN,BMP2,BSG,CAMKK2,CANT1,CBR1,CBR3,CD22,CD244,CD28,CD36,CD40,CDIPT,CDS1,CEMIP,CERS5,CHGA,CHPF2,CHPT1,CHST…	328
Cancer,Organismal Injury and Abnormalities,Reproductive System Disease	Mammary tumor	3.18e-20		0.219	ABAT,ABCA1,ABCA2,ABCA9,ABCB1,ABCC1,ABCC4,ABCC5,ABI2,ABL1,ABL2,ABR,ACAA1,ACOT9,ACTL6B,ACVR1B,ACVR2A,ADAM12,ADAM15,ADAM23,ADAM9,ADAMTS1,ADAMTS10,ADAMTS4,ADARB2,ADCY3,ADCY6,ADGRB3,ADGRG6,ADK,ADNP,ADRM1,AGO2,AGPAT2,AHDC1,AIDA,AKAP6,AKR1B1,AKT1,ALDH1B1,ALDH1L1,ALDOA,ALOX5,AMOT,AMOTL2,AMPH,ANGPT2,ANGPTL2,ANKRD6,ANXA9,AOX1,AP3B2,APBB1,APC,APOA1,APOBR,APOE,ARHGAP19,ARHGAP31,ARHGAP35,ARHGAP39,ARHGDIA,ARHG…	957
Organismal Injury and Abnormalities	Benign lesion	4.05e-20		1.669	ABCB1,ABCC4,ABI2,ABL1,ACKR3,ACVR2A,ADAM12,ADCYAP1R1,ADGRB3,ADGRL1,AEBP1,AFAP1,AGAP2,AGRN,AKT1,ALB,ALDH1B1,ALDH2,ALDOA,ANGPT2,ANGPTL2,ANTXR2,ANXA2,ANXA5,ANXA7,APC,APLP2,APOA1,APOBEC1,ARHGDIA,ARL4D,ASB2,ASCL1,ASS1,ATG5,ATG7,ATP1A1,ATP2A2,ATP2C1,ATP6V1B2,ATRNL1,AXIN2,BAK1,BCL11B,BCL2,BCL2L11,BCR,BDH1,BID,BRCA1,BRINP1,BTRC,BYSL,C5orf30,C9orf16,CACNA1D,CAD,CALCRL,CAMK2B,CARD11,CAV1,CBL,CCNC,CCND2,CCNE…	426
Nervous System Development and Function,Neurological Disease,Organ Morphology,Organismal Development,Organismal Injury and Abnormalities	Abnormal morphology of cerebral cortex	4.33e-20			ABI2,ABL2,ADCY1,APBB1,APOE,ARHGAP5,ATG7,ATP1A2,ATP2B2,B4GALT2,BAD,BBS7,BCL2L11,BID,BLOC1S2,BRINP1,BRSK1,BRSK2,CACNG8,CAMK2A,CAV1,CDK5,CDK5R1,CDKN1B,CDON,CHL1,CHRNB2,CKB,CPEB3,CR1L,CRMP1,CTNNA2,CTSB,CTSV,CUX2,DAB1,DBN1,DIAPH1,DLG3,DMRTA2,DYRK1A,E2F5,EHMT1,EIF4EBP2,EPHA4,ESCO2,FES,GAP43,GRIA2,GRIK2,GRIN2B,HAP1,HDAC2,HIVEP2,HSD11B1,HTT,ITGA6,KALRN,KIF1B,L1CAM,LHX2,LIMK1,LMNB1,LMNB2,MAN2C1,MANBA,MAP1…	113
Cancer,Gastrointestinal Disease,Organismal Injury and Abnormalities	Oral squamous cell carcinoma	4.57e-20			AARS2,ABCA1,ABCA2,ABCB1,ABCC1,ABCC5,ACAD10,ACAD11,ACSL4,ACSL6,ADAM12,ADAM9,ADAMTS7,ADCY5,ADD3,AGAP2,AKAP11,AMMECR1L,AMN1,ANKRD26,ANKS1B,AP1B1,APC,APLP2,ARHGAP18,ARHGAP5,ARHGEF9,ARID1A,ARVCF,ARX,ASPH,ASRGL1,ATP11B,ATP1A2,ATP2A2,ATP6V1E1,ATP8B4,ATRNL1,ATXN1,ATXN2,ATXN7L3,AUTS2,BAG1,BAHD1,BAMBI,BAZ2B,BCL11A,BCL2,BGN,BICD1,BOLA3,BRPF3,BTBD9,C12orf66,C16orf45,C2CD3,C6orf118,CACNA1A,CACNA1D,CACNA1G,CAD…	474
Cellular Function and Maintenance	Cellular homeostasis	7.53e-20		-1.688	A2M,ABCA1,ABCC1,ABCD3,ABL1,ABL2,ACOT11,ACSL1,ADAMTS1,ADCY5,ADCY6,ADCY7,ADIPOR1,ADORA2B,AGA,AGPAT2,AKR1B1,AKT1,ALB,ALDOA,ALMS1,AMOT,AMPD3,ANGPT2,Ank2,ANKRD26,ANXA2,ANXA7,APC,APLP2,APOA1,APOE,AQP4,ARHGAP35,ARHGEF11,ARID1A,ARSA,ASPSCR1,ATG10,ATG101,ATG16L1,ATG3,ATG4A,ATG4D,ATG5,ATG7,ATG9A,ATP1A1,ATP1A2,ATP1A3,ATP1B1,ATP1B2,ATP2A2,ATP2B2,ATP2B4,ATP2C1,ATP6AP1,ATP6V1A,ATP6V1B2,BAD,BAG3,BAG6,BAK1,BCAT2…	686
Endocrine System Disorders,Gastrointestinal Disease,Organismal Injury and Abnormalities	Pancreatic mass	7.54e-20		0.248	A2M,AAK1,AARS,AARS2,ABCA7,ABCA9,ABCB10,ABCC4,ABCD3,ABCD4,ABL1,ABTB1,ABTB2,ACKR3,ACVR1B,ACVR2A,ADAM12,ADAM22,ADAM23,ADAM9,ADAMTS1,ADAMTS10,ADAMTS7,ADARB2,ADCY1,ADCYAP1R1,ADGB,ADNP,ADPGK,AFF3,AFF4,AGAP2,AGL,AGPAT5,AKAP11,AKAP3,AKAP6,AKR1B1,ALDOA,ALS2,AMOT,AMPH,ANKRD6,ANO8,AOX1,AP3B2,APC,API5,APOB,APTX,AQP4,ARFIP2,ARHGAP30,ARHGAP32,ARHGAP35,ARHGAP39,ARHGEF10,ARHGEF10L,ARHGEF17,ARHGEF6,ARID1A,ARID1B,…	1031
Cell Morphology,Cellular Assembly and Organization,Cellular Development,Cellular Function and Maintenance,Cellular Growth and Proliferation,Nervous System Development and Function,Organismal Development,Tissue Development	Branching of neurons	7.81e-20	Decreased	-3.932	A2M,ABL1,ABL2,ADAMTS4,ADGRB1,AGAP2,AGRN,AKT1,APBA1,APOE,ARHGAP32,ARHGAP33,ARID1B,ATXN1,BACE1,BASP1,BMP2,BSN,CACNA1A,CAMK1G,CAMK2A,CAMK2B,CAMKK2,CAPNS1,CAV1,CDH2,CDK5,CDKL5,CHN1,CHRNB2,CLASP2,CLSTN1,CNR1,CPEB3,CPT1C,CREB1,CRIP1,CRMP1,CSRP1,CTNNA2,CTNND2,DACT1,DBN1,DCX,DIAPH1,DISC1,DLG4,DLG5,DNM1L,DPYSL2,DPYSL3,DPYSL4,DPYSL5,DSCAM,DYRK1A,EFNB1,EHMT1,EIF4EBP2,ELAVL4,ELK1,EPHB1,EPHB2,EPHB3,EPS8,ERBB4…	171
Nervous System Development and Function,Neurological Disease,Organ Morphology,Organismal Development,Organismal Injury and Abnormalities	Abnormal morphology of cerebrum	9.46e-20			ABI2,ABL2,ADCY1,AGA,APBB1,APOE,ARHGAP5,ATG7,ATP1A2,ATP2B2,B4GALT2,BAD,BBS7,BCL2L11,BID,BLOC1S2,BRINP1,BRSK1,BRSK2,CACNG8,CAMK2A,CAV1,CDK5,CDK5R1,CDKN1B,CDON,CHL1,CHRNB2,CKB,CPEB3,CR1L,CRMP1,CTNNA2,CTSB,CTSV,CUX2,DAB1,DBN1,DIAPH1,DLG3,DMRTA2,DYRK1A,E2F5,EHMT1,EIF4EBP2,EPHA4,ESCO2,FES,GAP43,GRIA2,GRIK2,GRIN2B,HAP1,HDAC2,HIVEP2,HSD11B1,HTT,ITGA6,KALRN,KIF1B,L1CAM,LHX2,LIMK1,LMNB1,LMNB2,MAN2C1,MANBA,…	114
Cell Morphology,Cellular Development	Branching of cells	1.1e-19	Decreased	-4.795	A2M,ABL1,ABL2,ADAMTS4,ADCY6,ADGRB1,AGAP2,AGRN,AKT1,ANGPT2,ANGPTL2,ANXA2,APBA1,APOE,ARHGAP32,ARHGAP33,ARID1B,ATXN1,BACE1,BASP1,BCL2,BMP2,BSN,CACNA1A,CAMK1G,CAMK2A,CAMK2B,CAMKK2,CAPNS1,CAV1,CDH2,CDK5,CDK5R1,CDKL5,CHN1,CHRNB2,CLASP2,CLSTN1,CNR1,CPEB3,CPT1C,CREB1,CRIP1,CRMP1,CSRP1,CTNNA2,CTNND2,DACT1,DBN1,DCX,DIAPH1,DISC1,DLG4,DLG5,DNM1L,DPYSL2,DPYSL3,DPYSL4,DPYSL5,DROSHA,DSCAM,DYRK1A,EFNB1,EFNB2,EHM…	206
Cancer,Endocrine System Disorders,Gastrointestinal Disease,Organismal Injury and Abnormalities	Pancreatic tumor	1.14e-19		0.248	A2M,AAK1,AARS,AARS2,ABCA7,ABCA9,ABCB10,ABCC4,ABCD3,ABCD4,ABL1,ABTB1,ABTB2,ACKR3,ACVR1B,ACVR2A,ADAM12,ADAM22,ADAM23,ADAM9,ADAMTS1,ADAMTS10,ADAMTS7,ADARB2,ADCY1,ADCYAP1R1,ADGB,ADNP,ADPGK,AFF3,AFF4,AGAP2,AGL,AGPAT5,AKAP11,AKAP3,AKAP6,AKR1B1,ALDOA,ALS2,AMOT,AMPH,ANKRD6,ANO8,AOX1,AP3B2,APC,API5,APOB,APTX,AQP4,ARFIP2,ARHGAP30,ARHGAP32,ARHGAP35,ARHGAP39,ARHGEF10,ARHGEF10L,ARHGEF17,ARHGEF6,ARID1A,ARID1B,…	1029
Cancer,Organismal Injury and Abnormalities,Reproductive System Disease	Uterine tumor	1.15e-19		0.197	AACS,AAK1,AARS2,ABAT,ABCA5,ABCA9,ABCB1,ABCD4,ABCE1,ABCF1,ABI2,ABL1,ABR,ACADM,ACOX1,ACSL1,ACSL3,ACSL4,ACVR1B,ACVR2A,ADAM12,ADAM19,ADAM23,ADAM9,ADARB2,ADCY1,ADD3,ADGB,ADNP,AGPAT2,AGPAT4,AKAP11,AKAP6,AKR1B1,AKT1,ALB,ALDH1B1,ALDH1L1,ALDH4A1,ALDH5A1,ALDOA,ALDOB,ALG5,ALOX5,ALS2CL,AMN1,AMOTL2,AMPH,ANGPT2,ANK3,ANKRD26,ANKS1B,ANO8,ANTXR2,ANXA2,ANXA5,AOX1,AP3B2,AP4B1,APBA2,APC,APOB,APOBR,ARHGAP15,ARHGAP19,…	1269
Cell Morphology	Sprouting	1.58e-19	Decreased	-3.734	A2M,ABL1,ABL2,ADAMTS1,ADAMTS4,ADGRB1,AGAP2,AGRN,AKT1,ANGPT2,ANGPTL2,ANXA2,APBA1,APOE,ARHGAP32,ARHGAP33,ARID1B,ATXN1,BACE1,BASP1,BCL2,BMP2,BSN,C1GALT1,CACNA1A,CAMK1G,CAMK2A,CAMK2B,CAMKK2,CAPNS1,CAV1,CDH2,CDK5,CDK5R1,CDKL5,CHN1,CHRNB2,CLASP2,CLSTN1,CNR1,CPEB3,CPT1C,CREB1,CRIP1,CRMP1,CSRP1,CTNNA2,CTNND2,DACT1,DBN1,DCX,DIAPH1,DISC1,DLG4,DLG5,DNM1L,DPYSL2,DPYSL3,DPYSL4,DPYSL5,DROSHA,DSCAM,DYRK1A,EFNB1…	214
Cell Morphology,Cellular Assembly and Organization,Cellular Development,Cellular Function and Maintenance,Cellular Growth and Proliferation,Embryonic Development,Nervous System Development and Function,Organismal Development,Tissue Development	Dendritic growth/branching	1.61e-19	Decreased	-3.932	ABL1,ABL2,ADAMTS4,ADGRB1,AGAP2,AGRN,AKT1,APBA1,APOE,ARHGAP32,ARHGAP33,ARID1B,ATXN1,BACE1,BMP2,BSN,CACNA1A,CAMK1G,CAMK2A,CAMKK2,CAPNS1,CAV1,CDH2,CDK5,CDKL5,CHN1,CHRNB2,CLASP2,CLSTN1,CNR1,CPEB3,CPT1C,CREB1,CRMP1,CSRP1,CTNNA2,CTNND2,DACT1,DBN1,DCX,DISC1,DLG4,DLG5,DNM1L,DPYSL4,DPYSL5,DSCAM,DYRK1A,EFNB1,EHMT1,EIF4EBP2,ELAVL4,ELK1,EPHB1,EPHB2,EPHB3,EPS8,ERBB4,FARP1,FOXO6,GABRB3,GALNS,GAP43,GDA,GIT1,GNA…	140
Cell Morphology,Cellular Assembly and Organization,Cellular Development,Cellular Function and Maintenance,Cellular Growth and Proliferation,Embryonic Development,Nervous System Development and Function,Organismal Development,Tissue Development	Branching of neurites	1.63e-19	Decreased	-4.095	A2M,ABL1,ABL2,ADAMTS4,ADGRB1,AGAP2,AGRN,AKT1,APBA1,APOE,ARHGAP32,ARHGAP33,ARID1B,ATXN1,BACE1,BMP2,BSN,CACNA1A,CAMK1G,CAMK2A,CAMK2B,CAMKK2,CAPNS1,CAV1,CDH2,CDK5,CDKL5,CHN1,CHRNB2,CLASP2,CLSTN1,CNR1,CPEB3,CPT1C,CREB1,CRIP1,CRMP1,CSRP1,CTNNA2,CTNND2,DACT1,DBN1,DCX,DIAPH1,DISC1,DLG4,DLG5,DNM1L,DPYSL2,DPYSL4,DPYSL5,DSCAM,DYRK1A,EFNB1,EHMT1,EIF4EBP2,ELAVL4,ELK1,EPHB1,EPHB2,EPHB3,EPS8,ERBB4,EZR,FARP1,FG…	167
Cancer,Hematological Disease,Immunological Disease,Organismal Injury and Abnormalities	Lymphocytic cancer	1.87e-19		0.064	ABAT,ABCA7,ABCC1,ABL1,ABL2,ACAD11,ACOT11,ACOT9,ACSL6,ADAM19,ADAM22,ADAM9,ADARB2,ADCY3,ADD2,ADGRB1,AFAP1L1,AGL,AKAP11,AKT1,ALDH1L2,ALDH5A1,ALDH9A1,ALOX5,AMOT,AMPH,ANGPT2,ANK3,ANXA2,ANXA4,ANXA7,AP4B1,APBA1,APC,ARHGAP15,ARHGAP17,ARHGAP33,ARHGAP42,ARHGEF1,ARID1A,ARID1B,ARL6IP5,ASAP2,ASB10,ASXL3,ATG5,ATG7,ATIC,ATP1A2,ATP1B1,ATP2B2,ATP6V1B2,ATRNL1,ATXN1,B3GAT1,B3GNT3,BACH2,BAD,BAG2,BAK1,BASP1,BAZ2B,BBS…	730
Neurological Disease,Organismal Injury and Abnormalities	Abnormality of cerebrum	1.97e-19	Increased	2.385	ABI2,ABL2,ADCY1,AGA,APBB1,APOE,AQP4,ARHGAP5,ATG7,ATP1A2,ATP2B2,B4GALNT1,B4GALT2,BAD,BBS7,BCL2L11,BID,BLOC1S2,BRINP1,BRSK1,BRSK2,CACNG8,CAMK2A,CAPN1,CAV1,CD36,CDK5,CDK5R1,CDKN1B,CDON,CHL1,CHRNA4,CHRNB2,CKB,CNR1,CPEB3,CR1L,CREB1,CRMP1,CTNNA2,CTSB,CTSV,CUX2,CX3CL1,CXCL3,CYBB,DAB1,DBN1,DIAPH1,DLG3,DMRTA2,DYRK1A,E2F5,EHMT1,EIF4EBP2,EP300,EPG5,EPHA4,ESCO2,FES,GAP43,GFAP,GRIA2,GRIK2,GRIN2B,GRIN3A,HAP1,H…	145
Organismal Development	Size of body	2.56e-19	Decreased	-6.398	ABCA1,ABCA2,ABL1,ABL2,ACOX1,ADAM22,ADAMTS1,ADCY3,ADCYAP1R1,ADGRG6,AEBP1,AFG3L2,AGPAT2,AHI1,Airn,AKAP11,AKAP6,AKT1,ALDH5A1,ALMS1,ANGPTL2,Ank2,ANKRD26,Anp32b,ANXA2,ANXA7,APBA1,APBA2,APBB1,APLP1,APLP2,APOB,APOE,APRT,ARHGAP35,ARHGAP5,ARHGEF11,ARL6IP5,ARRB2,ATG7,ATP1A3,ATP2A2,ATP2B2,ATXN2,BACE1,BAMBI,BBS7,BCAT2,BCL2,BCL2L11,BGN,BMPER,BRCA1,BRINP1,BSG,CA5B,CACNA1A,CACNA1D,CACNA1H,CACNG7,CAMK2A,CAMK2B,C…	388
Infectious Diseases	Viral Infection	2.62e-19		-0.566	ABCB1,ABCE1,ABL1,ABTB1,ACPP,ACSL1,ACTL6B,ACVR2A,ADK,ADORA2B,AFG3L2,AGAP2,AGO1,AGO2,AGO3,AGTRAP,AKT1,ALB,ALOX5,AMPH,ANKRD6,ANKRD9,ANXA2,ANXA5,AP1B1,AP1M1,AP3M1,APC2,APOA1,APOB,APOE,ARFIP2,ARHGAP32,ARHGDIB,ARID1A,ARL16,ARRDC1,ARRDC3,ATCAY,ATG5,ATG7,ATP1A2,ATP2C1,ATP6AP1,ATP6V0A1,ATP6V0E1,ATP6V1A,ATP6V1B2,ATRAID,ATXN2,B4GALNT4,BAG6,BAHD1,BAK1,BCAR1,BCL11A,BCL2,BCL2L11,BCL2L2,BCR,BGN,BMP1,BMP2,BNIP2,…	660
Cancer,Organismal Injury and Abnormalities,Renal and Urological Disease	Urinary tract cancer	2.75e-19		0.507	ABCA2,ABCB1,ABCC1,ABCG4,ABHD11,ABL1,ACADS,ACOT7,ACPP,ACVR1B,ACVR2A,ADAM19,ADAM22,ADAM23,ADCY6,ADORA2B,AEBP1,AFF3,AFG3L2,AGL,AIDA,AKAP11,AKT1,ALB,ALDH5A1,ALDH7A1,AMBP,ANAPC4,ANGPTL2,ANKS1B,ANXA2,ANXA5,AOX1,APBA1,APC,APOB,ARHGAP35,ARHGAP39,ARHGAP5,ARHGEF10,ARID1A,ARID1B,ARMCX1,ARX,ASNS,ATAD5,ATG7,ATIC,ATP11B,ATP1A2,ATP1A3,ATP1B1,ATP6AP1,ATP6V0E1,ATP9A,ATXN1,AUTS2,AXIN2,BAG1,BASP1,BCL2,BCL2L2,BCR,BH…	803
Cell Morphology	Shape change of neurons	2.78e-19	Decreased	-3.731	A2M,ABL1,ABL2,ADAMTS4,ADGRB1,AGAP2,AGRN,AKT1,APBA1,APOE,ARHGAP32,ARHGAP33,ARID1B,ATXN1,BACE1,BASP1,BMP2,BSN,CACNA1A,CAMK1G,CAMK2A,CAMK2B,CAMKK2,CAPNS1,CAV1,CDH2,CDK5,CDKL5,CHN1,CHRNB2,CLASP2,CLSTN1,CNR1,CPEB3,CPT1C,CREB1,CRIP1,CRMP1,CSRP1,CTNNA2,CTNND2,DACT1,DBN1,DCX,DIAPH1,DISC1,DLG4,DLG5,DNM1L,DPYSL2,DPYSL3,DPYSL4,DPYSL5,DSCAM,DYRK1A,EFNB1,EHMT1,EIF4EBP2,ELAVL4,ELK1,EPHB1,EPHB2,EPHB3,EPS8,ERBB4…	172
Dermatological Diseases and Conditions,Organismal Injury and Abnormalities	Skin lesion	3.45e-19		-0.37	A2M,AACS,AAK1,AARS,ABAT,ABCA2,ABCA5,ABCA7,ABCA9,ABCB1,ABCC1,ABCC4,ABCF1,ABCG4,ABI2,ABI3,ABL1,ABL2,ABLIM2,ABR,ABTB1,ABTB2,ACAA1,ACAD10,ACAD9,ACCS,ACKR3,ACOT11,ACOX3,ACPP,ACSBG1,ACSL4,ACSL5,ACSL6,ACTL6B,ACVR2A,ADAM12,ADAM19,ADAM22,ADAM23,ADAM9,ADAMTS10,ADAMTS4,ADAMTS7,ADARB2,ADCY1,ADCY3,ADCY5,ADCY6,ADCY7,ADCYAP1R1,ADD2,ADD3,ADGB,ADHFE1,ADPRHL2,AEBP1,AEN,AFAP1,AFAP1L1,AFF3,AFF4,AGAP2,AGL,AGPAT3,AGPA…	2253
Cancer,Organismal Injury and Abnormalities,Reproductive System Disease	Formation of uterine carcinoma	4.3e-19			AACS,AAK1,AARS2,ABCA5,ABCA9,ABCB1,ABCD4,ABCE1,ABI2,ABL1,ABR,ACADM,ACOX1,ACSL1,ACSL3,ACSL4,ACVR1B,ACVR2A,ADAM19,ADAM23,ADAM9,ADARB2,ADCY1,ADD3,ADGB,ADNP,AGPAT2,AGPAT4,AKAP11,AKAP6,AKT1,ALB,ALDH1B1,ALDH1L1,ALDH4A1,ALDOB,ALG5,ALOX5,AMN1,AMOTL2,AMPH,ANGPT2,ANK3,ANKRD26,ANKS1B,AOX1,AP3B2,AP4B1,APBA2,APC,APOB,APOBR,ARHGAP15,ARHGAP19,ARHGAP30,ARHGAP35,ARHGEF1,ARHGEF10,ARHGEF11,ARHGEF17,ARHGEF6,ARID1A,AR…	1080
Cancer,Organismal Injury and Abnormalities,Reproductive System Disease	Endometrial carcinoma	5.71e-19			AACS,AAK1,AARS2,ABCA5,ABCA9,ABCB1,ABCD4,ABCE1,ABI2,ABL1,ABR,ACADM,ACOX1,ACSL1,ACSL3,ACSL4,ACVR1B,ACVR2A,ADAM19,ADAM23,ADAM9,ADARB2,ADCY1,ADD3,ADGB,ADNP,AGPAT2,AGPAT4,AKAP11,AKAP6,AKT1,ALB,ALDH1B1,ALDH1L1,ALDH4A1,ALDOB,ALG5,ALOX5,AMN1,AMOTL2,AMPH,ANGPT2,ANK3,ANKRD26,ANKS1B,AOX1,AP3B2,AP4B1,APBA2,APC,APOB,APOBR,ARHGAP15,ARHGAP19,ARHGAP30,ARHGAP35,ARHGEF1,ARHGEF10,ARHGEF11,ARHGEF17,ARHGEF6,ARID1A,AR…	1079
Gene Expression	Transcription	9.22e-19		-1.331	A2M,ABCA2,ABHD14B,ABL1,ABLIM2,ACVR1B,ACVR2A,ACVR2B,ADAM19,ADNP,AEBP1,Aff2,AFF3,AFF4,AGAP2,AGO1,AGO2,AGO3,AGRN,AHI1,Airn,AKT1,AMPH,Ank2,ANK3,ANXA4,ANXA7,APBA1,APBA2,APBB1,APC,APOB,APOE,ARHGAP35,ARHGEF11,ARID1A,ARID1B,ARMCX3,ARNT2,ARRB2,ARX,ASCL1,ATF1,ATF7IP,ATOH8,ATP1B1,ATP2B4,ATP2C1,ATRAID,ATXN1,ATXN7,ATXN7L3,AUTS2,BACH1,BACH2,BAD,BAG1,BAHD1,BAK1,BAMBI,BANP,BASP1,BBS7,BCL11A,BCL11B,BCL2,BCR,BEX1,…	866
Cancer,Dermatological Diseases and Conditions,Organismal Injury and Abnormalities	Skin tumor	1.31e-18		-1.374	A2M,AACS,AAK1,AARS,ABAT,ABCA2,ABCA5,ABCA7,ABCA9,ABCB1,ABCC1,ABCC4,ABCF1,ABCG4,ABI2,ABI3,ABL1,ABL2,ABLIM2,ABR,ABTB1,ABTB2,ACAA1,ACAD10,ACAD9,ACCS,ACKR3,ACOT11,ACOX3,ACPP,ACSBG1,ACSL4,ACSL5,ACSL6,ACTL6B,ACVR2A,ADAM12,ADAM19,ADAM22,ADAM23,ADAM9,ADAMTS10,ADAMTS4,ADAMTS7,ADARB2,ADCY1,ADCY3,ADCY5,ADCY6,ADCY7,ADCYAP1R1,ADD2,ADD3,ADGB,ADHFE1,ADPRHL2,AEBP1,AEN,AFAP1,AFAP1L1,AFF3,AFF4,AGAP2,AGL,AGPAT3,AGPA…	2233
Cancer,Dermatological Diseases and Conditions,Organismal Injury and Abnormalities	Skin cancer	1.57e-18		-1.157	A2M,AACS,AAK1,AARS,ABAT,ABCA2,ABCA5,ABCA7,ABCA9,ABCB1,ABCC1,ABCC4,ABCF1,ABCG4,ABI2,ABI3,ABL1,ABL2,ABLIM2,ABR,ABTB1,ABTB2,ACAA1,ACAD10,ACAD9,ACCS,ACKR3,ACOT11,ACOX3,ACPP,ACSBG1,ACSL4,ACSL5,ACSL6,ACTL6B,ACVR2A,ADAM12,ADAM19,ADAM22,ADAM23,ADAM9,ADAMTS10,ADAMTS4,ADAMTS7,ADARB2,ADCY1,ADCY3,ADCY5,ADCY6,ADCY7,ADCYAP1R1,ADD2,ADD3,ADGB,ADHFE1,ADPRHL2,AEBP1,AEN,AFAP1,AFAP1L1,AFF3,AFF4,AGAP2,AGL,AGPAT3,AGPA…	2220
Cancer,Organismal Injury and Abnormalities,Reproductive System Disease	Endometrium tumor	1.66e-18			AACS,AAK1,AARS2,ABCA5,ABCA9,ABCB1,ABCD4,ABCE1,ABI2,ABL1,ABR,ACADM,ACOX1,ACSL1,ACSL3,ACSL4,ACVR1B,ACVR2A,ADAM19,ADAM23,ADAM9,ADARB2,ADCY1,ADD3,ADGB,ADNP,AGPAT2,AGPAT4,AKAP11,AKAP6,AKT1,ALB,ALDH1B1,ALDH1L1,ALDH4A1,ALDOB,ALG5,ALOX5,AMN1,AMOTL2,AMPH,ANGPT2,ANK3,ANKRD26,ANKS1B,ANTXR2,ANXA2,AOX1,AP3B2,AP4B1,APBA2,APC,APOB,APOBR,ARHGAP15,ARHGAP19,ARHGAP30,ARHGAP35,ARHGEF1,ARHGEF10,ARHGEF11,ARHGEF17,ARHG…	1141
Organismal Injury and Abnormalities,Reproductive System Disease	Abnormal growth in endometrium	1.98e-18		0.927	AACS,AAK1,AARS2,ABCA5,ABCA9,ABCB1,ABCD4,ABCE1,ABI2,ABL1,ABR,ACADM,ACOX1,ACSL1,ACSL3,ACSL4,ACVR1B,ACVR2A,ADAM19,ADAM23,ADAM9,ADARB2,ADCY1,ADD3,ADGB,ADNP,AGPAT2,AGPAT3,AGPAT4,AKAP11,AKAP6,AKT1,ALB,ALDH1B1,ALDH1L1,ALDH4A1,ALDOB,ALG5,ALOX5,AMN1,AMOTL2,AMPH,ANGPT2,ANK3,ANKRD26,ANKS1B,ANTXR2,ANXA2,AOX1,AP3B2,AP4B1,APBA2,APC,APOB,APOBR,ARHGAP15,ARHGAP19,ARHGAP30,ARHGAP35,ARHGEF1,ARHGEF10,ARHGEF11,ARHGEF…	1147
Cellular Movement	Cell movement of neurons	2.01e-18		-1.192	A2M,ADCYAP1R1,ADGRG1,ADGRL3,ANGPT2,APBB1,APC,ARX,ASCL1,ASTN1,ATAT1,AUTS2,BMPR1A,CCDC141,CDK5,CDK5R1,CDKL5,CDKN1B,CELSR2,CHL1,CNR1,CNR2,CSPG5,CTNNA2,CX3CL1,DAB1,DCC,DCLK1,DCX,DDIT4,DIAPH1,DISC1,DLG4,DLX1,DLX2,EDNRB,EFNB1,EFNB2,EPHB2,FAT3,FBXO41,FBXO45,FLNA,FOXG1,FSCN1,FZD3,GAD1,GAS6,GDF15,GFRA1,GNA12,GNA13,GPM6A,GRB2,HBEGF,HSP90AA1,IGF1R,ITGA6,ITGB1,KIRREL3,KIT,KITLG,L1CAM,LMNB1,LMNB2,LMO4,LRP12,L…	137
Gene Expression	Expression of RNA	2.01e-18		-0.52	A2M,ABCA2,ABCF1,ABHD14B,ABL1,ABLIM2,ACVR1B,ACVR2A,ACVR2B,ADAM19,ADNP,AEBP1,Aff2,AFF3,AFF4,AGAP2,AGO1,AGO2,AGO3,AGRN,AHI1,Airn,AKT1,AMPH,Ank2,ANK3,ANXA4,ANXA7,APBA1,APBA2,APBB1,APC,APLP1,APOB,APOE,ARHGAP35,ARHGEF11,ARID1A,ARID1B,ARMCX3,ARNT2,ARRB2,ARX,ASCL1,ATF1,ATF7IP,ATOH8,ATP1B1,ATP2B4,ATP2C1,ATRAID,ATXN1,ATXN7,ATXN7L3,AUTS2,BACH1,BACH2,BAD,BAG1,BAHD1,BAK1,BAMBI,BANP,BASP1,BBS7,BCL11A,BCL11B,BC…	912
Neurological Disease,Skeletal and Muscular Disorders	Neuromuscular disease	2.14e-18		0.905	A2M,ABCB1,ABL1,ACADM,ACOT11,ACVR2A,ADCY5,ADCY7,ADORA2B,AEBP1,AGRN,AK5,AKT1,ALB,ALDH2,ALOX5,ANXA2,APBB1,APLP1,APOE,AQP4,ARHGAP32,ARHGDIB,ARHGEF1,ARL3,ARL6IP5,ARMCX2,ARMCX3,ASCL1,ATP1B1,ATP2A2,ATP2B2,ATP2C1,ATP5PO,ATP6V1A,ATP6V1B2,ATP6V1E1,ATXN1,ATXN2,B4GALNT1,BAG6,BANP,BASP1,BCL11B,BCL2,BCL7A,BCR,BHLHE40,BRINP1,BSG,C4A/C4B,CA11,CAB39,CACNA1A,CACNA1B,CACNA1C,CACNA1D,CACNB3,CAMK2A,CAMK2B,CAMKK2,CAPN…	404
Cancer,Organismal Injury and Abnormalities	Malignant neoplasm of aerodigestive tract	2.17e-18		-0.243	AARS2,ABCA1,ABCA2,ABCA7,ABCB1,ABCC1,ABCC4,ABCC5,ABL1,ACAD10,ACAD11,ACOT9,ACSL3,ACSL4,ACSL6,ADAM12,ADAM19,ADAM22,ADAM9,ADAMTS7,ADCY1,ADCY5,ADD3,AGAP2,AGO2,AHI1,AKAP11,AKAP6,AKT1,ALB,ALDH1L2,ALDH2,ALDOB,ALOX5,AMMECR1L,AMN1,AMPH,ANK3,ANKRD26,ANKS1B,AOX1,AP1B1,APC,APLP2,ARHGAP15,ARHGAP18,ARHGAP31,ARHGAP5,ARHGEF9,ARID1A,ARVCF,ARX,ASAP2,ASCL1,ASL,ASPH,ASPSCR1,ASRGL1,ASTN2,ATAD5,ATIC,ATP11B,ATP1A2,ATP1A…	853
Cancer,Hematological Disease,Organismal Injury and Abnormalities	Hematologic cancer of cells	3.03e-18		-0.072	ABAT,ABCA7,ABCC1,ABL1,ABL2,ACAD11,ACOT11,ACOT9,ACSL6,ADAM19,ADAM22,ADAM9,ADARB2,ADCY3,ADD2,ADGRB1,AFAP1L1,AGL,AKAP11,AKT1,ALDH1L2,ALDH5A1,ALDH9A1,ALOX5,AMOT,AMPH,ANGPT2,ANK3,ANXA2,ANXA4,ANXA7,AP4B1,APBA1,APC,ARHGAP15,ARHGAP17,ARHGAP33,ARHGAP42,ARHGEF1,ARID1A,ARID1B,ARL6IP5,ASAP2,ASB10,ASXL3,ATG5,ATG7,ATIC,ATP1A2,ATP1B1,ATP2B2,ATP6V1B2,ATRNL1,ATXN1,B3GAT1,B3GNT3,BACH2,BAD,BAG2,BAK1,BASP1,BAZ2B,BBS…	705
Cancer,Organismal Injury and Abnormalities,Reproductive System Disease	Endometrial cancer	3.33e-18			AACS,AAK1,AARS2,ABCA5,ABCA9,ABCB1,ABCD4,ABCE1,ABI2,ABL1,ABR,ACADM,ACOX1,ACSL1,ACSL3,ACSL4,ACVR1B,ACVR2A,ADAM19,ADAM23,ADAM9,ADARB2,ADCY1,ADD3,ADGB,ADNP,AGPAT2,AGPAT4,AKAP11,AKAP6,AKT1,ALB,ALDH1B1,ALDH1L1,ALDH4A1,ALDOB,ALG5,ALOX5,AMN1,AMOTL2,AMPH,ANGPT2,ANK3,ANKRD26,ANKS1B,ANTXR2,ANXA2,AOX1,AP3B2,AP4B1,APBA2,APC,APOB,APOBR,ARHGAP15,ARHGAP19,ARHGAP30,ARHGAP35,ARHGEF1,ARHGEF10,ARHGEF11,ARHGEF17,ARHG…	1137
Organismal Injury and Abnormalities,Reproductive System Disease	Abnormality of endometrium	3.7e-18		1.524	AACS,AAK1,AARS2,ABCA5,ABCA9,ABCB1,ABCD4,ABCE1,ABI2,ABL1,ABR,ACADM,ACOX1,ACSL1,ACSL3,ACSL4,ACVR1B,ACVR2A,ADAM19,ADAM23,ADAM9,ADARB2,ADCY1,ADD3,ADGB,ADNP,AGPAT2,AGPAT3,AGPAT4,AKAP11,AKAP6,AKT1,ALB,ALDH1B1,ALDH1L1,ALDH4A1,ALDOB,ALG5,ALOX5,AMN1,AMOTL2,AMPH,ANGPT2,ANK3,ANKRD26,ANKS1B,ANTXR2,ANXA2,AOX1,AP3B2,AP4B1,APBA2,APC,APOB,APOBR,ARHGAP15,ARHGAP19,ARHGAP30,ARHGAP35,ARHGEF1,ARHGEF10,ARHGEF11,ARHGEF…	1147
Cancer,Organismal Injury and Abnormalities,Reproductive System Disease	Endometrial adenocarcinoma	4.56e-18			AACS,AAK1,AARS2,ABCA5,ABCA9,ABCB1,ABCD4,ABCE1,ABI2,ABL1,ABR,ACADM,ACOX1,ACSL1,ACSL3,ACSL4,ACVR1B,ACVR2A,ADAM19,ADAM23,ADAM9,ADCY1,ADD3,ADGB,ADNP,AGPAT2,AGPAT4,AKAP11,AKAP6,AKT1,ALB,ALDH1B1,ALDH1L1,ALDH4A1,ALDOB,ALG5,ALOX5,AMN1,AMOTL2,AMPH,ANGPT2,ANK3,ANKS1B,AOX1,AP3B2,AP4B1,APBA2,APC,APOB,APOBR,ARHGAP15,ARHGAP19,ARHGAP30,ARHGAP35,ARHGEF1,ARHGEF10,ARHGEF11,ARHGEF17,ARHGEF6,ARID1A,ARID1B,ARMCX1,ARM…	958
Gene Expression	Transcription of RNA	4.59e-18		-0.773	A2M,ABCA2,ABHD14B,ABL1,ABLIM2,ACVR1B,ACVR2A,ACVR2B,AEBP1,AFF3,AFF4,AGAP2,AGO1,AGO2,AGRN,AHI1,AKT1,AMPH,ANXA4,APBB1,APC,APOE,ARHGAP35,ARHGEF11,ARID1A,ARID1B,ARMCX3,ARNT2,ARRB2,ARX,ASCL1,ATF1,ATF7IP,ATOH8,ATP2B4,ATP2C1,ATXN1,ATXN7,ATXN7L3,AUTS2,BACH1,BACH2,BAD,BAG1,BAHD1,BAMBI,BANP,BASP1,BBS7,BCL11A,BCL11B,BCL2,BCR,BEX1,BHLHE40,Bhlhe41,BID,BLNK,BLOC1S2,BLZF1,BMP2,BMPR1A,BRCA1,BRF1,BRIP1,BRMS1,BRPF1…	748
Cancer,Organismal Injury and Abnormalities,Reproductive System Disease	Uterine endometrioid carcinoma	4.84e-18			AACS,AAK1,AARS2,ABCA5,ABCA9,ABCB1,ABCD4,ABCE1,ABI2,ABL1,ABR,ACADM,ACOX1,ACSL1,ACSL3,ACSL4,ACVR1B,ACVR2A,ADAM19,ADAM23,ADAM9,ADCY1,ADD3,ADGB,ADNP,AGPAT2,AGPAT4,AKAP11,AKAP6,AKT1,ALB,ALDH1B1,ALDH1L1,ALDH4A1,ALDOB,ALG5,ALOX5,AMN1,AMOTL2,AMPH,ANGPT2,ANK3,ANKS1B,AP3B2,AP4B1,APBA2,APC,APOB,APOBR,ARHGAP15,ARHGAP19,ARHGAP30,ARHGAP35,ARHGEF1,ARHGEF10,ARHGEF11,ARHGEF17,ARHGEF6,ARID1A,ARID1B,ARMCX2,ARRDC1,A…	933
Cancer,Organismal Injury and Abnormalities,Renal and Urological Disease	Urinary tract tumor	6.9e-18		0.696	ABCA2,ABCB1,ABCC1,ABCG4,ABHD11,ABL1,ACADS,ACOT7,ACPP,ACVR1B,ACVR2A,ADAM19,ADAM22,ADAM23,ADCY6,ADORA2B,AEBP1,AFF3,AFG3L2,AGL,AIDA,AKAP11,AKT1,ALB,ALDH5A1,ALDH7A1,AMBP,ANAPC4,ANGPTL2,ANKS1B,ANXA2,ANXA5,AOX1,APBA1,APC,APOB,ARHGAP35,ARHGAP39,ARHGAP5,ARHGEF10,ARID1A,ARID1B,ARMCX1,ARX,ASNS,ATAD5,ATG7,ATIC,ATP11B,ATP1A2,ATP1A3,ATP1B1,ATP6AP1,ATP6V0E1,ATP9A,ATXN1,AUTS2,AXIN2,BAG1,BASP1,BCL2,BCL2L2,BCR,BH…	812
Cancer,Organismal Injury and Abnormalities	Upper aerodigestive tract carcinoma	7.57e-18		-0.651	AARS2,ABCA1,ABCA2,ABCA7,ABCB1,ABCC1,ABCC4,ABCC5,ABL1,ACAD10,ACAD11,ACOT9,ACSL3,ACSL4,ACSL6,ADAM12,ADAM19,ADAM22,ADAM9,ADAMTS7,ADCY1,ADCY5,ADD3,AGAP2,AGO2,AHI1,AKAP11,AKAP6,AKT1,ALB,ALDH1L2,ALDOB,ALOX5,AMMECR1L,AMN1,AMPH,ANK3,ANKRD26,ANKS1B,AOX1,AP1B1,APC,APLP2,ARHGAP15,ARHGAP18,ARHGAP31,ARHGAP5,ARHGEF9,ARID1A,ARVCF,ARX,ASAP2,ASCL1,ASL,ASPH,ASPSCR1,ASRGL1,ASTN2,ATAD5,ATIC,ATP11B,ATP1A2,ATP1A3,ATP2…	833
Cancer,Dermatological Diseases and Conditions,Organismal Injury and Abnormalities	Cutaneous melanoma	7.99e-18		1.054	A2M,AACS,AAK1,AARS,ABAT,ABCA2,ABCA5,ABCA7,ABCA9,ABCB1,ABCC1,ABCC4,ABCG4,ABI2,ABI3,ABL1,ABL2,ABLIM2,ABR,ABTB1,ABTB2,ACAA1,ACAD10,ACAD9,ACCS,ACKR3,ACOT11,ACOX3,ACPP,ACSBG1,ACSL4,ACSL5,ACSL6,ACTL6B,ACVR2A,ADAM19,ADAM22,ADAM23,ADAM9,ADAMTS10,ADAMTS4,ADAMTS7,ADARB2,ADCY1,ADCY3,ADCY5,ADCY6,ADCY7,ADCYAP1R1,ADD2,ADD3,ADGB,ADHFE1,ADPRHL2,AEBP1,AEN,AFAP1,AFAP1L1,AFF3,AFF4,AGAP2,AGL,AGPAT3,AGPAT4,AGPAT5,AGR…	2102
Cancer,Hematological Disease,Immunological Disease,Organismal Injury and Abnormalities	Tumorigenesis of lymphocytes	8.06e-18		-0.304	ABCA7,ABCB1,ABCC1,ABL1,ABL2,ACAD11,ACSL6,ADAM9,ADD2,ADGRB1,AGL,AKAP11,AKT1,AKT1S1,ALDH1L2,ALOX5,AMOT,AMPH,ANXA2,ANXA4,ANXA5,AP4B1,APBA1,APC,APOE,ARHGAP17,ARHGAP33,ARHGAP42,ARHGEF1,ARID1A,ARID1B,ARL6IP5,ASAP2,ASB10,ASXL3,ATP1A2,ATP1B1,ATP2B2,ATP6V1E1,ATRNL1,ATXN1,BACH2,BAD,BAK1,BAZ2B,BBS7,BCAN,BCAT1,BCL11A,BCL11B,BCL2,BCL2L11,BCL2L2,BCL7A,BCR,BID,BLNK,BMPER,BRCA1,BRSK1,BTK,BZW2,CACNA1A,CAD,CALCRL,…	564
Cancer,Organismal Injury and Abnormalities	Benign Tumors	8.22e-18		0.32	ABCB1,ABCC4,ABI2,ABL1,ACKR3,ACVR2A,ADAM12,ADCYAP1R1,ADGRB3,ADGRL1,AEBP1,AGRN,AKT1,ALB,ALDH1B1,ALDH2,ALDOA,ANGPT2,ANGPTL2,ANTXR2,ANXA2,ANXA5,ANXA7,APC,APOA1,APOBEC1,ARL4D,ASB2,ASS1,ATG7,ATP1A1,ATP2A2,ATP2C1,ATP6V1B2,ATRNL1,AXIN2,BAK1,BCL2,BCL2L11,BCR,BDH1,BID,BTRC,BYSL,C5orf30,C9orf16,CACNA1D,CAD,CALCRL,CAMK2B,CARD11,CBL,CCNC,CCND2,CCNE2,CDC42EP3,CDC7,CDH2,CDKN1B,CDKN2A,CDKN2B,CEACAM1,CEBPG,CEMIP,…	376
Cancer,Hematological Disease,Immunological Disease,Organismal Injury and Abnormalities	B-cell neoplasm	1.15e-17		-0.14	ABCA7,ABCB1,ABCC1,ABL1,ABL2,ACAD11,ACSL6,ADAM9,ADD2,ADGRB1,AGL,AKAP11,AKT1,AKT1S1,ALDH1L2,ALOX5,AMOT,AMPH,ANXA2,ANXA4,ANXA5,AP4B1,APBA1,APC,APOE,ARHGAP17,ARHGAP33,ARHGAP42,ARHGEF1,ARID1A,ARID1B,ARL6IP5,ASAP2,ASB10,ASXL3,ATP1A2,ATP1B1,ATP2B2,ATP6V1E1,ATRNL1,ATXN1,BACH2,BAD,BAK1,BAZ2B,BBS7,BCAN,BCAT1,BCL11A,BCL11B,BCL2,BCL2L11,BCL2L2,BCL7A,BCR,BLNK,BMPER,BRCA1,BRSK1,BTK,BZW2,CACNA1A,CAD,CALCRL,CAMT…	563
Cell Death and Survival	Apoptosis of tumor cell lines	1.23e-17		-0.459	ABCB1,ABCC1,ABCE1,ABL1,ABL2,ACACA,ACVR1B,ACVR2B,ADGRL2,ADORA2B,AFP,AGA,AGAP2,AGPAT2,AKIP1,AKR1B1,AKT1,AKT1S1,ALB,ALDH1L1,ALOX5,ALS2,ANGPT2,ANXA2,ANXA5,APC,API5,APOE,APOPT1,ARHGDIA,ARHGEF6,ARRB2,ASNS,ATF1,ATG10,ATG5,ATG7,BACH1,BACH2,BAD,BAG1,BAG3,BAG6,BAK1,BANP,BAZ1A,BCAR1,BCL2,BCL2A1,BCL2L11,BCL2L2,BCR,BHLHE40,BID,BLNK,BMP2,BNIP2,BRCA1,BSG,BTK,BTRC,BUB3,BUD23,C8orf44-SGK3/SGK3,CABLES2,CAMK1,CAMK2…	547
Organismal Development	Abnormal morphology of body cavity	1.24e-17			ABCA1,ABCA5,ABCA7,ABCB1,ABCB10,ABCC1,ABCC4,ABCD3,ABL1,ABL2,ACADM,ACKR3,ACOX1,ACPP,ACSL1,ACSL4,ACVR2A,ACVR2B,ADAM12,ADAM15,ADAM19,ADAM9,ADAMTS1,ADCY5,ADCY6,ADD2,ADGRG1,ADK,AEBP1,AFF4,AGA,AGL,AGO2,AGPAT2,AKT1,ALOX5,AMBP,ANGPT2,ANTXR2,ANXA7,APC,APOA1,APOE,APRT,ARHGAP5,ARHGDIA,ARHGDIB,ARHGEF1,ARHGEF11,ARRB2,ARX,ASB2,ATG5,ATP2A2,ATP2A3,ATP6V1E1,ATXN1,B3GNT5,B9D1,BAG3,BAK1,BCAR1,BCL11A,BCL11B,BCL2,BCL2…	587
Cell Death and Survival	Apoptosis of neurons	1.46e-17		1.003	A2M,AARS,ABL1,ADCY1,ADCYAP1R1,ADNP,AGAP2,AGRN,AKT1,AKT1S1,APOE,ARRB2,ASCL1,ASTN1,ATP1A2,ATP2C1,ATXN1,B4GALNT1,BAD,BAG1,BAG6,BAK1,BCL11B,BCL2,BCL2L11,BCL2L2,BHLHB9,BID,CACNA1A,CAPN1,CAPRIN1,CASP1,CASP8,CAST,CD200,CDC34,CDK5,CDK5R1,CDKN2A,CERS1,CHL1,CHUK,CLCF1,CNR1,CNTFR,CREB1,CRLF1,CTSB,CTSV,CYBA,CYCS,DAPK1,DLG4,DLX1,DLX2,DNM1L,DRAXIN,E2F1,ELAVL4,EP300,EPHB2,EPOR,F2R,FAIM,FAM162A,FAS,FGFR3,FOXO3,F…	215
Cancer,Organismal Injury and Abnormalities	Head and neck squamous cell carcinoma	1.48e-17			AARS2,ABCA1,ABCA2,ABCA7,ABCB1,ABCC1,ABCC5,ABCF1,ABI3,ABL2,ABTB2,ACAD10,ACAD11,ACSL3,ACSL4,ACSL6,ACVR1B,ACVR2A,ADAM12,ADAM19,ADAM22,ADAM9,ADAMTS7,ADCY1,ADCY5,ADD3,AFF3,AGAP2,AHI1,AK5,AKAP11,AKAP6,AKT1,AKT1S1,ALB,ALDOB,ALOX5,ALS2CL,AMMECR1L,AMN1,AMPH,ANKRD26,ANKS1B,AOX1,AP1B1,APC,APLP2,APOBR,ARAP1,ARHGAP15,ARHGAP18,ARHGAP31,ARHGAP35,ARHGAP5,ARHGEF17,ARHGEF9,ARID1A,ARMCX2,ARVCF,ARX,ASAP2,ASPH,ASPSCR…	904
Cell Morphology,Nervous System Development and Function	Morphology of central nervous system cells	2.02e-17			ABI2,ABL2,ABR,ADAMTS4,ALS2,AQP4,ARSA,ASCL1,ASTN1,ATAT1,ATG5,ATG7,ATP2B2,ATXN1,ATXN2,B4GALNT1,BCR,BID,BLOC1S2,CACNA1A,CACNG8,CAMK2A,CASP8,CAV1,CCND2,CDK5R1,CHL1,CHMP4B,CHRNB2,CNTN1,CP,CPEB3,CRMP1,CSTB,CTSB,DLX5,DPYSL3,DYRK1A,EHMT1,EIF4EBP2,ENHO,FLNA,GFAP,GRID2,GRIK2,HDAC2,HIVEP2,HTT,IGF1,IL6ST,KALRN,MANBA,MAP1A,MAP1B,MAP2,MAPK8IP1,MAPK8IP2,MAPT,MECP2,Mir124a-1hg,MLC1,Mt3,NAGLU,NFIA,NFIB,NTRK2,NTRK…	106
Cellular Compromise,Inflammatory Response	Degranulation of neutrophils	2.14e-17		1.982	ACAA1,ACPP,AGA,AGL,AGPAT2,AHSG,ALDH3B1,ALDOA,ALOX5,AMPD3,ANXA2,AP1M1,APRT,ARMC8,ARSA,ATG7,ATP11B,ATP6V0A1,ATP8A1,ATP8B4,BST1,C3AR1,CAB39,CAND1,CANT1,CAPN1,CCT8,CD36,CD47,CD55,CEACAM1,CKAP4,CLEC4D,CLEC5A,COMMD3,CPNE3,CRACR2A,CREG1,CSTB,CTSB,CTSD,CTSH,CTSS,CXCL3,CYBA,CYBB,DDOST,DEGS1,DERA,DIAPH1,DNAJC13,DOK3,DPP7,DYNC1LI1,ENPP4,ERP44,FABP5,FCGR3A/FCGR3B,FGR,FPR1,FPR2,FTH1,FTL,FUCA2,GALNS,GCA,GGH,GM…	184
Organismal Development	Morphology of body cavity	2.16e-17			ABCA1,ABCA5,ABCA7,ABCB1,ABCB10,ABCC1,ABCC4,ABCD3,ABL1,ABL2,ACADM,ACKR3,ACOX1,Acp5,ACPP,ACSL1,ACSL4,ACVR2A,ACVR2B,ADAM12,ADAM15,ADAM19,ADAM9,ADAMTS1,ADCY5,ADCY6,ADD2,ADGRG1,ADIPOR1,ADK,AEBP1,AFF4,AGA,AGL,AGO2,AGPAT2,AKT1,ALB,ALOX5,AMBP,ANGPT2,ANTXR2,ANXA7,APC,APOA1,APOB,APOE,APRT,ARHGAP5,ARHGDIA,ARHGDIB,ARHGEF1,ARHGEF11,ARRB2,ARX,ASB2,ATG5,ATP2A2,ATP2A3,ATP6V1E1,ATXN1,B3GNT5,B4GALNT1,B9D1,BAG3,BAK…	647
Cardiovascular System Development and Function	Development of vasculature	2.46e-17		-0.418	ABL1,ABL2,ACKR3,ACVR2B,ADAM12,ADAM15,ADAM19,ADAM9,ADAMTS1,ADGRB1,ADGRG1,ADORA2B,AGO1,AGO2,AGTRAP,AKR1B1,AKT1,AMOT,ANGPT2,ANGPTL2,Anp32b,ANTXR2,ANXA2,APC,APOA1,APOB,APOE,ARHGAP24,ARHGDIA,ARHGEF11,ARHGEF26,ARHGEF4,ATG7,ATOH8,ATXN1,B9D1,BACE1,BACH1,BAG4,BCL2,BMP1,BMP2,BMPER,BMPR1A,BRCA1,BRMS1,BRPF1,BSG,C1GALT1,C3AR1,CACNA1H,CACNB3,CALCRL,CAPN1,CAPN2,CAPNS1,CARD6,CASP1,CASP8,CAV1,CAV2,CBL,CBLL1,CBX2,…	478
Neurological Disease	Dyskinesia	2.95e-17		-0.626	A2M,ABCB1,ACADM,ACOT11,ADCY5,ADCY7,AEBP1,AKT1,ALDH2,ALS2,Ank2,APLP1,APOE,AQP4,ARHGAP32,ARHGEF1,ARL3,ARMCX2,ARMCX3,ASCL1,ATP1B1,ATP2A2,ATP2B2,ATP5PO,ATP6V1A,ATP6V1B2,ATXN1,B4GALNT1,BANP,BASP1,BCL11B,BCL2,BCL7A,BHLHE40,C4A/C4B,CA11,CAB39,CACNA1A,CACNA1B,CACNB3,CAMK2A,CAMK2B,CAMKK2,CAPNS1,CASP1,CASP8,CAV1,CDH2,CDK5,CDK5R1,CDS1,CHGB,CHN1,CHRNA2,CHRNA4,CHRNB2,CIPC,CIRBP,CKB,CNR1,CNR2,CORO2B,CP,CPLX2,C…	279
Cancer,Hematological Disease,Organismal Injury and Abnormalities	Lymphohematopoietic neoplasia	3.28e-17		-1.069	AARS,ABAT,ABCA1,ABCA7,ABCA9,ABCB1,ABCC1,ABCC4,ABL1,ABL2,ABTB1,ACAD11,ACOT11,ACOT9,ACSL4,ACSL6,ACTL6B,ADAM12,ADAM15,ADAM19,ADAM22,ADAM9,ADAMTS7,ADARB2,ADCY1,ADCY3,ADCY5,ADCY7,ADCYAP1R1,ADD2,ADGB,ADGRB1,ADK,AFAP1L1,AFF3,AGL,AGPAT4,AHI1,AHSG,AKAP11,AKT1,AKT1S1,ALDH1B1,ALDH1L2,ALDH2,ALDH4A1,ALDH5A1,ALDH9A1,ALOX5,AMOT,AMPH,ANAPC4,ANGPT2,ANGPTL2,ANK3,ANKRD26,ANKRD6,ANKS1B,ANXA2,ANXA4,ANXA5,ANXA7,AOX1,A…	1193
Cancer,Organismal Injury and Abnormalities,Reproductive System Disease	Endometrioid endometrial adenocarcinoma	3.39e-17			AACS,AAK1,AARS2,ABCA5,ABCA9,ABCB1,ABCD4,ABCE1,ABI2,ABL1,ABR,ACADM,ACOX1,ACSL1,ACSL3,ACSL4,ACVR2A,ADAM19,ADAM23,ADAM9,ADCY1,ADD3,ADGB,ADNP,AGPAT2,AGPAT4,AKAP11,AKAP6,AKT1,ALB,ALDH1B1,ALDH1L1,ALDH4A1,ALDOB,ALG5,ALOX5,AMN1,AMOTL2,AMPH,ANGPT2,ANK3,ANKS1B,AP3B2,AP4B1,APBA2,APC,APOB,APOBR,ARHGAP15,ARHGAP19,ARHGAP30,ARHGAP35,ARHGEF1,ARHGEF10,ARHGEF11,ARHGEF17,ARHGEF6,ARID1A,ARID1B,ARMCX2,ARRDC1,ARRDC3,A…	915
Cancer,Hematological Disease,Organismal Injury and Abnormalities	Hematopoietic neoplasm	3.94e-17		-0.695	AARS,ABAT,ABCA1,ABCA7,ABCA9,ABCB1,ABCC1,ABCC4,ABL1,ABL2,ABTB1,ACAD11,ACOT11,ACOT9,ACSL4,ACSL6,ACTL6B,ADAM12,ADAM19,ADAM22,ADAM9,ADAMTS7,ADARB2,ADCY1,ADCY3,ADCY5,ADCY7,ADCYAP1R1,ADD2,ADGB,ADGRB1,ADK,AFAP1L1,AFF3,AGL,AGPAT4,AHI1,AKAP11,AKT1,AKT1S1,ALDH1B1,ALDH1L2,ALDH2,ALDH4A1,ALDH5A1,ALDH9A1,ALOX5,AMOT,AMPH,ANAPC4,ANGPT2,ANGPTL2,ANK3,ANKRD26,ANKRD6,ANKS1B,ANXA2,ANXA4,ANXA5,ANXA7,AOX1,AP3M1,AP4B1,A…	1186
Cell Death and Survival	Cell death of central nervous system cells	4.39e-17		-0.683	A2M,ABL1,ADAM12,ADCY1,ADNP,AGAP2,AKT1,ALB,APOE,ATG7,ATP2C1,ATXN1,ATXN2,B4GALNT1,BAD,BAG1,BAK1,BCL2,BCL2L11,BCL2L2,BEX3,BID,BMP2,CAMK2A,CAPN1,CAPNS1,CASP8,CAST,CDC25A,CDK5,CDK5R1,CDK6,CDKN1B,CDKN2A,CERS1,CERS2,CHL1,CR1L,CRYAB,CTSD,CXCL3,CYCS,DAPK1,DLG4,DNM1L,E2F1,EP300,F2R,FAIM,FAS,FOXG1,FOXO3,FRAT1,GAPDH,GAS6,GBA,GCLC,GCLM,GDA,GFAP,GNAO1,GRIA2,GRID2,GRIN2B,GRM5,HAP1,HBEGF,HDAC1,HDAC4,HIF1A,HK2,Hr…	152
Cancer,Organismal Injury and Abnormalities	Ductal carcinoma	4.43e-17		-0.749	A2M,AAK1,AARS,ABAT,ABCA7,ABCA9,ABCC4,ABCD3,ABCD4,ABL1,ABTB1,ABTB2,ACKR3,ACOT11,ACVR1B,ACVR2A,ADAM12,ADAM22,ADAM23,ADAMTS10,ADAMTS7,ADARB2,ADCY1,ADCYAP1R1,ADGB,ADPGK,AFF3,AFP,AGA,AGAP2,AGL,AGPAT2,AGPAT4,AGPAT5,AKAP11,AKAP3,AKT1,ALB,ALDOA,ALOX5,ALS2,AMBP,AMOT,AMPH,ANK3,ANKRD26,ANKRD6,ANTXR2,ANXA2,ANXA9,AP3B2,APC,API5,APOBR,APTX,AQP4,ARFIP2,ARHGAP30,ARHGAP32,ARHGAP35,ARHGAP39,ARHGEF10,ARHGEF10L,ARHG…	998
Cell Morphology,Nervous System Development and Function,Organ Morphology,Organismal Development	Morphology of brain cells	4.8e-17			ABI2,ABL2,ADAMTS4,ALS2,ARSA,ASCL1,ASTN1,ATAT1,ATG5,ATG7,ATP2B2,ATXN1,ATXN2,B4GALNT1,BID,BLOC1S2,CACNA1A,CACNG8,CAMK2A,CASP8,CCND2,CDK5R1,CHL1,CHMP4B,CHRNB2,CNTN1,CP,CPEB3,CRMP1,CSTB,CTSB,DLX5,DPYSL3,DYRK1A,EHMT1,EIF4EBP2,ENHO,FLNA,GRID2,GRIK2,HDAC2,HIVEP2,HTT,IGF1,KALRN,MANBA,MAP1A,MAP1B,MAP2,MAPK8IP1,MAPK8IP2,MECP2,Mir124a-1hg,NAGLU,NFIA,NFIB,NTRK2,OSTM1,PEX2,PHYH,PITPNA,PLAUR,PLCB1,PLXNB2,POU3F…	89
Cancer,Organismal Injury and Abnormalities,Reproductive System Disease	Uterine cancer	5.49e-17			AACS,AAK1,AARS2,ABAT,ABCA5,ABCA9,ABCB1,ABCD4,ABCE1,ABCF1,ABI2,ABL1,ABR,ACADM,ACOX1,ACSL1,ACSL3,ACSL4,ACVR1B,ACVR2A,ADAM19,ADAM23,ADAM9,ADARB2,ADCY1,ADD3,ADGB,ADNP,AGPAT2,AGPAT4,AKAP11,AKAP6,AKT1,ALB,ALDH1B1,ALDH1L1,ALDH4A1,ALDH5A1,ALDOB,ALG5,ALOX5,ALS2CL,AMN1,AMOTL2,AMPH,ANGPT2,ANK3,ANKRD26,ANKS1B,ANO8,ANTXR2,ANXA2,ANXA5,AOX1,AP3B2,AP4B1,APBA2,APC,APOB,APOBR,ARHGAP15,ARHGAP19,ARHGAP30,ARHGAP35,AR…	1203
Behavior,Nervous System Development and Function	Memory	1.24e-16	Decreased	-2.533	ABCA7,ABL2,ADCY1,ADCY3,ADNP,APOE,ARL6IP5,ATP1A3,ATXN1,B3GAT1,B4GALT2,BACE1,BCL2,BRINP1,BTBD9,CACNB3,CAMK2A,CAMK2B,CAPNS1,CASP1,CCND2,CD47,CDK5,CDK5R1,CERS1,CHRNB2,CHUK,CIC,CLSTN2,CNR1,CPEB3,CPLX2,CREB1,CRTC1,CUX2,CYBB,DDHD2,EHMT1,EIF4EBP2,EP300,ERBB4,FBXO2,FGF13,FOXO6,GABBR1,GABBR2,GABRB3,GALNS,GNAI1,GRIA1,GRIA2,GRIA4,GRIK2,GRIN2B,GRIPAP1,HDAC4,HIF1A,HIVEP2,HSD11B1,HSD17B10,HTT,IGF1,IGF2R,INPPL1,…	143
Cellular Movement,Nervous System Development and Function	Migration of neurons	1.31e-16		-1.887	ADCYAP1R1,ADGRG1,ADGRL3,ANGPT2,APBB1,APC,ARX,ASCL1,ASTN1,ATAT1,AUTS2,BMPR1A,CCDC141,CDK5,CDK5R1,CDKL5,CDKN1B,CELSR2,CHL1,CNR1,CNR2,CSPG5,CTNNA2,CX3CL1,DAB1,DCC,DCLK1,DCX,DDIT4,DIAPH1,DISC1,DLG4,DLX1,DLX2,EDNRB,EFNB1,EFNB2,EPHB2,FAT3,FBXO41,FBXO45,FLNA,FOXG1,FSCN1,FZD3,GAD1,GAS6,GNA12,GNA13,GPM6A,GRB2,HBEGF,HSP90AA1,IGF1R,ITGA6,ITGB1,KIRREL3,KIT,KITLG,L1CAM,LMNB1,LMNB2,LMO4,LRP12,LRPAP1,MAP1B,MAP2…	129
Cancer,Organismal Injury and Abnormalities	Upper aero-digestive squamous cell carcinoma	1.41e-16			AARS2,ABCA1,ABCA2,ABCA7,ABCB1,ABCC1,ABCC5,ACAD10,ACAD11,ACSL3,ACSL4,ACSL6,ADAM12,ADAM19,ADAM22,ADAM9,ADAMTS7,ADCY1,ADCY5,ADD3,AGAP2,AGO2,AHI1,AKAP11,AKAP6,ALB,ALDOB,ALOX5,AMMECR1L,AMN1,AMPH,ANKRD26,ANKS1B,AP1B1,APC,APLP2,ARHGAP15,ARHGAP18,ARHGAP31,ARHGAP5,ARHGEF9,ARID1A,ARVCF,ARX,ASAP2,ASPH,ASPSCR1,ASRGL1,ATAD5,ATP11B,ATP1A2,ATP1A3,ATP2A2,ATP2C1,ATP6V1E1,ATP8B4,ATRNL1,ATXN1,ATXN2,ATXN7L3,AUTS2,BA…	660
Cellular Compromise,Inflammatory Response	Degranulation of granulocytes	1.88e-16		1.254	ACAA1,ACPP,AGA,AGL,AGPAT2,AHSG,ALDH3B1,ALDOA,ALOX5,AMPD3,ANXA2,AP1M1,APRT,ARMC8,ARSA,ATG7,ATP11B,ATP6V0A1,ATP8A1,ATP8B4,BST1,C3AR1,CAB39,CAND1,CANT1,CAPN1,CCT8,CD36,CD47,CD55,CEACAM1,CKAP4,CLEC4D,CLEC5A,COMMD3,CPNE3,CRACR2A,CREG1,CSTB,CTSB,CTSD,CTSH,CTSS,CXCL3,CYBA,CYBB,DDOST,DEGS1,DERA,DIAPH1,DNAJC13,DOK3,DPP7,DYNC1LI1,ENPP4,ERP44,FABP5,FCGR3A/FCGR3B,FGR,FPR1,FPR2,FTH1,FTL,FUCA2,GALNS,GCA,GGH,GM…	185
Cancer,Endocrine System Disorders,Gastrointestinal Disease,Organismal Injury and Abnormalities	Pancreatic cancer	1.9e-16		0.955	AAK1,AARS,ABCA7,ABCA9,ABCC4,ABCD3,ABCD4,ABL1,ABTB1,ABTB2,ACKR3,ACVR1B,ACVR2A,ADAM12,ADAM22,ADAM23,ADAM9,ADAMTS1,ADAMTS10,ADAMTS7,ADARB2,ADCY1,ADCYAP1R1,ADGB,ADNP,ADPGK,AFF3,AGAP2,AGL,AGPAT5,AKAP11,AKAP3,ALDOA,ALS2,AMOT,AMPH,ANKRD6,ANO8,AOX1,AP3B2,APC,API5,APTX,AQP4,ARFIP2,ARHGAP30,ARHGAP32,ARHGAP35,ARHGAP39,ARHGEF10,ARHGEF10L,ARHGEF17,ARHGEF6,ARID1A,ARID1B,ARMC2,ARMCX2,ARMCX4,ASPSCR1,ASTN1,ASXL3,…	890
Hereditary Disorder,Neurological Disease,Organismal Injury and Abnormalities,Psychological Disorders,Skeletal and Muscular Disorders	Huntington's Disease	1.96e-16			A2M,ACADM,ACOT11,ADCY5,ADCY7,AEBP1,AKT1,ALDH2,APLP1,APOE,AQP4,ARHGAP32,ARHGEF1,ARL3,ARMCX2,ARMCX3,ASCL1,ATP1B1,ATP2A2,ATP2B2,ATP5PO,ATP6V1A,ATP6V1B2,ATXN1,B4GALNT1,BANP,BASP1,BCL11B,BCL2,BCL7A,BHLHE40,C4A/C4B,CA11,CAB39,CACNB3,CAMK2A,CAMK2B,CAMKK2,CAPNS1,CASP1,CASP8,CDH2,CDK5,CDK5R1,CDS1,CHGB,CHN1,CHRNA4,CIPC,CIRBP,CKB,CNR1,CNR2,CORO2B,CP,CPLX2,CREB1,CRYAB,CSRP2,CTSS,CX3CL1,CYC1,CYCS,CYTH1,DAD1,D…	257
Cellular Assembly and Organization,Tissue Development	Fibrogenesis	2.29e-16		-1.039	A2M,ABL1,ABL2,ADAMTS10,AKAP11,AKT1,ALMS1,APC,APOA1,APOE,ARAP1,ARHGAP18,ARHGAP19,ARHGAP32,ARHGEF1,ARHGEF10,ARHGEF10L,ARHGEF11,ARHGEF17,ARRB2,ATXN2,BAG4,BCAR1,BOP1,BRCA1,BRK1,C3AR1,CAMK2D,CAMSAP3,CAPN1,CAPN3,CARMIL1,CAV1,CD47,CDC14A,CDC42BPB,CDH13,CDK5RAP2,CDK6,CDKN1B,CKAP5,CLASP1,CLASP2,CLIP3,CNR1,CNTNAP1,COL4A3BP,CORO7/CORO7-PAM16,CREB1,CTTN,CXXC5,DAAM1,DAB2,DBN1,DCX,DIAPH1,DLC1,DMD,DNMT3A,DOCK5,…	223
Organismal Injury and Abnormalities,Renal and Urological Disease	Renal lesion	2.33e-16		1.45	ABCB1,ABCG4,ABHD11,ABL1,ACADS,ACOT7,ACVR1B,ACVR2A,ADAM19,ADAM23,ADORA2B,AGA,AIDA,AKT1,ALB,ALDH5A1,ALDH7A1,AMBP,ANAPC4,ANXA2,ANXA5,AOX1,APC,APOE,APRT,ARHGAP35,ARHGAP39,ARHGAP5,ARHGDIA,ARID1A,ARID1B,ARX,ASNS,ATAD5,ATG7,ATP11B,ATP1A2,ATP1B1,ATP6AP1,ATXN1,AXIN2,BAG1,BASP1,BCL2,BHLHE40,BLVRB,BPGM,BRCA1,BRF1,BRK1,BRPF3,BSG,BST1,BTAF1,BTG3,BTRC,C11orf68,CADM1,CADM2,CALCRL,CANT1,CAV1,CCDC120,CCDC82,CCND2…	515
Cancer,Hematological Disease,Immunological Disease,Organismal Injury and Abnormalities	Mature B-cell neoplasm	3.78e-16		-0.692	ABCB1,ABCC1,ABL1,ACAD11,ACSL6,ADAM9,ADD2,ADGRB1,AGL,AKAP11,AKT1,AKT1S1,ALDH1L2,ALOX5,AMOT,AMPH,ANXA2,ANXA4,ANXA5,AP4B1,APBA1,APC,APOE,ARHGAP17,ARHGAP33,ARHGAP42,ARHGEF1,ARID1A,ARID1B,ARL6IP5,ASAP2,ASB10,ASXL3,ATP1A2,ATP1B1,ATP2B2,ATP6V1E1,ATRNL1,ATXN1,BACH2,BAK1,BAZ2B,BBS7,BCAN,BCAT1,BCL11A,BCL11B,BCL2,BCL2L11,BCL2L2,BCL7A,BMPER,BRCA1,BRSK1,BTK,BZW2,CACNA1A,CAD,CALCRL,CAMTA1,CARD11,CASP8,CAV1,CBF…	525
Cancer,Gastrointestinal Disease,Organismal Injury and Abnormalities	Gastroesophageal adenocarcinoma	3.83e-16			A2M,ABCA1,ABCA2,ABCB1,ABCC1,ABCC4,ABCC5,ABCF1,ACOT9,ACOX3,ACVR1B,ACVR2A,ADAM22,ADAMTS10,ADCY5,ADD3,ADHFE1,ADNP,AFAP1L1,AGRN,AKAP6,AKT1,ALDOB,ALS2,AMMECR1L,AMPH,AMT,ANGPT2,ANK3,ANKRD6,ANTXR2,AOX1,APBA1,APBA2,APBB1,APC,APOB,ARHGAP32,ARHGEF10,ARHGEF11,ARHGEF18,ARID1A,ARID1B,ARMC2,ARSA,ASCL1,ASL,ASTN1,ASTN2,ASXL3,ATIC,ATP2B2,ATP8A1,ATP9A,AUTS2,AXIN2,B4GALNT1,B4GALNT4,B4GALT2,B4GALT7,BCAP29,BCL2,BRD9,…	628
Cancer,Endocrine System Disorders,Gastrointestinal Disease,Organismal Injury and Abnormalities	Pancreatic carcinoma	4.19e-16	Increased	2.27	AAK1,AARS,ABCA7,ABCA9,ABCC4,ABCD3,ABCD4,ABTB1,ABTB2,ACKR3,ACVR1B,ACVR2A,ADAM12,ADAM22,ADAM23,ADAM9,ADAMTS10,ADAMTS7,ADARB2,ADCY1,ADCYAP1R1,ADGB,ADNP,ADPGK,AFF3,AGAP2,AGL,AGPAT5,AKAP11,AKAP3,ALDOA,ALS2,AMOT,AMPH,ANKRD6,ANO8,AOX1,AP3B2,APC,API5,APTX,AQP4,ARFIP2,ARHGAP30,ARHGAP32,ARHGAP35,ARHGAP39,ARHGEF10,ARHGEF10L,ARHGEF17,ARHGEF6,ARID1A,ARID1B,ARMC2,ARMCX2,ARMCX4,ASPSCR1,ASTN1,ASXL3,ATG16L1,ATP1A…	844
Cancer,Hematological Disease,Organismal Injury and Abnormalities	Lymphohematopoietic cancer	4.31e-16		-1.461	AARS,ABAT,ABCA1,ABCA7,ABCA9,ABCB1,ABCC1,ABL1,ABL2,ABTB1,ACAD11,ACOT11,ACOT9,ACSL4,ACSL6,ACTL6B,ADAM12,ADAM15,ADAM19,ADAM22,ADAM9,ADAMTS7,ADARB2,ADCY1,ADCY3,ADCY5,ADCY7,ADCYAP1R1,ADD2,ADGB,ADGRB1,ADK,AFAP1L1,AFF3,AGL,AGPAT4,AHI1,AHSG,AKAP11,AKT1,AKT1S1,ALDH1B1,ALDH1L2,ALDH2,ALDH4A1,ALDH5A1,ALDH9A1,ALOX5,AMOT,AMPH,ANAPC4,ANGPT2,ANGPTL2,ANK3,ANKRD26,ANKRD6,ANKS1B,ANXA2,ANXA4,ANXA5,ANXA7,AOX1,AP3M1,A…	1172
Cancer,Hematological Disease,Organismal Injury and Abnormalities	Hematologic cancer	6.16e-16		-1.065	AARS,ABAT,ABCA1,ABCA7,ABCA9,ABCB1,ABCC1,ABL1,ABL2,ABTB1,ACAD11,ACOT11,ACOT9,ACSL4,ACSL6,ACTL6B,ADAM12,ADAM19,ADAM22,ADAM9,ADAMTS7,ADARB2,ADCY1,ADCY3,ADCY5,ADCY7,ADCYAP1R1,ADD2,ADGB,ADGRB1,ADK,AFAP1L1,AFF3,AGL,AGPAT4,AHI1,AKAP11,AKT1,AKT1S1,ALDH1B1,ALDH1L2,ALDH2,ALDH4A1,ALDH5A1,ALDH9A1,ALOX5,AMOT,AMPH,ANAPC4,ANGPT2,ANGPTL2,ANK3,ANKRD26,ANKRD6,ANKS1B,ANXA2,ANXA4,ANXA5,ANXA7,AOX1,AP3M1,AP4B1,APBA1,A…	1164
Cellular Assembly and Organization,Tissue Development	Formation of filaments	7.08e-16		-0.798	A2M,ABL1,ABL2,ADAMTS10,AKAP11,AKT1,ALMS1,APC,APOA1,APOE,ARAP1,ARHGAP18,ARHGAP19,ARHGAP32,ARHGEF1,ARHGEF10,ARHGEF10L,ARHGEF11,ARHGEF17,ARRB2,ATXN2,BAG4,BCAR1,BOP1,BRCA1,BRK1,C3AR1,CAMSAP3,CAPN1,CARMIL1,CAV1,CD47,CDC14A,CDC42BPB,CDH13,CDK5RAP2,CDK6,CDKN1B,CKAP5,CLASP1,CLASP2,CLIP3,CNTNAP1,CORO7/CORO7-PAM16,CREB1,CTTN,CXXC5,DAB2,DBN1,DCX,DIAPH1,DLC1,DOCK5,DPYSL2,DPYSL3,DYRK1A,ELN,EML2,EVL,F2R,FBLIM1…	202
Embryonic Development,Nervous System Development and Function,Organ Development,Organismal Development,Tissue Development	Development of cerebral cortex	7.65e-16	Decreased	-3.193	ADCYAP1R1,ADGRB1,APOE,ASCL1,ATAT1,ATG7,BCAN,CCDC85C,CDH2,CDK5,CDK5R1,CDK6,Cdkn1c,CDON,CEP120,CHL1,CNR1,CREB1,CXADR,DAB1,DCLK2,DCX,DISC1,DLG4,DLG5,DLL1,DLX1,DLX2,EPHA5,ERBB4,EZR,FAT4,FGF13,FGFR2,FGFR3,FOXG1,Foxp2,GAP43,GRM5,HDAC1,HDAC2,HIF1A,HSPB8,HTT,ID4,IGF1,IL6ST,KDM6B,KIF1A,KIF3A,KIRREL3,L1CAM,LHX2,LRP6,MAPT,Marcks,MDK,NANOS1,NCAM1,NEO1,NFIB,NOG,NTN1,NTRK2,OTX1,PAX6,PLCB1,PLXNA3,POU3F2,POU3F3,…	93
Cancer,Organismal Injury and Abnormalities,Reproductive System Disease	Uterine carcinoma	8.97e-16			AACS,AAK1,AARS2,ABCA5,ABCA9,ABCB1,ABCD4,ABCE1,ABCF1,ABI2,ABL1,ABR,ACADM,ACOX1,ACSL1,ACSL3,ACSL4,ACVR1B,ACVR2A,ADAM19,ADAM23,ADAM9,ADARB2,ADCY1,ADD3,ADGB,ADNP,AGPAT2,AGPAT4,AKAP11,AKAP6,AKT1,ALB,ALDH1B1,ALDH1L1,ALDH4A1,ALDOB,ALG5,ALOX5,ALS2CL,AMN1,AMOTL2,AMPH,ANGPT2,ANK3,ANKRD26,ANKS1B,ANO8,AOX1,AP3B2,AP4B1,APBA2,APC,APOB,APOBR,ARHGAP15,ARHGAP19,ARHGAP30,ARHGAP35,ARHGEF1,ARHGEF10,ARHGEF11,ARHGEF17…	1119
Cell Death and Survival,Neurological Disease,Organismal Injury and Abnormalities	Cell death of brain cells	9.06e-16		-0.757	A2M,ABL1,ADAM12,ADCY1,ADNP,AGAP2,AKT1,APOE,ATG7,ATP2C1,ATXN1,ATXN2,B4GALNT1,BAD,BAG1,BAK1,BCL2,BCL2L11,BCL2L2,BEX3,BID,BMP2,CAMK2A,CAPN1,CAPNS1,CASP8,CAST,CDC25A,CDK5,CDK5R1,CDK6,CDKN1B,CDKN2A,CERS1,CERS2,CHL1,CR1L,CTSD,CXCL3,CYCS,DAPK1,DLG4,DNM1L,E2F1,EP300,FAIM,FAS,FOXG1,FOXO3,FRAT1,GAPDH,GAS6,GBA,GCLC,GCLM,GDA,GNAO1,GRIA2,GRID2,GRIN2B,GRM5,HAP1,HBEGF,HDAC1,HDAC4,HIF1A,HK2,Hrk,HSPA5,HSPB1,HTT,H…	140
Organismal Development,Organismal Injury and Abnormalities	Abnormal morphology of thoracic cavity	1.01e-15			ABCA1,ABCA5,ABCC1,ABCC4,ABL1,ABL2,ACADM,ACKR3,ACSL1,ACVR2B,ADAM12,ADAM15,ADAM19,ADAM9,ADCY5,ADCY6,ADGRG1,ADK,AFF4,AGO2,AKT1,ANGPT2,APOE,ARHGAP5,ARHGDIA,ARHGDIB,ARHGEF11,ARRB2,ASB2,ATG5,ATP2A2,ATP2A3,ATP6V1E1,ATXN1,BAG3,BCAR1,BCL11A,BCL11B,BCL2,BGN,BID,BRCA1,CACNA1C,CACNA1D,CACNA1H,CACNA2D1,CACNB1,CACNB3,CACNB4,CALCRL,CAMK2D,CAPN1,CAPN2,CAPNS1,CARD11,CASP8,CAST,CAV1,CAV2,CBL,CCND2,CCNT1,CD28,CD36,…	386
Cardiovascular System Development and Function	Morphology of cardiovascular system	1.26e-15			ABCA1,ABCA5,ABCC1,ABCC4,ABL1,ABL2,ACADM,ACKR3,ACSL1,ADAM12,ADAM15,ADAM19,ADAM9,ADCY5,ADCY6,ADGRG1,ADK,AGO2,AKT1,AMOT,ANGPT2,APOB,APOE,ARHGDIA,ARHGEF11,ARHGEF26,ASB2,ATG7,ATP2A2,ATP2A3,ATP6V1E1,ATXN1,B9D1,BACH1,BAG3,BCAR1,BCL2,BGN,BMP1,BMP2,BMPER,BMPR1A,C1GALT1,CACNA1C,CACNA1D,CACNA1H,CACNA2D1,CACNB1,CACNB3,CACNB4,CALCRL,CAMK2D,CAPN1,CAPN2,CAPNS1,CASP8,CAST,CASZ1,CAV1,CCND2,CCNE2,CCNT1,CD36,CDC42E…	392
Post-Translational Modification	Phosphorylation of protein	1.27e-15	Decreased	-2.512	AAK1,ABL1,ABL2,ACVR1B,ACVR2A,ACVR2B,AGRN,AKAP11,AKAP6,AKT1,ANXA2,APOA1,ARRB2,ATXN1,ATXN7,AXIN2,B3GNT5,BAG1,BCR,BMP2,BMPR1A,BRSK1,BRSK2,BSG,BTBD10,BTK,C8orf44-SGK3/SGK3,CACTIN,CAMK1,CAMK1G,CAMK2A,CAMK2B,CAMK2D,CAMK2G,CAMKK1,CAMKK2,CBL,CBLB,CCDC88C,CCND2,CCNT1,CCNYL1,CCR1,CCR3,CD22,CD244,Cd24a,CD28,CD36,CD40,CD47,CD55,CD79B,CDC42BPA,CDC42BPB,CDK11A,CDK16,CDK5,CDK5RAP3,CDK6,CDK9,CDKL5,CDKN1B,Cdkn1c,…	304
Cellular Movement,Nervous System Development and Function	Guidance of axons	1.38e-15		-1.266	ANK3,APBB1,ARHGAP35,ARX,CDH2,CDH4,CDK5,CDK5R1,CHL1,CHN1,CNTN1,DAB1,DAG1,DCC,DCLK1,DCX,DLX5,DPYSL5,DRAXIN,EFNB1,EFNB3,ENAH,EPHA4,EPHA5,EPHB1,EPHB2,EPHB3,ERBB4,EVL,EXT1,EZR,FEZ1,FEZ2,FLRT3,FOXD1,GAB2,GALNS,GAP43,GFRA1,GPC1,GRB2,KIF5C,L1CAM,LAMB2,LHX2,MAPK1,MYH10,NCAM1,NECTIN1,NFASC,NOG,NR2F1,NRCAM,NRXN1,NTN1,NTN4,OPHN1,PAX6,PDIA3,PIK3CB,PLCG1,PLXNA3,PLXNA4,PRKCA,PRKG1,PTK2,PTPRA,PTPRF,PTPRO,RAP1GAP…	102
Cardiovascular System Development and Function,Organismal Development	Vasculogenesis	1.89e-15		-0.679	ACVR2B,ADAM15,ADAM9,ADAMTS1,ADGRB1,AGTRAP,AKR1B1,AKT1,AMOT,ANGPT2,ANGPTL2,ANTXR2,ANXA2,APC,APOA1,APOB,APOE,ARHGAP24,ARHGDIA,ARHGEF26,ATG7,ATOH8,ATXN1,BACE1,BAG4,BCL2,BMP2,BMPER,BMPR1A,BRMS1,BRPF1,BSG,C1GALT1,C3AR1,CAPN1,CAPNS1,CARD6,CASP1,CAV1,CAV2,CBL,CBLL1,CBX2,CCNE2,CCR3,CD28,CD36,CD40,CD82,CDH13,CDH2,CDKN1B,CDKN2A,CDKN2B,CEACAM1,CHGA,CISD2,CNR1,COMP,CPLANE1,CREB1,CRKL,CRYAB,CSF2RB,CTSB,CUL7,C…	350
Hematological System Development and Function,Tissue Morphology	Quantity of blood cells	1.91e-15		-1.797	ABCA1,ABCB1,ABL1,ACKR3,ADAM12,ADD2,ADD3,AKT1,ALDH2,ALOX5,AMBP,Ank2,APOA1,APOB,APOBEC1,APOE,ARHGDIA,ARHGDIB,ARHGEF1,ARHGEF6,ARID1A,ATG5,ATG7,B3GNT5,B4GALNT1,B4GALNT2,BACH2,BAD,BAG3,BAK1,BCL11A,BCL11B,BCL2,BCL2A1,BCL2L11,BCR,BHLHE40,Bhlhe41,BID,BLNK,BLOC1S2,BST1,BTK,C3AR1,C4A/C4B,C5AR2,CACNA1A,CALCRL,CALHM6,CAMK2G,CAPNS1,CARD11,CASP1,CASP8,CAV1,CBFA2T3,CBL,CBLB,CBR3,Ccl7,Ccl9,CCND2,CCR1,CCR3,CD101,…	447
Developmental Disorder	Autism or intellectual disability	2.12e-15			ABAT,ABCB1,ACSL4,ADK,ADNP,AHDC1,AHI1,AHSG,ALDH5A1,AMOT,ANK3,AP4M1,AQP4,ARHGEF10L,ARHGEF6,ARID1A,ARID1B,ARX,ASCL1,ATG7,ATP6V1A,ATP6V1B2,AUTS2,B3GALNT2,BBS7,BCL11A,BRPF1,C12orf57,C4A/C4B,CACNA1G,CAMK2A,CAMK2B,CAMTA1,CAPN10,CASK,CDKL5,CHSY1,CIC,CLTC,COL4A3BP,CUL7,DAG1,DCC,DCX,DIP2B,DLAT,DLD,DLG3,DLG4,DMD,DNMT3A,DPP6,DYRK1A,EDC3,EEF1A2,ELOVL4,ENTPD1,EP300,EPB41L1,ERCC3,ERLIN2,FASN,FCGR3A/FCGR3B,FGD1,…	197
Organismal Survival	Neonatal death	2.19e-15	Increased	6.573	ABL1,ABR,ACKR3,ACVR2A,ADAM12,ADAM15,ADAM22,ADAM9,AFF4,AKAP6,Ank2,APBA1,APBA2,ARID1A,ARRB2,ASCL1,ASS1,ATG16L1,ATG3,ATG5,ATG7,ATG9A,ATP1A2,ATP1A3,ATP2A2,B3GNT5,BAG6,BAK1,BCL11A,BCL11B,BCR,BLOC1S2,BMPER,BRCA1,BRSK1,BRSK2,CADPS,CAPRIN1,CASK,CBX2,CDK6,Cdkn1c,CDON,CEBPG,CHUK,CLIP3,CLUH,CNN3,CNTFR,CPLX1,CPLX2,CRLF1,CTNNA2,CTNNBIP1,CUL7,DACT1,DCC,DERL2,DGAT2,DHCR7,DHRS3,DLK1,DLX2,DMRTA2,DNM3,DPH1,DSCAM,E…	204
Cancer,Endocrine System Disorders,Gastrointestinal Disease,Organismal Injury and Abnormalities	Pancreatic adenocarcinoma	3.19e-15		1.224	AAK1,AARS,ABCA7,ABCA9,ABCC4,ABCD3,ABCD4,ABTB1,ABTB2,ACKR3,ACVR1B,ACVR2A,ADAM12,ADAM22,ADAM23,ADAMTS10,ADAMTS7,ADARB2,ADCY1,ADCYAP1R1,ADGB,ADNP,ADPGK,AFF3,AGAP2,AGL,AGPAT5,AKAP11,AKAP3,ALDOA,ALS2,AMOT,AMPH,ANKRD6,AP3B2,APC,API5,APTX,AQP4,ARFIP2,ARHGAP30,ARHGAP32,ARHGAP35,ARHGAP39,ARHGEF10,ARHGEF10L,ARHGEF17,ARHGEF6,ARID1A,ARID1B,ARMC2,ARMCX2,ARMCX4,ASPSCR1,ASTN1,ASXL3,ATG16L1,ATP1A2,ATP2B2,ATP2B4,…	800
Cell Death and Survival	Cell death of brain	3.53e-15		-1.053	A2M,ABL1,ADAM12,ADCY1,ADNP,AGAP2,AKT1,APOE,ATG7,ATP2C1,ATXN1,ATXN2,B4GALNT1,BAD,BAG1,BAK1,BCL2,BCL2L11,BCL2L2,BEX3,BID,BMP2,CAMK2A,CAPN1,CAPNS1,CASP8,CAST,CDC25A,CDC34,CDK5,CDK5R1,CDK6,CDKN1B,CDKN2A,CERS1,CERS2,CHL1,CR1L,CTSD,CXCL3,CYCS,DAPK1,DLG4,DNM1L,E2F1,EP300,FAIM,FAS,FOXG1,FOXO3,FRAT1,GAPDH,GAS6,GBA,GCLC,GCLM,GDA,GNAO1,GRIA2,GRID2,GRIN2B,GRM5,GTF2F2,HAP1,HBEGF,HDAC1,HDAC4,HIF1A,HK2,Hrk,HSPA…	146
Cancer,Gastrointestinal Disease,Organismal Injury and Abnormalities	Gastric adenocarcinoma	3.72e-15			A2M,ABCA1,ABCA2,ABCC1,ABCC4,ABCC5,ABCF1,ACOX3,ACVR1B,ACVR2A,ADAM22,ADAMTS10,ADCY5,ADD3,ADHFE1,ADNP,AFAP1L1,AGRN,AKT1,ALS2,AMMECR1L,AMPH,AMT,ANGPT2,ANK3,ANKRD6,ANTXR2,APBA1,APBA2,APBB1,APC,ARHGAP32,ARHGEF10,ARHGEF11,ARHGEF18,ARID1A,ARID1B,ARMC2,ARSA,ASCL1,ASTN1,ASXL3,ATIC,ATP2B2,ATP8A1,ATP9A,AUTS2,AXIN2,B4GALNT1,B4GALT2,B4GALT7,BCAP29,BCL2,BRD9,BRPF1,BSN,BTAF1,C1QBP,C2CD3,CACNA1A,CACNA1C,CACNA1D,C…	513
Behavior	Spatial learning	4.17e-15		0.068	ABL2,ADCY1,ADD2,AGA,AMPH,APBB1,APOE,ARHGEF9,ARSA,ATP1A2,ATP1A3,ATXN1,B3GAT1,B4GALT2,BACE1,CACNA1C,CAMK2A,CAMKK2,CDK5,CDK5R1,CHRNB2,CKB,CPLX2,CPT1C,CREB1,CRMP1,CYBB,DDHD2,DLG3,DLGAP2,EIF4EBP2,EP300,EPB41,EPHB2,GRM5,GRN,GUSB,HDAC4,HIF1A,HSD11B1,HTT,IGF1,ITGA5,ITGA8,ITGB1,KCNAB2,KIF1A,KIT,L1CAM,LIMK1,LMO4,LRPAP1,MAPT,MECP2,MEIS2,NAMPT,NCAM1,NCDN,NCF1,NDN,NDRG4,NETO1,NLGN3,NOG,NQO2,NRCAM,NREP,NTRK2,O…	96
Cellular Assembly and Organization	Development of cytoplasm	4.84e-15		-1.629	ABCD3,ABL1,ABL2,AKAP11,AKT1,ALMS1,APC,APOA1,APOE,ARAP1,ARHGAP18,ARHGAP19,ARHGAP32,ARHGEF1,ARHGEF10,ARHGEF10L,ARHGEF11,ARHGEF17,ARRB2,ATG101,ATG16L1,ATG3,ATG5,ATG7,ATG9A,ATXN2,BAG4,BCAR1,BOP1,BRK1,C3AR1,CAMSAP3,CAPN1,CARMIL1,CAV1,CBL,CD47,CDC14A,CDC42BPB,CDH13,CDK5,CDK5RAP2,CDK6,CDKN1B,CDKN2A,CHUK,CKAP5,CLASP1,CLASP2,CLIP3,CNTNAP1,COL4A3BP,COQ7,CORO7/CORO7-PAM16,CREB1,CTSD,CTTN,CXXC5,DAB2,DBN1,DCX…	233
Behavior	Exploratory behavior	5.03e-15		-1.009	ABAT,ABL2,APOE,ARHGEF9,ATXN1,BRINP1,CACNA1G,CAV1,CHL1,CHRNA4,CHRNB2,CKB,CNR1,CPLX2,EHMT1,ERC2,Foxp2,GRIA1,GRIA2,GRIA4,GTF2I,HTT,IGF1,JPH3,JPH4,KCNC1,KCNC3,LRRK2,LRRN1,LSAMP,MAGED1,MAP1B,MAPK8IP2,MAPT,MECP2,NPAS3,OPHN1,PAK5,PDE10A,PDE1B,PFN2,PLA2G6,PLAUR,PTPN5,PTPRF,RIMS1,RIMS2,S100A10,SH3KBP1,SHANK2,SHANK3,SLC12A6,SOD2,SSTR2,ST8SIA2,SYNGAP1,TLR7,TMEM59,TRIB2	59
Cellular Development,Cellular Growth and Proliferation	Cell proliferation of tumor cell lines	5.17e-15		0.402	A2M,AAGAB,ABCB1,ABCB10,ABL1,ABL2,ABTB1,ACACA,ACKR3,ACPP,ACSL4,ACSL5,ACVR2A,ADAM12,ADAM15,ADAM9,ADAMTS1,ADAMTS4,ADIPOR1,ADORA2B,AFAP1,AFP,AGA,AGAP2,AHSG,AKT1,AKT1S1,ALDH1L1,ALDOA,AMOT,ANGPT2,ANXA2,ANXA7,APBB1,APC,API5,APOB,ARHGEF6,ARID1A,ARL2BP,ARRDC3,ASCL1,ASNS,ASPH,ASS1,ATG10,ATG5,ATG7,ATP2A2,ATP6AP1,ATP6V0A1,B3GAT1,BAD,BAG1,BAK1,BCAR1,BCCIP,BCL2,BCL2L11,BCR,BICD1,BID,BMP2,BMPR1A,BOP1,BRCA1,BRIN…	699
Developmental Disorder,Neurological Disease	Mental retardation	5.19e-15			ACSL4,ADK,ADNP,AHDC1,AHI1,AHSG,AMOT,ANK3,AP4M1,AQP4,ARHGEF10L,ARHGEF6,ARID1A,ARID1B,ARX,ASCL1,ATP6V1A,ATP6V1B2,AUTS2,B3GALNT2,BBS7,BCL11A,BRPF1,C12orf57,CACNA1G,CAMK2A,CAMK2B,CAMTA1,CAPN10,CASK,CHSY1,CIC,CLTC,COL4A3BP,CUL7,DAG1,DCC,DCX,DIP2B,DLAT,DLD,DLG3,DLG4,DMD,DNMT3A,DPP6,DYRK1A,EDC3,EEF1A2,ELOVL4,ENTPD1,EP300,EPB41L1,ERCC3,ERLIN2,FASN,FGD1,FGFR2,FLNA,FMN2,FOXG1,FRY,GABBR1,GABBR2,GABRB3,GATAD…	183
Cardiovascular System Development and Function,Organismal Development	Angiogenesis	8.26e-15		-0.408	ACVR2B,ADAM12,ADAM15,ADAM9,ADAMTS1,ADGRB1,ADGRG1,ADORA2B,AGO1,AGO2,AGTRAP,AKR1B1,AKT1,AMOT,ANGPT2,ANGPTL2,ANTXR2,ANXA2,APC,APOA1,APOB,APOE,ARHGAP24,ARHGDIA,ARHGEF26,ARHGEF4,ATG7,ATOH8,ATXN1,BACE1,BAG4,BCL2,BMP2,BMPER,BMPR1A,BRCA1,BRMS1,BRPF1,BSG,C1GALT1,C3AR1,CALCRL,CAPN1,CAPNS1,CARD6,CASP1,CASP8,CAV1,CAV2,CBL,CBLL1,CBX2,CCNE2,CCR3,CD28,CD36,CD40,CD82,CDH13,CDH2,CDKN1B,CDKN2A,CDKN2B,CEACAM1,CHGA,…	416
Cancer,Endocrine System Disorders,Gastrointestinal Disease,Organismal Injury and Abnormalities	Pancreatic ductal carcinoma	9.56e-15		1.224	AAK1,AARS,ABCA7,ABCA9,ABCC4,ABCD3,ABCD4,ABTB1,ABTB2,ACKR3,ACVR1B,ACVR2A,ADAM12,ADAM22,ADAM23,ADAMTS10,ADAMTS7,ADARB2,ADCY1,ADCYAP1R1,ADGB,ADPGK,AFF3,AGAP2,AGL,AGPAT5,AKAP11,AKAP3,ALDOA,ALS2,AMOT,AMPH,ANKRD6,AP3B2,APC,API5,APTX,AQP4,ARFIP2,ARHGAP30,ARHGAP32,ARHGAP35,ARHGAP39,ARHGEF10,ARHGEF10L,ARHGEF17,ARHGEF6,ARID1A,ARID1B,ARMC2,ARMCX2,ARMCX4,ASPSCR1,ASTN1,ASXL3,ATG16L1,ATP1A2,ATP2B2,ATP2B4,ATP6V…	783
Cell Morphology,Nervous System Development and Function,Tissue Morphology	Morphology of axons	1.31e-14			ADGRG6,AGA,AKT1,Ank2,APOE,ARSA,CACNA1A,CAMKK1,CAMKK2,CAST,CD47,CDK5R1,CHL1,CKB,CLASP2,CLCN6,CNTNAP1,CTSB,CTSV,DCLK1,DIXDC1,DLG3,DPYSL2,DPYSL3,EFNB1,EFNB3,EPHB1,EPHB2,EPHB3,ERBIN,GABBR1,GAP43,GPM6B,HTT,IKBKB,KALRN,KCNJ10,KIF5A,LRRK2,MAP1B,MAPT,MMP24,Mt3,NCAM1,NFASC,NR2F1,NRCAM,OSTM1,PARD3,PDS5B,PLA2G6,PLEC,PLXNA2,PLXNA4,Pou3f1,PTPN13,PURA,RCAN1,RHOA,RUFY3,SCN1B,SCYL1,SIN3A,SLC12A6,SOD1,SPAST,Spg20…	73
Cancer,Endocrine System Disorders,Organismal Injury and Abnormalities,Reproductive System Disease	Gonadal tumor	1.33e-14		1.757	ABAT,ABCA1,ABCB1,ABCC4,ABCG4,ABL1,ABLIM2,ABR,ACAD10,ACAD11,ACADS,ACPP,ACVR1B,ACYP1,ADAM19,ADAMTS10,ADAMTS7,ADCY1,ADCYAP1R1,ADD2,ADGB,ADGRB3,ADNP,ADORA2B,AEBP1,AFF3,AFP,AGAP2,AGL,AGPAT2,AK3,AKAP6,AKR1B1,AKT1,ALB,ALDH1L1,ALDH1L2,ALDH5A1,ALDH7A1,ALG5,ALS2,AMPD2,ANGPT2,AP1B1,APC,APCDD1,APOA1,APOB,APOBR,APOE,APTX,ARHGAP32,ARHGAP35,ARHGAP39,ARHGAP44,ARHGEF1,ARHGEF17,ARHGEF18,ARHGEF26,ARID1A,ARID1B,ARL5…	718
Cancer,Gastrointestinal Disease,Organismal Injury and Abnormalities	Gastro-esophageal carcinoma	1.34e-14		-0.192	A2M,ABCA1,ABCA2,ABCB1,ABCC1,ABCC4,ABCC5,ABCF1,ABL1,ACOT9,ACOX3,ACVR1B,ACVR2A,ADAM22,ADAM9,ADAMTS10,ADCY5,ADD3,ADHFE1,ADNP,AFAP1L1,AGAP2,AGO2,AGRN,AKAP6,AKT1,ALDOB,ALS2,AMMECR1L,AMPH,AMT,ANGPT2,ANK3,ANKRD6,ANTXR2,AOX1,APBA1,APBA2,APBB1,APC,APOB,APOE,ARHGAP32,ARHGEF10,ARHGEF11,ARHGEF18,ARID1A,ARID1B,ARMC2,ARSA,ASCL1,ASL,ASTN1,ASTN2,ASXL3,ATIC,ATP2B2,ATP2C1,ATP8A1,ATP9A,AUTS2,AXIN2,B4GALNT1,B4GALNT4…	681
Cellular Assembly and Organization	Formation of cytoskeleton	1.53e-14		-0.956	ABL1,ABL2,AKAP11,AKT1,ALMS1,APC,APOA1,ARAP1,ARHGAP18,ARHGAP19,ARHGAP32,ARHGEF1,ARHGEF10,ARHGEF10L,ARHGEF11,ARHGEF17,ARRB2,ATXN2,BAG4,BCAR1,BOP1,BRK1,C3AR1,CAMSAP3,CAPN1,CARMIL1,CAV1,CBL,CD47,CDC14A,CDC42BPB,CDH13,CDK5RAP2,CDK6,CDKN1B,CKAP5,CLASP1,CLASP2,CLIP3,CNTNAP1,CORO7/CORO7-PAM16,CREB1,CTTN,CXXC5,DAB2,DBN1,DCX,DIAPH1,DLC1,DMD,DOCK5,DPYSL2,DPYSL3,DYRK1A,ELN,EML2,EVL,F2R,FBLIM1,FES,FGF13,FHOD3…	190
Cellular Assembly and Organization	Organization of organelle	1.6e-14		1.823	ABCA1,ABCD3,ABL1,ABL2,ADAM12,ADGRL2,ADGRL3,ADNP,AFAP1,Afg3l1,AFG3L2,AGRN,AKT1,ALDOA,ALMS1,ALS2,ALS2CL,Ank2,ANK3,ANXA2,APBB1,APC,APOE,ARAP1,ARFIP2,ARHGAP12,ARHGAP17,ARID1A,ARL1,ATG7,ATL1,ATP2A2,ATP2B2,ATXN7,B4GALT7,BCAR1,BCL2,BGN,BLZF1,BRCA1,CADM1,CADM2,CADM3,CADPS,CAMK1,CAPN10,CARMIL1,CAV1,CAV2,CD28,CDH13,CDH2,CDH4,CDH6,CDK5,CDKN1B,CECR2,CENPT,CENPV,CENPW,CEP70,CHAF1A,CHCHD10,CHEK1,CHGA,CHMP2A,CH…	276
Cancer,Gastrointestinal Disease,Organismal Injury and Abnormalities	Gastric carcinoma	1.62e-14			A2M,ABCA1,ABCA2,ABCC1,ABCC4,ABCC5,ABCF1,ABL1,ACOX3,ACVR1B,ACVR2A,ADAM22,ADAM9,ADAMTS10,ADCY5,ADD3,ADHFE1,ADNP,AFAP1L1,AGRN,AKT1,ALS2,AMMECR1L,AMPH,AMT,ANGPT2,ANK3,ANKRD6,ANTXR2,APBA1,APBA2,APBB1,APC,APOE,ARHGAP32,ARHGEF10,ARHGEF11,ARHGEF18,ARID1A,ARID1B,ARMC2,ARSA,ASCL1,ASTN1,ASXL3,ATIC,ATP2B2,ATP8A1,ATP9A,AUTS2,AXIN2,B4GALNT1,B4GALT2,B4GALT7,BCAP29,BCL2,BRD9,BRPF1,BSN,BTAF1,C1QBP,C2CD3,CACNA1A,C…	532
Cellular Development	Differentiation of nervous system	1.74e-14	Decreased	-2.218	ABL1,ABL2,ACSL4,ADAM22,ADGRG6,ADH5,AGRN,AKT1,ANK3,APBB1,ARHGAP32,ARX,ASCL1,ATP2B2,ATP2C1,BAG1,BCL11B,BCL2,BMP2,BNIP2,BRINP1,BRINP2,BRSK1,BRSK2,CASZ1,CAV1,Cd24a,CD82,CDH2,CDK5,CDK5R1,CDK5RAP1,CDK5RAP2,CDK5RAP3,CDKN1B,CDKN2A,CDON,CEND1,CHAF1A,CLCF1,CNR1,CNTFR,CNTN1,CREB1,DAB1,DAG1,DDIT4,DGKH,DISC1,DISP3,DIXDC1,DLL1,DLX1,DLX2,DLX5,DMRTA2,DNAJB11,DNER,DPYSL2,DTX1,EFNA2,EFNB1,EIF2B5,EIF4G1,ELAVL2,ELAV…	235
Cancer,Endocrine System Disorders,Gastrointestinal Disease,Organismal Injury and Abnormalities	Pancreatic ductal adenocarcinoma	2.02e-14		1.224	AAK1,AARS,ABCA7,ABCA9,ABCC4,ABCD3,ABCD4,ABTB1,ABTB2,ACKR3,ACVR1B,ACVR2A,ADAM12,ADAM22,ADAM23,ADAMTS10,ADAMTS7,ADARB2,ADCY1,ADCYAP1R1,ADGB,ADPGK,AFF3,AGAP2,AGL,AGPAT5,AKAP11,AKAP3,ALDOA,ALS2,AMOT,AMPH,ANKRD6,AP3B2,APC,API5,APTX,AQP4,ARFIP2,ARHGAP30,ARHGAP32,ARHGAP35,ARHGAP39,ARHGEF10,ARHGEF10L,ARHGEF17,ARHGEF6,ARID1A,ARID1B,ARMC2,ARMCX2,ARMCX4,ASPSCR1,ASTN1,ASXL3,ATG16L1,ATP1A2,ATP2B2,ATP2B4,ATP6V…	780
Cancer,Hematological Disease,Immunological Disease,Organismal Injury and Abnormalities	B cell cancer	2.41e-14		-0.312	ABCA7,ABCC1,ABL1,ABL2,ACSL6,ADAM9,ADGRB1,AKAP11,AKT1,ALDH1L2,ALOX5,AMPH,ANXA2,ANXA4,AP4B1,APBA1,ARHGAP17,ARHGAP42,ARHGEF1,ARID1A,ARID1B,ASAP2,ASB10,ASXL3,ATP1A2,ATP2B2,ATXN1,BACH2,BAD,BAK1,BAZ2B,BBS7,BCAT1,BCL11A,BCL11B,BCL2,BCL2L11,BCL2L2,BCL7A,BCR,BLNK,BRCA1,BRSK1,BTK,BZW2,CACNA1A,CAD,CALCRL,CAMTA1,CARD11,CASP8,CAV1,CBFA2T3,CBX2,CCDC86,CCDC97,Ccl6,Ccl9,CCND2,CCNG2,CD101,CD22,CD244,CD28,CD36,CD4…	446
Hematological System Development and Function,Tissue Morphology	Quantity of leukocytes	2.65e-14		-1.73	ABCA1,ABCB1,ABL1,ACKR3,ADAM12,AKT1,ALDH2,ALOX5,AMBP,Ank2,APOA1,APOB,APOBEC1,APOE,ARHGDIA,ARHGDIB,ARHGEF1,ARHGEF6,ATG5,ATG7,B3GNT5,B4GALNT1,B4GALNT2,BACH2,BAD,BAG3,BAK1,BCL11A,BCL11B,BCL2,BCL2A1,BCL2L11,BCR,BHLHE40,Bhlhe41,BID,BLNK,BST1,BTK,C3AR1,C4A/C4B,C5AR2,CACNA1A,CALCRL,CALHM6,CAMK2G,CARD11,CASP1,CASP8,CAV1,CBFA2T3,CBL,CBLB,CBR3,Ccl7,Ccl9,CCR1,CCR3,CD101,CD1D,CD200,CD22,CD244,Cd24a,CD28,CD300…	398
Cancer,Organismal Injury and Abnormalities	Neoplasia of epithelial cells	2.67e-14		0.326	AARS2,ABCA1,ABCA2,ABCA7,ABCB1,ABCC1,ABCC5,ABCF1,ABI3,ABL1,ABL2,ABTB2,ACAD10,ACAD11,ACOX1,ACSL3,ACSL4,ACSL6,ACVR1B,ACVR2A,ADAM12,ADAM19,ADAM22,ADAM9,ADAMTS10,ADAMTS7,ADCY1,ADCY5,ADD3,ADGRB3,ADIPOR1,AFF3,AGAP2,AGO2,AHI1,AK5,AKAP11,AKAP6,AKT1,AKT1S1,ALB,ALDH1L1,ALDH5A1,ALDOB,ALOX5,ALS2,ALS2CL,AMMECR1L,AMN1,AMPH,ANGPTL2,ANK3,ANKRD26,ANKS1B,ANO8,AOX1,AP1B1,APBA2,APC,APLP2,APOB,APOBR,ARAP1,ARHGAP15,ARH…	1193
Cancer,Endocrine System Disorders,Organismal Injury and Abnormalities,Reproductive System Disease	Ovarian cancer	2.69e-14			ABAT,ABCA1,ABCB1,ABCC4,ABCG4,ABL1,ABLIM2,ABR,ACAD10,ACAD11,ACADS,ACPP,ACVR1B,ACYP1,ADAM19,ADAMTS10,ADAMTS7,ADCY1,ADCYAP1R1,ADD2,ADGB,ADGRB3,ADNP,AEBP1,AFF3,AGAP2,AGL,AGPAT2,AK3,AKAP6,AKR1B1,AKT1,ALB,ALDH1L1,ALDH1L2,ALDH5A1,ALDH7A1,ALG5,ALS2,AMPD2,ANGPT2,AP1B1,APC,APCDD1,APOA1,APOB,APOBR,APOE,APTX,ARHGAP32,ARHGAP35,ARHGAP39,ARHGAP44,ARHGEF1,ARHGEF17,ARHGEF18,ARHGEF26,ARID1A,ARID1B,ARRDC1,ASPSCR1,A…	678
Cell Morphology,Cellular Assembly and Organization,Cellular Function and Maintenance	Extension of cellular protrusions	2.69e-14	Decreased	-2.868	ABL1,ADCY6,ADNP,AHI1,APOE,ARHGAP5,ATXN1,AUTS2,BCAR1,CAST,CD82,CDH2,CDH4,CDK5,CDK5R1,CDKL5,CKAP5,CREB1,CRKL,CTNND2,CTTN,DBN1,DCLK1,DCX,DIAPH1,DISC1,DNM2,DPYSL2,DPYSL5,DRAXIN,EFNB1,EIF2B2,ELK1,EP300,ERBB4,EVL,F2R,FEZ1,GALNS,GAP43,GAS6,HAP1,HSP90AA1,HSP90AB1,HTT,IGF1,ISLR2,ITGB1,KALRN,KDR,KITLG,L1CAM,LHX2,LIMK1,LRPAP1,MAP1B,MAP2,MAP3K13,MAPK1,MAPT,MDK,MGLL,MYH10,MYO5B,NCAM1,NDN,NFIA,NLGN3,NOTCH1,NR2…	109
Nervous System Development and Function	Coordination	2.97e-14	Decreased	-5.539	ABCA2,ABHD12,ABL2,ABR,ADCY5,ADGRG6,AGA,AGL,ALS2,ARHGAP32,ARL6IP5,ARSA,ASTN1,ATP1A3,ATP1B2,ATXN1,ATXN2,B4GALNT1,B4GALT2,BACE1,BCR,BRINP1,CACNA1G,CACNG7,CAMK2B,CCND2,CDC42EP4,CDK5R1,CDKL5,CHD6,CHRNB2,CNTN1,CP,CPE,CPLX2,CSTB,CYBB,DAG1,DCC,DDHD2,DLG4,DNER,DTNA,EFNB3,ELAVL3,ELAVL4,ENHO,EPB41,EPHA4,Foxp2,GABRB3,GDAP1,GNAO1,GPX1,GRIA1,GRIA2,GRIA3,GRID2,GRIN2B,HAX1,HLA-A,HTT,JPH3,KALRN,KCNC1,KCNC3,KCNMA1…	111
Cancer,Hematological Disease,Organismal Injury and Abnormalities	Mature lymphocytic neoplasm	3.09e-14		-1	ABCB1,ABCC1,ABL1,ACAD11,ACOT9,ACSL6,ADAM19,ADAM9,ADD2,ADGRB1,AGL,AKAP11,AKT1,AKT1S1,ALDH1L2,ALOX5,AMOT,AMPH,ANGPT2,ANXA2,ANXA4,ANXA5,AP4B1,APBA1,APC,APOE,ARHGAP17,ARHGAP33,ARHGAP42,ARHGEF1,ARID1A,ARID1B,ARL6IP5,ASAP2,ASB10,ASXL3,ATG5,ATP1A2,ATP1B1,ATP2B2,ATP6V1E1,ATRNL1,ATXN1,B3GAT1,BACH2,BAK1,BASP1,BAZ2B,BBS7,BCAN,BCAT1,BCL11A,BCL11B,BCL2,BCL2L11,BCL2L2,BCL7A,BMPER,BRCA1,BRSK1,BTK,BZW2,C1R,CACNA…	595
Cancer,Endocrine System Disorders,Organismal Injury and Abnormalities,Reproductive System Disease	Development of gonadal tumor	3.25e-14		1.294	ABCA1,ABCC4,ABCG4,ABL1,ABLIM2,ABR,ACAD10,ACAD11,ACADS,ACPP,ACVR1B,ACYP1,ADAM19,ADAMTS10,ADAMTS7,ADCY1,ADCYAP1R1,ADD2,ADGB,AEBP1,AFF3,AGAP2,AGL,AGPAT2,AK3,AKAP6,AKR1B1,AKT1,ALB,ALDH1L1,ALDH1L2,ALDH7A1,ALG5,ALS2,AMPD2,AP1B1,APC,APCDD1,APOB,APOBR,APOE,APTX,ARHGAP32,ARHGAP35,ARHGAP39,ARHGAP44,ARHGEF1,ARHGEF17,ARHGEF18,ARHGEF26,ARID1A,ARID1B,ARRDC1,ASPSCR1,ASTN1,ATP11B,ATP6V1B2,ATP8A1,ATP8B2,ATP8B4,AX…	593
Cancer,Endocrine System Disorders,Organismal Injury and Abnormalities,Reproductive System Disease	Development of ovarian tumor	3.76e-14		1.026	ABCA1,ABCC4,ABCG4,ABL1,ABLIM2,ABR,ACAD10,ACAD11,ACADS,ACPP,ACVR1B,ACYP1,ADAM19,ADAMTS10,ADAMTS7,ADCY1,ADCYAP1R1,ADD2,ADGB,AEBP1,AFF3,AGAP2,AGL,AGPAT2,AK3,AKAP6,AKR1B1,AKT1,ALB,ALDH1L1,ALDH1L2,ALDH7A1,ALG5,ALS2,AMPD2,AP1B1,APC,APCDD1,APOB,APOBR,APOE,APTX,ARHGAP32,ARHGAP35,ARHGAP39,ARHGAP44,ARHGEF1,ARHGEF17,ARHGEF18,ARHGEF26,ARID1A,ARID1B,ARRDC1,ASPSCR1,ASTN1,ATP11B,ATP6V1B2,ATP8A1,ATP8B2,ATP8B4,AX…	591
Cardiovascular Disease,Cardiovascular System Development and Function	Abnormal morphology of cardiovascular system	3.91e-14			ABCA1,ABCA5,ABCC1,ABCC4,ABL1,ABL2,ACADM,ACKR3,ACSL1,ADAM12,ADAM15,ADAM19,ADAM9,ADCY5,ADCY6,ADGRG1,ADK,AGO2,AKT1,AMOT,ANGPT2,APOE,ARHGDIA,ARHGEF11,ARHGEF26,ASB2,ATP2A2,ATP2A3,ATP6V1E1,ATXN1,B9D1,BACH1,BAG3,BCAR1,BCL2,BGN,BMP1,BMP2,C1GALT1,CACNA1C,CACNA1D,CACNA1H,CACNA2D1,CACNB1,CACNB3,CACNB4,CALCRL,CAMK2D,CAPN1,CAPN2,CAPNS1,CASP8,CAST,CAV1,CCND2,CCNE2,CCNT1,CD36,CDC42EP3,CDH2,CDK5R1,CDK5RAP1,CDK6,…	354
Cellular Movement	Cell movement of blood cells	4.71e-14	Increased	2.015	ABCA1,ABCC1,ABCC4,ABL1,ACKR3,ADAM15,ADD2,ADGRG6,ADORA2B,AKR1B1,AKT1,ALB,ALOX5,ALOX5AP,ANGPT2,ANGPTL2,ANXA2,ANXA5,APC,APOA1,APOB,APOE,ARHGEF1,ARHGEF6,ARRB2,ASB2,ATG16L1,ATG7,ATP1B1,ATP1B2,BACH2,BAG4,BCL11B,BCL2,BCR,BGN,BID,BMP2,BMPR1A,BSG,BST1,BTK,C1GALT1,C1QBP,C3AR1,C4A/C4B,C5AR2,CAMK1,CAPG,CARD9,CASP1,CASP8,CAST,CAV1,CBL,CBLB,Ccl6,Ccl7,Ccl9,CCNT1,CCR1,CCR3,CCRL2,CD1D,CD200,CD22,CD244,CD28,CD300L…	417
Cancer,Organismal Injury and Abnormalities	Squamous cell tumor	4.85e-14		0.697	AARS2,ABCA1,ABCA2,ABCA7,ABCB1,ABCC1,ABCC5,ABCF1,ABI3,ABL1,ABL2,ABTB2,ACAD10,ACAD11,ACOX1,ACSL3,ACSL4,ACSL6,ACVR1B,ACVR2A,ADAM12,ADAM19,ADAM22,ADAM9,ADAMTS10,ADAMTS7,ADCY1,ADCY5,ADD3,ADGRB3,ADIPOR1,AFF3,AGAP2,AGO2,AHI1,AK5,AKAP11,AKAP6,AKT1,AKT1S1,ALB,ALDH1L1,ALDH5A1,ALDOB,ALOX5,ALS2,ALS2CL,AMMECR1L,AMN1,AMPH,ANGPTL2,ANK3,ANKRD26,ANKS1B,ANO8,AOX1,AP1B1,APBA2,APC,APLP2,APOB,APOBR,ARAP1,ARHGAP15,ARH…	1189
Cancer,Endocrine System Disorders,Organismal Injury and Abnormalities,Reproductive System Disease	Ovarian tumor	5.1e-14		1.725	ABAT,ABCA1,ABCB1,ABCC4,ABCG4,ABL1,ABLIM2,ABR,ACAD10,ACAD11,ACADS,ACPP,ACVR1B,ACYP1,ADAM19,ADAMTS10,ADAMTS7,ADCY1,ADCYAP1R1,ADD2,ADGB,ADGRB3,ADNP,AEBP1,AFF3,AGAP2,AGL,AGPAT2,AK3,AKAP6,AKR1B1,AKT1,ALB,ALDH1L1,ALDH1L2,ALDH5A1,ALDH7A1,ALG5,ALS2,AMPD2,ANGPT2,AP1B1,APC,APCDD1,APOA1,APOB,APOBR,APOE,APTX,ARHGAP32,ARHGAP35,ARHGAP39,ARHGAP44,ARHGEF1,ARHGEF17,ARHGEF18,ARHGEF26,ARID1A,ARID1B,ARRDC1,ASPSCR1,A…	692
Developmental Disorder,Hereditary Disorder,Neurological Disease,Organismal Injury and Abnormalities	Familial mental retardation	5.22e-14			ACSL4,ADK,ADNP,AHDC1,AHI1,AHSG,ANK3,AP4M1,ARHGEF6,ARID1A,ARID1B,ARX,ASCL1,ATP6V1B2,AUTS2,B3GALNT2,BBS7,BCL11A,BRPF1,C12orf57,CACNA1G,CAMK2A,CAMK2B,CAMTA1,CAPN10,CASK,CHSY1,CIC,CLTC,COL4A3BP,CUL7,DAG1,DCC,DIP2B,DLG3,DMD,DNMT3A,DPP6,DYRK1A,EDC3,EEF1A2,ELOVL4,ENTPD1,EP300,EPB41L1,ERCC3,ERLIN2,FASN,FGD1,FGFR2,FLNA,FMN2,FRY,GABBR1,GABBR2,GATAD2B,GATM,GMPPA,GMPPB,GPC1,GPT2,GRIA3,GRIK2,GRIN2B,HDAC4,HEPA…	158
Cancer,Organismal Injury and Abnormalities	Squamous-cell carcinoma	6.1e-14		0.886	AARS2,ABCA1,ABCA2,ABCA7,ABCB1,ABCC1,ABCC5,ABCF1,ABI3,ABL1,ABL2,ABTB2,ACAD10,ACAD11,ACOX1,ACSL3,ACSL4,ACSL6,ACVR1B,ACVR2A,ADAM12,ADAM19,ADAM22,ADAM9,ADAMTS10,ADAMTS7,ADCY1,ADCY5,ADD3,ADGRB3,ADIPOR1,AFF3,AGAP2,AGO2,AHI1,AK5,AKAP11,AKAP6,AKT1,AKT1S1,ALB,ALDH1L1,ALDH5A1,ALDOB,ALOX5,ALS2,ALS2CL,AMMECR1L,AMN1,AMPH,ANGPTL2,ANK3,ANKRD26,ANKS1B,ANO8,AOX1,AP1B1,APBA2,APC,APLP2,APOB,APOBR,ARAP1,ARHGAP15,ARH…	1188
Organismal Injury and Abnormalities	Growth of lesion	6.36e-14		-0.113	ABCC1,ABCC4,ABL1,ACKR3,ADAM15,ADAM9,ADAMTS1,ADCYAP1R1,ADGRB1,ADGRG1,ADH5,AFAP1L1,AKR1B1,AKT1,ALOX5,ANGPT2,ANXA2,APC,APCDD1,APOA1,APOE,ARHGEF4,ARID1A,ARL6IP5,ARRB2,ARRDC3,ATG7,B4GALNT1,BAG1,BAMBI,BCAN,BCL2,BMP2,BRCA1,BSG,BTG3,BTK,C3AR1,C8orf44-SGK3/SGK3,CACYBP,CAMTA1,CAPN2,CAPNS1,CASP1,CAV1,CBLL1,CBX1,CCR1,CD248,CD36,CD40,CD47,CD82,CDK5,CDK6,CDKN1B,CDKN2A,CDKN2B,CDON,CEACAM1,CENPA,CHEK1,CHUK,CIB1,…	384
Cancer,Gastrointestinal Disease,Organismal Injury and Abnormalities	Gastroesophageal cancer	7.33e-14		-0.049	A2M,ABCA1,ABCA2,ABCB1,ABCC1,ABCC4,ABCC5,ABCF1,ABL1,ACOT9,ACOX3,ACVR1B,ACVR2A,ADAM12,ADAM15,ADAM22,ADAM9,ADAMTS10,ADCY5,ADD3,ADHFE1,ADNP,AFAP1L1,AGAP2,AGO2,AGRN,AKAP6,AKT1,ALDH2,ALDOB,ALS2,AMMECR1L,AMPH,AMT,ANGPT2,ANK3,ANKRD6,ANTXR2,AOX1,APBA1,APBA2,APBB1,APC,APOB,APOE,ARHGAP32,ARHGEF10,ARHGEF11,ARHGEF18,ARID1A,ARID1B,ARMC2,ARSA,ASCL1,ASL,ASTN1,ASTN2,ASXL3,ATIC,ATP2B2,ATP2C1,ATP8A1,ATP9A,AUTS2,AXI…	723
Infectious Diseases	HIV infection	7.43e-14		-0.058	ABCB1,ABTB1,ACPP,ADK,AFG3L2,AGAP2,AGO3,AKT1,ALB,ALOX5,ANKRD6,ANKRD9,ANXA2,APOA1,ARHGAP32,ARID1A,ATG7,ATP6V0A1,ATXN2,B4GALNT4,BAG6,BAHD1,BCL11A,BCL2,BCR,BMP1,BRCA1,BRINP2,C1R,C4A/C4B,CACNA1A,CACNA2D1,CAD,CAMKK2,CANT1,CAV2,CCNT1,CCR1,CD164,CD22,CD28,CD36,CDC42EP3,CDH22,CHAF1A,CHRNA4,CHRNB2,CHST1,CLIP3,CLNS1A,CNST,COASY,CRYAB,CSF2RA,CSF2RB,CX3CL1,CYBB,CYCS,CYP3A5,DAZAP2,DCAF1,DCBLD1,DCP2,DDOST,DHPS,…	308
Neurological Disease,Organismal Injury and Abnormalities	Seizure disorder	7.87e-14	Increased	4.415	AARS,ABAT,ABCB1,ABCC1,ABCC5,ADAM22,ADK,ALDH5A1,ALDH7A1,AMPH,ANK3,ANKRD37,ANKRD6,AP3B2,APOE,ARHGAP32,ARHGEF9,ARRDC3,ARX,ATG7,ATP1A2,ATP1A3,ATP2C1,ATP6V1A,ATXN2,B4GALNT1,BACE1,BAD,BAG3,BAK1,BCL2L11,BHLHE40,BID,BSN,C11orf96,C12orf57,C4A/C4B,C9orf3,CA5B,CACNA1A,CACNA1B,CACNA1C,CACNA1D,CACNA1G,CACNA1H,CACNA2D1,CACNB4,CACNG4,CAD,CALCRL,CAMKK1,CCR1,CD83,CDK5R1,CDKL5,CDKN2A,CELF4,CEMIP,CERS1,CHGB,CHN1,CH…	235
Cancer,Gastrointestinal Disease,Organismal Injury and Abnormalities	Stomach tumor	8.62e-14		1.676	A2M,ABCA1,ABCA2,ABCB1,ABCC1,ABCC4,ABCC5,ABCF1,ABL1,ACOX3,ACVR1B,ACVR2A,ADAM12,ADAM15,ADAM22,ADAM9,ADAMTS10,ADCY5,ADD3,ADHFE1,ADNP,AFAP1L1,AGRN,AKR1B1,AKT1,ALS2,AMMECR1L,AMPH,AMT,ANGPT2,ANK3,ANKRD6,ANTXR2,APBA1,APBA2,APBB1,APC,APOE,ARHGAP32,ARHGEF10,ARHGEF11,ARHGEF18,ARID1A,ARID1B,ARMC2,ARSA,ASCL1,ASTN1,ASXL3,ATIC,ATP2B2,ATP8A1,ATP9A,AUTS2,AXIN2,B4GALNT1,B4GALT2,B4GALT7,BAK1,BCAP29,BCL2,BRCA1,BRD9…	584
Nervous System Development and Function,Organ Morphology,Organismal Development	Morphology of telencephalon	8.68e-14			ABI2,ADCY3,Ank2,APBB1,ARHGAP35,ARHGAP5,ARSA,ARX,ASCL1,ATP1A2,ATP1B2,B4GALT2,BAG6,BBS7,BLOC1S2,CAV1,CDK5R1,CDK5RAP2,CDON,CELSR2,CHL1,CNR2,CRTAC1,DAB1,DCC,DCLK1,DIAPH1,DLGAP3,DLX5,DMRTA2,DRAXIN,E2F5,EFNA2,EFNB1,EPG5,EPHA4,FBXO45,FES,FOXO3,FSCN1,FZD3,GCLM,GFAP,GPM6B,HEY1,HIVEP2,HTT,IGF1,L1CAM,LHX2,LILRB3,MAN2C1,MANBA,MAP1B,MAP2,Marcks,MBOAT7,MECP2,MSI1,MYH10,MYO9A,NAGLU,NCAM1,NCAM2,NDST1,NFIA,NFIB,N…	100
Behavior	Locomotion	8.72e-14		0.607	ABAT,ABCA1,ABHD12,ABL2,ADAM22,ADCY1,ADCY5,ADGRL3,AFG3L2,AGAP2,AHI1,ALS2,Ank2,APBA1,APBA2,APLP2,APOE,ARRB2,ASL,ASTN1,ATG7,ATP1A1,ATP1A2,ATP1A3,ATP2A2,ATP2B2,ATXN1,B4GALNT2,B4GALT2,BACE1,BAG1,BTBD9,CACNA1A,CACNA1B,CACNA1C,CACNB4,CAMK2A,CAV1,CCND2,CDK5,CDK5R1,CEND1,CHL1,CHN1,CHRNA4,CHRNB2,CIART,CNR1,CP,CPLX2,CRYAB,CSTB,DAB1,DDHD2,DLG3,DLG4,DLX2,DSCAM,EFNB3,ELAVL4,ENHO,EPHA4,EPS8,FASN,Foxp2,GABBR1,GA…	170
Cell Morphology,Cellular Assembly and Organization,Cellular Function and Maintenance,Nervous System Development and Function	Extension of neurites	8.91e-14	Decreased	-2.192	ABL1,ADCY6,ADNP,AHI1,APOE,ATXN1,AUTS2,BCAR1,CDH2,CDH4,CDK5,CDK5R1,CDKL5,CKAP5,CREB1,CTTN,DBN1,DCLK1,DCX,DIAPH1,DISC1,DNM2,DRAXIN,EFNB1,EIF2B2,ELK1,EP300,ERBB4,FEZ1,GALNS,HAP1,HSP90AA1,HSP90AB1,HTT,IGF1,ISLR2,ITGB1,KALRN,KITLG,L1CAM,LHX2,LIMK1,LRPAP1,MAP1B,MAP2,MAP3K13,MAPK1,MAPT,MGLL,MYH10,MYO5B,NCAM1,NDN,NFIA,NLGN3,NR2F1,NTN1,NTRK3,OLFM1,PAX6,PDGFRA,PIP5K1A,PITPNM1,PRKCZ,RAB11A,RAPH1,RELN,RHOQ,R…	92
Cellular Movement,Immune Cell Trafficking	Leukocyte migration	8.96e-14	Increased	2.115	ABCA1,ABCC1,ABCC4,ABL1,ACKR3,ADAM15,ADD2,ADGRG6,ADORA2B,AKT1,ALB,ALOX5,ALOX5AP,ANGPT2,ANGPTL2,ANXA2,ANXA5,APC,APOA1,APOB,APOE,ARHGEF1,ARHGEF6,ARRB2,ASB2,ATG16L1,ATG7,ATP1B1,ATP1B2,BACH2,BAG4,BCL11B,BCL2,BCR,BGN,BID,BMP2,BMPR1A,BSG,BST1,BTK,C1GALT1,C1QBP,C3AR1,C4A/C4B,C5AR2,CAMK1,CAPG,CARD9,CASP1,CASP8,CAST,CAV1,CBL,CBLB,Ccl6,Ccl7,Ccl9,CCNT1,CCR1,CCR3,CCRL2,CD1D,CD200,CD22,CD244,CD28,CD300LF,CD302…	412
Cancer,Organismal Injury and Abnormalities,Renal and Urological Disease	Renal tumor	9.68e-14		0.832	ABCB1,ABCG4,ABHD11,ABL1,ACADS,ACOT7,ACVR1B,ACVR2A,ADAM19,ADAM23,ADORA2B,AIDA,AKT1,ALB,ALDH5A1,ALDH7A1,AMBP,ANAPC4,ANXA2,ANXA5,AOX1,APC,ARHGAP35,ARHGAP39,ARHGAP5,ARID1A,ARID1B,ARX,ASNS,ATAD5,ATG7,ATP11B,ATP1A2,ATP6AP1,ATXN1,AXIN2,BAG1,BASP1,BCL2,BHLHE40,BLVRB,BPGM,BRCA1,BRF1,BRK1,BRPF3,BSG,BST1,BTAF1,BTG3,BTRC,C11orf68,CADM1,CADM2,CALCRL,CANT1,CAV1,CCDC120,CCDC82,CCND2,CCNE2,CCR1,CD3EAP,CD79B,CDC1…	471
Cancer,Organismal Injury and Abnormalities,Renal and Urological Disease	Renal cancer	1.04e-13		0.632	ABCB1,ABCG4,ABHD11,ABL1,ACADS,ACOT7,ACVR1B,ACVR2A,ADAM19,ADAM23,ADORA2B,AIDA,AKT1,ALB,ALDH5A1,ALDH7A1,AMBP,ANAPC4,ANXA2,ANXA5,AOX1,APC,ARHGAP35,ARHGAP39,ARHGAP5,ARID1A,ARID1B,ARX,ASNS,ATAD5,ATG7,ATP11B,ATP1A2,ATP6AP1,ATXN1,AXIN2,BAG1,BASP1,BCL2,BHLHE40,BLVRB,BPGM,BRCA1,BRK1,BRPF3,BSG,BST1,BTAF1,BTG3,BTRC,C11orf68,CADM1,CADM2,CALCRL,CANT1,CAV1,CCDC120,CCDC82,CCND2,CCNE2,CCR1,CD3EAP,CD79B,CDC14B,CD…	462
Cancer,Endocrine System Disorders,Organismal Injury and Abnormalities,Reproductive System Disease	Ovarian adenocarcinoma	1.05e-13			ABCA1,ABCC4,ABCG4,ABL1,ABLIM2,ABR,ACAD10,ACAD11,ACADS,ACPP,ACVR1B,ACYP1,ADAM19,ADAMTS10,ADAMTS7,ADCY1,ADCYAP1R1,ADD2,ADGB,AEBP1,AFF3,AGAP2,AGL,AGPAT2,AK3,AKAP6,AKR1B1,AKT1,ALB,ALDH1L1,ALDH1L2,ALDH7A1,ALG5,ALS2,AMPD2,AP1B1,APC,APCDD1,APOB,APOBR,APOE,APTX,ARHGAP32,ARHGAP35,ARHGAP39,ARHGAP44,ARHGEF1,ARHGEF17,ARHGEF18,ARHGEF26,ARID1A,ARID1B,ARRDC1,ASPSCR1,ASTN1,ATP11B,ATP6V1B2,ATP8A1,ATP8B2,ATP8B4,AX…	587
Infectious Diseases	Infection by Retroviridae	1.12e-13		-0.021	ABCB1,ABTB1,ACPP,ADK,AFG3L2,AGAP2,AGO3,AKT1,ALB,ALOX5,ANKRD6,ANKRD9,ANXA2,APOA1,ARHGAP32,ARID1A,ATG7,ATP6V0A1,ATXN2,B4GALNT4,BAG6,BAHD1,BCL11A,BCL2,BCR,BMP1,BRCA1,BRINP2,C1R,C4A/C4B,CACNA1A,CACNA2D1,CAD,CAMKK2,CANT1,CAV2,CCNT1,CCR1,CD164,CD22,CD28,CD36,CDC42EP3,CDH22,CHAF1A,CHRNA4,CHRNB2,CHST1,CLIP3,CLNS1A,CNST,COASY,CRYAB,CSF2RA,CSF2RB,CX3CL1,CYBB,CYCS,CYP3A5,DAZAP2,DCAF1,DCBLD1,DCP2,DDOST,DHPS,…	310
Cell Death and Survival,Neurological Disease,Organismal Injury and Abnormalities	Cell death of cerebral cortex cells	1.14e-13		-1.544	ABL1,ADAM12,ADCY1,ADNP,AGAP2,APOE,ATP2C1,B4GALNT1,BAD,BAK1,BCL2,BCL2L11,BCL2L2,BEX3,BMP2,CAMK2A,CAPN1,CAPNS1,CASP8,CAST,CDC25A,CDK5,CDK5R1,CDK6,CDKN1B,CDKN2A,CTSD,CXCL3,CYCS,DAPK1,DLG4,E2F1,EP300,FAIM,FAS,FOXO3,GAPDH,GAS6,GBA,GCLC,GCLM,GDA,GNAO1,GRIA2,GRIN2B,GRM5,HAP1,HDAC1,HDAC4,HIF1A,HK2,HSPA5,HSPB1,HTT,HYOU1,IGF1,KCND2,KSR1,LILRB3,LINGO1,LRPAP1,MAOA,MAP1B,MAP3K1,MAP3K5,MAPK10,MAPK14,MAPT,MECP2…	117
Cancer,Organismal Injury and Abnormalities	Growth of tumor	1.33e-13		-0.124	ABCC1,ABCC4,ABL1,ACKR3,ADAM15,ADAM9,ADAMTS1,ADCYAP1R1,ADGRB1,ADGRG1,ADH5,AFAP1L1,AKR1B1,AKT1,ALOX5,ANGPT2,ANXA2,APC,APCDD1,APOA1,ARHGEF4,ARID1A,ARL6IP5,ARRB2,ARRDC3,ATG7,B4GALNT1,BAG1,BAMBI,BCAN,BCL2,BMP2,BRCA1,BSG,BTG3,BTK,C3AR1,C8orf44-SGK3/SGK3,CACYBP,CAMTA1,CAPN2,CASP1,CAV1,CBLL1,CBX1,CCR1,CD248,CD36,CD40,CD47,CD82,CDK5,CDK6,CDKN1B,CDKN2A,CDKN2B,CDON,CEACAM1,CENPA,CHEK1,CHUK,CIB1,CISD1,CISD2,…	382
Gastrointestinal Disease,Organismal Injury and Abnormalities	Gastric lesion	1.33e-13		1.406	A2M,ABCA1,ABCA2,ABCB1,ABCC1,ABCC4,ABCC5,ABCF1,ABL1,ACOX3,ACVR1B,ACVR2A,ADAM12,ADAM15,ADAM22,ADAM9,ADAMTS10,ADCY5,ADD3,ADHFE1,ADNP,AFAP1L1,AGRN,AKR1B1,AKT1,ALS2,AMMECR1L,AMPH,AMT,ANGPT2,ANK3,ANKRD6,ANTXR2,APBA1,APBA2,APBB1,APC,APOE,ARHGAP32,ARHGEF10,ARHGEF11,ARHGEF18,ARID1A,ARID1B,ARMC2,ARSA,ASCL1,ASTN1,ASXL3,ATIC,ATP2B2,ATP8A1,ATP9A,AUTS2,AXIN2,B4GALNT1,B4GALT2,B4GALT7,BAK1,BCAP29,BCL2,BRCA1,BRD9…	585
Nervous System Development and Function,Organ Morphology,Organismal Development	Morphology of forebrain	1.46e-13			ABI2,ADCY1,ADCY3,Ank2,APBB1,ARHGAP35,ARHGAP5,ARNT2,ARSA,ARX,ASCL1,ATP1A2,ATP1B2,B4GALT2,BAG6,BBS7,BLOC1S2,BRSK1,BRSK2,CAV1,CDK5R1,CDK5RAP2,CDKN1B,CDON,CELSR2,CHL1,CHRNB2,CNR2,CRTAC1,DAB1,DCC,DCLK1,DIAPH1,DLGAP3,DLX5,DMRTA2,DRAXIN,DYRK1A,E2F5,EFNA2,EFNB1,EPG5,EPHA4,FBXO45,FES,FOXO3,FSCN1,FZD3,GAP43,GCLM,GFAP,GPM6B,HAP1,HEY1,HHEX,HIVEP2,HTT,IGF1,L1CAM,LHX2,LILRB3,LMNB1,LMNB2,MAN2C1,MANBA,MAP1B,MAP2…	124
Cellular Movement	Invasion of cells	1.48e-13	Decreased	-2.057	A2M,ABL1,ABL2,ACKR3,ACSL4,ADAM12,ADAM15,ADAM9,ADAMTS1,ADAMTS7,ADCY3,AFAP1L1,AGAP2,AGO2,AHSG,AKT1,AKT1S1,ALOX5,ANGPT2,ANK3,ANXA2,APC,ARHGAP24,ARHGDIA,ARHGEF11,ARHGEF18,ARHGEF26,ARRDC3,ASPH,ATF1,ATG7,ATP6AP1,ATP6V0A1,BCAN,BCAR1,BCAT1,BCL2,BCR,BHLHE40,BMP2,BRCA1,BSG,C1QBP,C5orf30,CAMK2G,CAPN2,CAPNS1,CAV1,CBL,CBX5,CCR1,Cd24a,CD82,CDC42BPA,CDC42BPB,CDH13,CDH2,CDH4,CDK14,CDK5,CDK5R1,CDK5RAP3,CDKN1B,CDK…	416
Cancer,Endocrine System Disorders,Organismal Injury and Abnormalities,Reproductive System Disease	Ovarian carcinoma	1.5e-13			ABCA1,ABCC4,ABCG4,ABL1,ABLIM2,ABR,ACAD10,ACAD11,ACADS,ACPP,ACVR1B,ACYP1,ADAM19,ADAMTS10,ADAMTS7,ADCY1,ADCYAP1R1,ADD2,ADGB,ADNP,AEBP1,AFF3,AGAP2,AGL,AGPAT2,AK3,AKAP6,AKR1B1,AKT1,ALB,ALDH1L1,ALDH1L2,ALDH7A1,ALG5,ALS2,AMPD2,AP1B1,APC,APCDD1,APOB,APOBR,APOE,APTX,ARHGAP32,ARHGAP35,ARHGAP39,ARHGAP44,ARHGEF1,ARHGEF17,ARHGEF18,ARHGEF26,ARID1A,ARID1B,ARRDC1,ASPSCR1,ASTN1,ATIC,ATP11B,ATP6V1B2,ATP8A1,ATP8B2…	615
Carbohydrate Metabolism	Synthesis of carbohydrate	1.7e-13		-0.736	ABCC5,ACADM,ADCYAP1R1,ADORA2B,AFF4,AGPAT2,AGPAT3,AGPAT4,AGPAT5,AGRN,AKR1B1,AKT1,ALG1,ALG12,ALG3,ALG6,APOA1,APOA2,APOE,ARX,B3GALNT1,B3GALT1,B3GAT1,B3GAT2,B3GNT3,B3GNT7,B3GNT8,B4GALNT1,B4GALT2,B4GALT7,BCAN,BGN,BMP2,BSG,CAMKK2,CANT1,CD22,CD244,CD36,CD40,CDIPT,CDS1,CEMIP,CERS5,CHGA,CHPF2,CHPT1,CHST1,CHST12,CHST15,CHST2,CHST3,CHST7,CHSY1,CMAS,CSPG5,CX3CL1,CXCL3,DGAT2,DSE,DUSP6,DYRK2,EP300,EPM2AIP1,ETN…	233
Nervous System Development and Function,Neurological Disease,Organ Morphology,Organismal Development,Organismal Injury and Abnormalities	Abnormal morphology of telencephalon	1.89e-13			ABI2,ADCY3,Ank2,APBB1,ARHGAP35,ARHGAP5,ARSA,ARX,ASCL1,ATP1A2,ATP1B2,B4GALT2,BAG6,BBS7,BLOC1S2,CAV1,CDK5R1,CDK5RAP2,CDON,CELSR2,CHL1,CRTAC1,DAB1,DCC,DCLK1,DIAPH1,DLGAP3,DLX5,DMRTA2,DRAXIN,E2F5,EFNA2,EFNB1,EPG5,EPHA4,FBXO45,FES,GCLM,HEY1,HIVEP2,HTT,IGF1,L1CAM,LHX2,LILRB3,MAN2C1,MANBA,MAP1B,MAP2,Marcks,MBOAT7,MECP2,MSI1,MYH10,MYO9A,NAGLU,NCAM1,NCAM2,NDST1,NFIA,NFIB,NPAS3,NR2F1,OPHN1,OTX1,PAX6,PFN2,P…	91
Gene Expression	Transcription of DNA	1.96e-13		-0.653	ABCA2,ABHD14B,ABL1,ABLIM2,ACVR1B,ACVR2A,ACVR2B,AEBP1,AFF3,AGAP2,AGO1,AGO2,AGRN,AHI1,AKT1,ANXA4,APBB1,ARHGAP35,ARHGEF11,ARID1A,ARMCX3,ARNT2,ARRB2,ARX,ASCL1,ATF1,ATF7IP,ATOH8,ATP2B4,ATXN1,ATXN7,ATXN7L3,AUTS2,BACH1,BACH2,BAG1,BAHD1,BAMBI,BANP,BASP1,BBS7,BCL11A,BCL11B,BEX1,BHLHE40,Bhlhe41,BLOC1S2,BLZF1,BMP2,BMPR1A,BRCA1,BRF1,BRIP1,BRMS1,BRPF1,BTRC,C1D,C1QBP,CAMK1,CAMK2D,CAMKK2,CAND1,CAPN3,CASK,CASZ1,…	605
Cell Morphology,Cellular Assembly and Organization,Cellular Function and Maintenance,Nervous System Development and Function	Extension of axons	2.63e-13		-1.007	ABL1,ADNP,APOE,ATXN1,AUTS2,BCAR1,CDH2,CDH4,CDK5,CDK5R1,CDKL5,CKAP5,CREB1,CTTN,DBN1,DCLK1,DCX,DIAPH1,DISC1,DNM2,DRAXIN,EFNB1,EIF2B2,EP300,HSP90AA1,HSP90AB1,ISLR2,ITGB1,KALRN,L1CAM,LHX2,LIMK1,MAP1B,MAP2,MAP3K13,MAPT,MGLL,MYO5B,NDN,NFIA,NLGN3,NTN1,NTRK3,OLFM1,PIP5K1A,RAB11A,RAPH1,RELN,RNF6,RTN4,RUFY3,SEMA3A,SEMA5A,SEMA5B,SLAIN1,SLAIN2,SLC9A6,SPG11,TNR,TRPV2,TWF2,ULK2,WDR36,ZFYVE27	64
Infectious Diseases	Infection of cells	3.1e-13		-0.162	ABTB1,ACOD1,ACPP,AFG3L2,AGAP2,AGO3,AKT1,AMPH,ANKRD6,ANKRD9,ANXA2,AP1B1,APOE,ARHGAP32,ARID1A,ATG5,ATG7,ATP6V0A1,ATRAID,ATXN2,B4GALNT4,BAG6,BAHD1,BCL11A,BCL2L2,BCR,BMP1,BRCA1,BRINP2,BSG,C1QBP,C1R,CAD,CAMK1,CAMKK2,CANT1,CASP1,CAV1,CAV2,CBL,CBLB,CCNT1,CCR1,CD164,CD28,CD300LF,CD40,CD55,CDC42EP3,CDH22,CDK15,CHAF1A,CHST1,CLIP3,CLNS1A,CLTC,CNST,COASY,CRMP1,CRYAB,CTSB,CTSS,CXADR,CYBB,CYCS,DAG1,DAZAP2,DCAF…	326
Cancer,Organismal Injury and Abnormalities,Renal and Urological Disease	Kidney carcinoma	3.26e-13			ABCB1,ABCG4,ABHD11,ACADS,ACOT7,ACVR1B,ACVR2A,ADAM19,ADAM23,ADORA2B,AIDA,AKT1,ALB,ALDH5A1,ALDH7A1,AMBP,ANAPC4,ANXA2,ANXA5,AOX1,APC,ARHGAP35,ARHGAP39,ARHGAP5,ARID1A,ARID1B,ARX,ASNS,ATAD5,ATG7,ATP11B,ATP1A2,ATXN1,AXIN2,BAG1,BASP1,BHLHE40,BLVRB,BPGM,BRCA1,BRK1,BRPF3,BSG,BST1,BTAF1,BTG3,BTRC,C11orf68,CADM1,CADM2,CALCRL,CANT1,CAV1,CCDC120,CCDC82,CCNE2,CCR1,CD79B,CDC14B,CDC34,CDC42EP3,CDC6,CDK5RAP2,CDKN…	422
Cancer,Gastrointestinal Disease,Organismal Injury and Abnormalities	Gastric cancer	3.35e-13		0.056	A2M,ABCA1,ABCA2,ABCB1,ABCC1,ABCC4,ABCC5,ABCF1,ABL1,ACOX3,ACVR1B,ACVR2A,ADAM12,ADAM15,ADAM22,ADAM9,ADAMTS10,ADCY5,ADD3,ADHFE1,ADNP,AFAP1L1,AGRN,AKT1,ALS2,AMMECR1L,AMPH,AMT,ANGPT2,ANK3,ANKRD6,ANTXR2,APBA1,APBA2,APBB1,APC,APOE,ARHGAP32,ARHGEF10,ARHGEF11,ARHGEF18,ARID1A,ARID1B,ARMC2,ARSA,ASCL1,ASTN1,ASXL3,ATIC,ATP2B2,ATP8A1,ATP9A,AUTS2,AXIN2,B4GALNT1,B4GALT2,B4GALT7,BAK1,BCAP29,BCL2,BRCA1,BRD9,BRPF1,…	574
Cellular Movement	Cell movement of tumor cell lines	3.45e-13		-0.842	A2M,ABCA1,ABCC4,ABL1,ACKR3,ACSL4,ADAM12,ADAM15,ADAM9,AFAP1,AFAP1L1,AGAP2,AGO2,AKAP11,AKT1,AKT1S1,ANGPT2,ANXA2,APC,ARHGAP35,ARHGDIB,ARHGEF1,ARHGEF4,ARHGEF6,ARRB2,ARRDC3,ASCL1,ASNS,ASPH,B3GAT1,BAG1,BANP,BCAN,BCAR1,BCR,BMP2,BRCA1,BRK1,BRMS1,BSG,C1QBP,C8orf44-SGK3/SGK3,CACNA1D,CALU,CAMKK2,CAPN1,CAPN2,CAPNS1,CASP8,CAV1,CBL,CBLB,CD248,Cd24a,CD28,CD36,CD40,CD47,CD82,CDH13,CDH2,CDK14,CDK5,CDKN1B,CDKN2A,C…	425
Organismal Injury and Abnormalities,Renal and Urological Disease	Formation of renal lesion	3.95e-13		0	ABCB1,ABCG4,ABHD11,ACADS,ACOT7,ACVR1B,ACVR2A,ADAM19,ADAM23,ADORA2B,AIDA,AKT1,ALB,ALDH5A1,ALDH7A1,AMBP,ANAPC4,ANXA2,ANXA5,AOX1,APC,ARHGAP35,ARHGAP39,ARHGAP5,ARID1A,ARID1B,ARX,ASNS,ATAD5,ATG7,ATP11B,ATP1A2,ATXN1,AXIN2,BAG1,BASP1,BHLHE40,BLVRB,BPGM,BRCA1,BRK1,BRPF3,BSG,BST1,BTAF1,BTG3,BTRC,C11orf68,CADM1,CADM2,CALCRL,CANT1,CCDC120,CCDC82,CCNE2,CCR1,CD79B,CDC14B,CDC34,CDC42EP3,CDC6,CDK5RAP2,CDKN1B,CD…	417
Nervous System Development and Function,Organ Morphology,Organismal Development	Morphology of hippocampus	4.01e-13			ABI2,APBB1,APOE,BACE1,BAD,BBS7,BCL2L11,BID,BMPR1A,BRINP1,BRSK1,BRSK2,CAMK2A,CAV1,CDK5,CDK5R1,CDKN1B,CKB,CR1L,CTNNA2,CTSB,CTSV,DAB1,DBN1,DMRTA2,DYRK1A,EIF4EBP2,ESCO2,FOXO3,GRIA2,HDAC2,HIVEP2,HSD11B1,KIF1B,L1CAM,LHX2,LIMK1,MAN2C1,MANBA,MAP1B,MAP2,MBOAT7,MDK,MECP2,Mt3,NCAM1,NFIA,NFIB,NOTCH1,NPAS3,OTX1,PLCB1,POU3F3,PSAP,PSEN1,PURA,RELN,S100A4,SHANK3,SLC1A2,SOCS7,SOD2,SOX11,ST8SIA2,SYNCRIP,TLR3,TNR,TR…	71
Cell-To-Cell Signaling and Interaction,Nervous System Development and Function	Excitatory postsynaptic current	4.27e-13			APBA1,APBA2,CACNA1A,CACNG4,CACNG7,CADPS,CDC42EP4,CHRNA2,CLSTN1,CPLX1,CPLX2,CSPG5,DNER,EPS8,FGF13,GABBR1,GABBR2,GRID2,GRIK4,GRIK5,KALRN,LYPD1,MAPK8IP2,MECP2,Nedd4,NRXN1,NRXN2,Nrxn3,PFN2,PLCB1,PPP1R9A,PRKCG,RAB3A,RAB3C,RAB3D,RIMS1,SERPINE2,SEZ6,SEZ6L,SEZ6L2,SHANK3,SLC1A3,SYN3,SYNGAP1,UNC13A,UNC13B,VAMP3	47
Neurological Disease,Organismal Injury and Abnormalities	Seizures	5.25e-13	Increased	4.431	ABAT,ADAM22,ADK,ALDH5A1,AMPH,ANK3,ANKRD37,ANKRD6,AP3B2,ARHGAP32,ARRDC3,ARX,ATG7,ATP1A2,ATP1A3,B4GALNT1,BACE1,BAD,BAG3,BAK1,BHLHE40,BID,BSN,C11orf96,C12orf57,C4A/C4B,C9orf3,CA5B,CACNA1A,CACNA1B,CACNA1D,CACNA1G,CACNA1H,CACNA2D1,CACNB4,CACNG4,CALCRL,CAMKK1,CCR1,CD83,CDK5R1,CDKL5,CDKN2A,CELF4,CEMIP,CERS1,CHGB,CHN1,CHRNA2,CHRNA4,CKB,CNR1,CPLX1,CSTB,CTSB,CTSD,DEPP1,DGKE,DIAPH1,DTNA,DUSP6,E2F1,EIF4A3,EL…	197
Gene Expression	Transactivation of RNA	5.31e-13	Decreased	-2.024	ABL1,ABTB1,ACVR1B,ACVR2A,ACVR2B,ADAM12,AKT1,AMPH,ANXA4,APBA1,APBA2,APBB1,APC,API5,ARHGEF1,ARHGEF11,ARID1A,ASCL1,ATF1,AXIN2,BAG1,BCL2,BCR,BMP2,BRCA1,BTRC,CARD11,CAV1,CBL,CCND2,CCNT1,CD28,CD300LF,CD40,CDK9,CDKN2A,CHUK,CREB1,CTNNBIP1,CUL1,CYB5A,DAB2,DAP3,DTX1,DTX4,E2F1,E2F2,E2F6,EDF1,ELK1,ELK4,EP300,EPAS1,EPHB1,ERBB4,FABP5,FGF13,FOXO3,FOXO4,FRAT1,GAPDH,GAS6,GLIS2,GLIS3,GNA13,GTF2A1,GTF2I,HDAC1,HDAC2…	234
Cancer,Hematological Disease,Immunological Disease,Organismal Injury and Abnormalities	Lymphocytic leukemia	5.61e-13		-0.355	ABL1,ABL2,ACAD11,ACOT11,ACOT9,ADAM22,ADARB2,ADCY3,ADD2,ADGRB1,AGL,AKAP11,AKT1,AMOT,ANK3,ARHGAP15,ARHGAP33,ARID1A,ARID1B,ARL6IP5,ATP1B1,ATRNL1,ATXN1,B3GAT1,BACH2,BAK1,BCL11B,BCL2,BCL2L2,BCR,BLNK,BMPER,BTK,CACNA1C,CACNA1D,CACNB1,CACNB3,CACNB4,CADM1,CAMTA1,CARD11,CBFA2T3,CBLB,CD200,CD22,CD244,CD28,CD36,CD40,CD79B,CDC42EP3,CDK5,CDK9,CDKN2A,CDKN2B,CELF2,CHUK,CNTNAP1,CRIPT,CRLF2,CSF3R,CTC1,CTTN,CUL9,CY…	304
Cell Morphology,Cellular Assembly and Organization,Cellular Development,Cellular Function and Maintenance,Cellular Growth and Proliferation,Embryonic Development,Nervous System Development and Function,Organismal Development,Tissue Development,Tissue Morphology	Morphology of dendritic spines	7.19e-13			ABL2,ADGRB1,APBA1,APOE,ARID1B,BACE1,CAMK2A,CAMKK2,CDH2,CDK5,CHN1,CLSTN1,CNR1,CPEB3,CPT1C,CTNNA2,CTNND2,DACT1,DBN1,DLG4,DPYSL4,DSCAM,EFNB1,EHMT1,EIF4EBP2,EPHB1,EPHB2,EPHB3,FOXO6,GIT1,GNA13,GRM5,HTT,LIMK1,LRRC7,LZTS1,MAGI2,MAPT,NFATC4,NLGN3,OPHN1,PCDH9,PFN2,PPP1R9A,PRKAA2,PSEN1,RHOA,SHANK2,SHANK3,SIPA1L1,SORBS2,SRCIN1,SRGAP3,SYNGAP1,TMEM59	55
Infectious Diseases	Infection by HIV-1	7.43e-13		-0.079	ABTB1,ACPP,AFG3L2,AGAP2,AGO3,AKT1,ANKRD6,ANKRD9,ARHGAP32,ARID1A,ATG7,ATP6V0A1,ATXN2,B4GALNT4,BAG6,BAHD1,BCL11A,BCL2,BCR,BMP1,BRCA1,BRINP2,CACNA1A,CACNA2D1,CAD,CAMKK2,CANT1,CAV2,CCNT1,CD164,CDC42EP3,CDH22,CHAF1A,CHST1,CLIP3,CLNS1A,CNST,COASY,CRYAB,CYBB,CYCS,CYP3A5,DAZAP2,DCAF1,DCBLD1,DCP2,DDOST,DIMT1,DLGAP1,DLST,DMXL1,DNAJA2,DNM2,DPYSL5,DTX4,EIF2B5,ELOA,ENC1,EP300,EPAS1,EPS8,ERCC3,ERCC5,ERI3,ETHE1…	259
Infectious Diseases	Infection by RNA virus	7.51e-13		-0.768	ABCB1,ABTB1,ACPP,ADK,AFG3L2,AGAP2,AGO3,AKT1,ALB,ALOX5,AMPH,ANKRD6,ANKRD9,ANXA2,AP1B1,APOA1,APOE,ARHGAP32,ARID1A,ATG5,ATG7,ATP6V0A1,ATRAID,ATXN2,B4GALNT4,BAG6,BAHD1,BCL11A,BCL2,BCL2L2,BCR,BMP1,BRCA1,BRINP2,BSG,C1R,C4A/C4B,CACNA1A,CACNA2D1,CAD,CAMK1,CAMKK2,CANT1,CAV2,CBL,CBLB,CCNT1,CCR1,CD164,CD22,CD28,CD300LF,CD36,CD55,CDC42EP3,CDH22,CDK15,CEACAM1,CHAF1A,CHRNA4,CHRNB2,CHST1,CLIP3,CLNS1A,CLTC,CNST,…	374
Behavior	Anxiety	7.66e-13		-0.053	ADCYAP1R1,AKAP11,APBA2,APOE,ARHGEF9,ARX,ATP1A2,ATP1A3,BACE1,BAG1,BMPR1A,BRINP1,CAMK2A,CAMK2B,CCDC141,CDK5,CDKL5,CDKN2A,CHL1,CHRNA4,CHRNB2,CLCN6,CNR1,CNR2,CPEB3,CREB1,DDR1,DIXDC1,DLG4,DLGAP3,DPYSL2,DYNC1LI1,EFNA2,EHMT1,ELAVL4,ERBB4,FKBP5,GABBR1,GABBR2,GAD2,GIT1,GRIA1,GRIA4,GRIN2B,GRM5,GRN,GTF2I,HDAC5,HTT,IGF1,IGF1R,INSR,KALRN,KCNIP3,KCNJ6,KIF13A,KLF9,LGALS1,LMTK3,LRRC7,LRRN1,LYPD1,LZTS1,MAPK1,MAPK…	105
Cell Cycle	Cell cycle progression	8.45e-13	Decreased	-2.723	ABL1,ABTB1,ACKR3,ADAM12,ADGRL2,ADORA2B,AHSG,AKT1,ANAPC11,ANGPTL2,APBB1,APC,APOE,ARHGAP32,ARID1A,ARRB2,ARX,ASCL1,ASNS,ATAT1,ATG5,BAD,BAK1,BANF1,BANP,BAZ1A,BCAR1,BCCIP,BCL2,BCL2A1,BCL2L11,BCR,BLNK,BMP2,BMPR1A,BOP1,BRCA1,BRINP1,BRINP2,BTG3,BTK,BTRC,BUB3,C1QBP,C6orf89,C8orf44-SGK3/SGK3,CAB39,CABLES1,CACUL1,CAMK2A,CAMK2G,CAPN2,CAST,CAV1,CBL,CBX2,CCNC,CCND2,CCNE2,CCNG2,CCNK,CCNT1,CD28,CD40,CDC14A,CDC16…	440
Cancer,Organismal Injury and Abnormalities,Renal and Urological Disease	Development of urinary tract tumor	8.74e-13		0.342	ABCB1,ABCG4,ABHD11,ACADS,ACOT7,ACVR1B,ACVR2A,ADAM19,ADAM23,ADORA2B,AIDA,AKT1,ALB,ALDH5A1,ALDH7A1,AMBP,ANAPC4,ANXA2,ANXA5,AOX1,APC,ARHGAP35,ARHGAP39,ARHGAP5,ARID1A,ARID1B,ARX,ASNS,ATAD5,ATG7,ATP11B,ATP1A2,ATXN1,AXIN2,BAG1,BASP1,BHLHE40,BLVRB,BPGM,BRCA1,BRK1,BRPF3,BSG,BST1,BTAF1,BTG3,BTRC,C11orf68,CADM1,CADM2,CALCRL,CANT1,CCDC120,CCDC82,CCNE2,CCR1,CD79B,CDC14B,CDC34,CDC42EP3,CDC6,CDK5RAP2,CDKN1B,CD…	415
Cell Signaling	Small GTPase mediated signal transduction	9.84e-13		0.411	ABI2,ABL2,ABR,ADCYAP1R1,ADGRG1,ALS2,APOA1,ARFIP2,ARHGAP18,ARHGAP24,ARHGAP31,ARHGAP32,ARHGAP35,ARHGAP42,ARHGAP44,ARHGAP5,ARHGDIA,ARHGDIB,ARHGEF1,ARHGEF11,ARHGEF18,ARHGEF9,ARL3,AUTS2,BNIP2,BRK1,CAMK2D,CAVIN4,CCDC125,CDC42EP4,CDC42SE1,CDH13,CDH2,CDON,CHUK,CRKL,CTNNAL1,DAB1,DHCR24,DLC1,DNM2,DOK3,EPHB2,EPS8,F2R,GNA12,GNA13,GRAP,GRB2,HMOX1,ICMT,IGF1,ITGB1,KALRN,KANK1,KRIT1,KSR1,LIMK1,LPAR2,MCF2L,MRAS,M…	100
Embryonic Development,Organismal Development	Development of body trunk	9.86e-13	Decreased	-2.533	AACS,ABCA1,ABL1,ACADM,ACKR3,ACVR2A,ACVR2B,ADAM19,ADAMTS1,ADRM1,AEBP1,AFAP1,AFF4,AGAP2,AHI1,AKIP1,AKT1,ALB,AP1B1,APC,APOA1,APOE,APRT,ARHGAP35,ARHGAP5,ARID1A,ARRB2,ASCL1,ASL,ATG7,ATP2A2,ATP2B2,ATXN1,BAG4,BAG6,BAK1,BBS7,BCAR1,BCL11B,BCL2,BCL2L11,BID,BMP2,BMPR1A,BRCA1,BTRC,C1GALT1,C1orf127,C2CD3,CACNA1C,CACNA1D,CACNB4,CADM1,CALCRL,CAMK2D,CAPN3,CAPNS1,CARD6,CASP8,CASZ1,CAV1,CAV2,CBL,CBX2,CCDC39,CCND2,…	453
Cancer,Organismal Injury and Abnormalities,Renal and Urological Disease	Development of renal tumor	1.25e-12		0.152	ABCB1,ABCG4,ABHD11,ACADS,ACOT7,ACVR1B,ACVR2A,ADAM19,ADAM23,ADORA2B,AIDA,AKT1,ALB,ALDH5A1,ALDH7A1,AMBP,ANAPC4,ANXA2,ANXA5,AOX1,APC,ARHGAP35,ARHGAP39,ARHGAP5,ARID1A,ARID1B,ARX,ASNS,ATAD5,ATG7,ATP11B,ATP1A2,ATXN1,AXIN2,BAG1,BASP1,BHLHE40,BLVRB,BPGM,BRCA1,BRK1,BRPF3,BSG,BST1,BTAF1,BTG3,BTRC,C11orf68,CADM1,CADM2,CALCRL,CANT1,CCDC120,CCDC82,CCNE2,CCR1,CD79B,CDC14B,CDC34,CDC42EP3,CDC6,CDK5RAP2,CDKN1B,CD…	413
Tissue Development	Organization of nervous tissue	1.27e-12		-0.737	ADGRL2,ADGRL3,AGRN,ANK3,APBB1,APOE,ATP2B2,CAMK1,CHL1,CNR1,CTNND2,CTTNBP2,DACT1,DAG1,DCC,FLNA,FLRT3,GPM6A,IGSF9,INA,IQSEC3,ITGB1,L1CAM,LAMB2,LRP4,LRRC4,LRRTM2,MAOA,MAPT,MECP2,MYO5A,Nedd4,NFASC,NLGN1,NLGN2,NLGN3,PAK3,PCDHGC4,PTPRO,RAB39B,SHANK2,SHANK3,SLC7A11,SLC9A6,SLITRK2,SOD1,SPARCL1,SPTBN2,SYN1,TNF,TNR,TUBA1A,TUBB,VCP,WNT5A,WNT7A	56
Cardiovascular System Development and Function,Organ Morphology,Organismal Development	Morphology of heart	1.45e-12			ABCA1,ABCA5,ABCC1,ABCC4,ABL1,ABL2,ACADM,ACKR3,ACSL1,ADAM12,ADAM15,ADAM19,ADAM9,ADCY5,ADCY6,ADGRG1,ADK,AGO2,AKT1,ANGPT2,APOB,APOE,ARHGEF11,ASB2,ATP2A2,ATP2A3,ATP6V1E1,ATXN1,BAG3,BCAR1,BCL2,BGN,BMPR1A,CACNA1C,CACNA1D,CACNA1H,CACNA2D1,CACNB1,CACNB3,CACNB4,CALCRL,CAMK2D,CAPN1,CAPN2,CAPNS1,CASP8,CAST,CASZ1,CAV1,CCND2,CCNT1,CD36,CDC42EP3,CDH2,CDK5R1,CDK5RAP1,CDK6,CDK9,CDKN1B,Cdkn1c,CHGA,CIAPIN1,CIB1,CI…	321
Cancer,Hematological Disease,Immunological Disease,Organismal Injury and Abnormalities	Plasma cell dyscrasia	1.52e-12			ABCB1,ABL1,ADAM9,AKT1,AKT1S1,AMPH,ANXA2,ANXA4,ANXA5,APBA1,APC,APOE,ARHGAP33,ARID1A,ATP1B1,ATP2B2,ATP6V1E1,BCAN,BCAT1,BCL11A,BCL2,BCL2L11,BRCA1,BTK,CASP8,CAV1,CBX2,Ccl6,Ccl9,CCND2,CCNG2,CD28,CD36,CD47,CDC27,CDKN1B,CDKN2A,CDKN2B,CHAF1A,CHGA,CHUK,CNTFR,CRYAB,CSF2RA,CSF2RB,CSF3R,CSMD1,CXXC5,DAP,DCC,DIAPH1,DNMT3A,E2F2,ECI2,EHMT1,EIF4E3,EMB,ENAH,EP300,F11R,FAS,FASN,FBXO9,FGFR2,FGFR3,FKBP1A,FLNA,FOXO3,F…	209
Developmental Disorder,Neurological Disease	Congenital anomaly of central nervous system	1.67e-12	Increased	2.556	ACADM,ACVR1B,ADGRG1,AHI1,AMPD2,Ank2,APBB1,APOB,ARHGAP35,ARID1A,ARID1B,ARX,ATP2C1,B3GALNT2,BAG6,BMPER,BRCA1,CAMTA1,CASK,CCDC88C,CCND2,CDK5,CDK5RAP2,CDON,CECR2,CERS1,CNN3,CSTB,CTNNBIP1,DAG1,DCC,DCLK1,DCX,DLL1,DLX5,DMRTA2,DNM1L,DRAXIN,E2F5,E2F6,EFNB1,EML1,EP300,EPG5,ERCC5,ERMARD,EXOSC9,FGFR2,FKBP1A,FLNA,FOXG1,GMPPB,GPR161,HDAC4,HECTD1,HEPACAM,HHAT,IFT122,IFT57,JMJD6,KIF5C,L1CAM,LARGE1,LHX2,LMO4,LRP6…	137
Cancer,Organismal Injury and Abnormalities,Renal and Urological Disease	Kidney adenocarcinoma	1.75e-12			ABCB1,ABCG4,ABHD11,ACADS,ACOT7,ACVR1B,ACVR2A,ADAM19,ADAM23,ADORA2B,AIDA,AKT1,ALB,ALDH5A1,ALDH7A1,AMBP,ANAPC4,ANXA2,ANXA5,AOX1,APC,ARHGAP35,ARHGAP39,ARHGAP5,ARID1A,ARID1B,ARX,ASNS,ATAD5,ATG7,ATP11B,ATP1A2,ATXN1,AXIN2,BAG1,BASP1,BHLHE40,BLVRB,BPGM,BRCA1,BRK1,BRPF3,BSG,BST1,BTAF1,BTG3,BTRC,C11orf68,CADM1,CADM2,CALCRL,CANT1,CCDC120,CCDC82,CCNE2,CCR1,CD79B,CDC14B,CDC34,CDC42EP3,CDC6,CDK5RAP2,CDKN1B,CD…	412
Developmental Disorder,Neurological Disease,Organismal Injury and Abnormalities	Congenital malformation of brain	1.9e-12	Increased	2.556	ACADM,ACVR1B,ADGRG1,AHI1,AMPD2,Ank2,APBB1,APOB,ARHGAP35,ARID1A,ARID1B,ARX,ATP2C1,B3GALNT2,BAG6,BMPER,BRCA1,CAMTA1,CASK,CCDC88C,CCND2,CDK5,CDK5RAP2,CDON,CECR2,CERS1,CNN3,CSTB,CTNNBIP1,DAG1,DCC,DCLK1,DCX,DLL1,DLX5,DMRTA2,DNM1L,DRAXIN,E2F5,E2F6,EFNB1,EML1,EP300,EPG5,ERMARD,EXOSC9,FGFR2,FKBP1A,FLNA,FOXG1,GMPPB,GPR161,HDAC4,HECTD1,HEPACAM,HHAT,IFT122,IFT57,JMJD6,KIF5C,L1CAM,LARGE1,LHX2,LMO4,LRP6,MAP1B…	136
Cancer,Organismal Injury and Abnormalities,Renal and Urological Disease	Renal cell carcinoma	2.2e-12			ABCB1,ABCG4,ABHD11,ACADS,ACOT7,ACVR1B,ACVR2A,ADAM19,ADAM23,ADORA2B,AIDA,AKT1,ALB,ALDH5A1,ALDH7A1,AMBP,ANAPC4,ANXA2,ANXA5,AOX1,APC,ARHGAP35,ARHGAP39,ARHGAP5,ARID1A,ARID1B,ARX,ASNS,ATAD5,ATG7,ATP11B,ATP1A2,ATXN1,AXIN2,BAG1,BASP1,BHLHE40,BLVRB,BPGM,BRCA1,BRK1,BRPF3,BSG,BST1,BTAF1,BTG3,BTRC,C11orf68,CADM1,CADM2,CALCRL,CANT1,CCDC120,CCDC82,CCNE2,CCR1,CD79B,CDC14B,CDC34,CDC42EP3,CDC6,CDK5RAP2,CDKN1B,CD…	411
Cellular Movement	Cell movement of brain cells	2.3e-12		-0.683	APC,ASTN1,BMPR1A,CCDC141,CDK5,CDK5R1,CELSR2,CHL1,CTNNA2,CX3CL1,CXCL3,DAB1,DCLK1,DCX,DISC1,EFNB1,EPHB2,FLNA,FOXG1,FUT10,GNA12,GNA13,IGF1R,ITGB1,KIT,KITLG,L1CAM,LMO4,MYH10,MYL12A,NFIA,NOTCH1,NR1D1,NRCAM,NTRK2,PDPK1,POU3F2,POU3F3,PRKCD,PRKCZ,PTK2,PTN,PTPRZ1,RBFOX2,RELN,RHOA,RIC8A,ROBO1,ROBO2,RTN4,SEMA3A,SLC12A2,SOCS7,ST8SIA2,TIAM2,TIMP1,TNR,TRIO,UNC5D	59
Cardiovascular Disease,Cardiovascular System Development and Function,Organ Morphology,Organismal Development,Organismal Injury and Abnormalities	Abnormal morphology of heart	2.36e-12			ABCA1,ABCA5,ABCC1,ABCC4,ABL1,ABL2,ACADM,ACKR3,ACSL1,ADAM12,ADAM15,ADAM19,ADAM9,ADCY5,ADCY6,ADGRG1,ADK,AGO2,AKT1,ANGPT2,APOE,ARHGEF11,ASB2,ATP2A2,ATP2A3,ATP6V1E1,ATXN1,BAG3,BCAR1,BCL2,BGN,CACNA1C,CACNA1D,CACNA1H,CACNA2D1,CACNB1,CACNB3,CACNB4,CALCRL,CAMK2D,CAPN1,CAPN2,CAPNS1,CASP8,CAST,CAV1,CCND2,CCNT1,CD36,CDC42EP3,CDH2,CDK5R1,CDK5RAP1,CDK6,CDK9,CDKN1B,CHGA,CIAPIN1,CIB1,CISD2,CLEC4E,CPT1A,CREB1,CR…	302
Nervous System Development and Function,Neurological Disease,Organ Morphology,Organismal Development,Organismal Injury and Abnormalities	Abnormal morphology of hippocampus	2.38e-12			ABI2,APBB1,APOE,BAD,BBS7,BCL2L11,BID,BRINP1,BRSK1,BRSK2,CAMK2A,CAV1,CDK5,CDK5R1,CDKN1B,CKB,CR1L,CTNNA2,CTSB,CTSV,DAB1,DBN1,DMRTA2,DYRK1A,EIF4EBP2,ESCO2,GRIA2,HDAC2,HIVEP2,HSD11B1,KIF1B,L1CAM,LHX2,LIMK1,MAN2C1,MANBA,MAP1B,MAP2,MBOAT7,MDK,MECP2,Mt3,NCAM1,NFIA,NFIB,NPAS3,OTX1,POU3F3,PSEN1,PURA,SHANK3,SLC1A2,SOCS7,SOD2,SOX11,ST8SIA2,TLR3,TNR,TRIO,VLDLR,YES1,ZNF521	62
Developmental Disorder,Neurological Disease,Organismal Injury and Abnormalities	Congenital encephalopathy	2.6e-12	Increased	2.556	ACADM,ACVR1B,ADGRG1,AHI1,AMPD2,Ank2,APBB1,APOB,ARHGAP35,ARID1A,ARID1B,ARX,ASNS,ATP2C1,B3GALNT2,BAG6,BMPER,BRCA1,CAMTA1,CASK,CCDC88C,CCND2,CDK5,CDK5RAP2,CDON,CECR2,CERS1,CNN3,CSTB,CTNNBIP1,DAG1,DCC,DCLK1,DCX,DLL1,DLX5,DMRTA2,DNM1L,DRAXIN,E2F5,E2F6,EFNB1,EML1,EP300,EPG5,ERMARD,EXOSC9,FGFR2,FKBP1A,FLNA,FOXG1,GMPPB,GPR161,HDAC4,HECTD1,HEPACAM,HHAT,IFT122,IFT57,JMJD6,KIF5C,L1CAM,LARGE1,LHX2,LMO4,LRP6,…	137
Cancer,Organismal Injury and Abnormalities	Clear cell neoplasm	2.77e-12			ABAT,ABCB1,ABCG4,ABHD11,ACADS,ACVR1B,ACVR2A,ADAM23,AGPAT2,AIDA,AKT1,ALB,ALDH5A1,ALDH7A1,ANAPC4,APC,APOE,ARHGAP35,ARHGAP39,ARHGAP5,ARID1A,ARID1B,ARX,ATG7,ATP11B,ATP1A2,ATXN1,AXIN2,BCL2,BHLHE40,BRCA1,BRK1,BRPF3,BTAF1,BTRC,C11orf68,CADM1,CADM2,CANT1,CCDC120,CCDC82,CCNE2,CDC14B,CDC42EP3,CDC6,CDK5RAP2,CDKN1B,CDKN2A,CHUK,CP,CPEB2,CREBRF,CSF2RB,CSF3R,CSMD1,CTC1,CTNNA2,CUL7,CUL9,CYP3A5,DAD1,DAPK1,DCBLD1,…	353
Cell-To-Cell Signaling and Interaction,Cellular Assembly and Organization,Cellular Function and Maintenance,Tissue Development	Organization of synapse	2.94e-12			ADGRL2,ADGRL3,AGRN,ANK3,APBB1,APOE,ATP2B2,CAMK1,CTNND2,CTTNBP2,DACT1,DAG1,FLNA,FLRT3,GPM6A,IGSF9,IQSEC3,L1CAM,LAMB2,LRP4,LRRC4,LRRTM2,MAPT,MECP2,MYO5A,Nedd4,NFASC,NLGN1,NLGN2,NLGN3,PAK3,PCDHGC4,PTPRO,RAB39B,SHANK2,SHANK3,SLC7A11,SLC9A6,SLITRK2,SPARCL1,SYN1,TNF,TNR,TUBA1A,TUBB,VCP,WNT5A,WNT7A	48
Cell Morphology,Cell-To-Cell Signaling and Interaction,Nervous System Development and Function	Plasticity of synapse	2.99e-12	Decreased	-3.383	ADD2,ADGRB1,Aff2,APOE,ARHGEF9,ATP2B2,BACE1,BRSK1,CACNB4,CAMK2A,CAMK2B,CAMK2G,CDK5,CPEB3,CPLX1,CPLX2,CTNND2,CX3CL1,DBN1,DLG4,DLGAP3,EHMT1,EIF4EBP2,EPHB2,GRIA1,GRIA2,GRIA3,GRIK2,GRIN2B,GRM5,HTT,INPPL1,JPH3,JPH4,KALRN,Kcnn2,KDR,KIT,KLF9,KSR1,LZTS1,MAP1A,MAPT,MECP2,MYO6,NCDN,NFATC4,NLGN3,NPAS4,NSMF,NTRK2,PCDH8,PIP5K1C,PLK3,PPFIA3,PSEN1,RAB11A,RAB8A,RIMS1,SHANK3,SHISA9,SIPA1L1,SNAP91,SRCIN1,SYNGAP1,SY…	70
Cellular Assembly and Organization,Cellular Function and Maintenance	Organization of actin cytoskeleton	3.17e-12		-0.813	ABL1,ABL2,ABR,ADAM12,AFAP1,ALDOA,AMOT,ARAP1,ARFIP2,ARHGAP12,ARHGAP17,ARHGAP18,ARHGAP35,ARHGAP44,ARHGDIA,ARHGEF1,ARHGEF17,ARHGEF18,ATP2C1,AUTS2,BCAR1,BCL2,BCR,BRK1,BRSK2,BST1,CAPN10,CD47,CD82,CDC42BPA,CDC42BPB,CDK5,CDK5R1,CDKN1B,CDKN2A,CORO7/CORO7-PAM16,CSRP1,CTTN,CXADR,DBN1,DCC,DIAPH1,DIXDC1,DLC1,DLG3,DPYSL2,EFNB1,ENAH,EPB41,EPB41L5,EPHA4,EPHA5,EPS8,EVL,EZR,FAT1,FGD1,FGR,FHL3,FLII,FLNA,FOXJ1,FSCN…	142
Gene Expression	Transactivation	3.23e-12		-1.799	ABL1,ABTB1,ACVR1B,ACVR2A,ACVR2B,ADAM12,AKT1,AMPH,ANXA4,APBA1,APBA2,APBB1,APC,API5,APOE,ARHGEF1,ARHGEF11,ARID1A,ASCL1,ATF1,AXIN2,BAG1,BCL2,BCR,BMP2,BRCA1,BTRC,CARD11,CAV1,CBL,CCND2,CCNT1,CD28,CD300LF,CD40,CDK9,CDKN2A,CHUK,CREB1,CRTC1,CTNNBIP1,CUL1,CYB5A,DAB2,DAP3,DTX1,DTX4,E2F1,E2F2,E2F6,EDF1,ELK1,ELK4,EP300,EPAS1,EPHB1,ERBB4,FABP5,FGF13,FOXO3,FOXO4,FRAT1,GAPDH,GAS6,GLIS2,GLIS3,GNA13,GTF2A1,GTF2I,…	244
Cancer,Organismal Injury and Abnormalities	Clear-cell adenocarcinoma	3.23e-12			ABCB1,ABCG4,ABHD11,ACADS,ACVR1B,ACVR2A,ADAM23,AGPAT2,AIDA,AKT1,ALB,ALDH7A1,ANAPC4,APC,APOE,ARHGAP35,ARHGAP39,ARHGAP5,ARID1A,ARID1B,ARX,ATG7,ATP11B,ATP1A2,ATXN1,AXIN2,BCL2,BHLHE40,BRCA1,BRK1,BRPF3,BTAF1,BTRC,C11orf68,CADM1,CADM2,CANT1,CCDC120,CCDC82,CCNE2,CDC14B,CDC42EP3,CDC6,CDK5RAP2,CDKN1B,CDKN2A,CHUK,CP,CPEB2,CREBRF,CSF2RB,CSF3R,CSMD1,CTC1,CTNNA2,CUL7,CUL9,CYP3A5,DAD1,DAPK1,DCBLD1,DCP1B,DENND5A…	350
Cellular Function and Maintenance,Molecular Transport	Exocytosis	3.3e-12		-1.415	ABCA1,ADGRL2,AKT1,AMPH,APBA1,APBA2,ARHGAP17,ASPSCR1,ATP2A2,ATP6AP1,CACNA1A,CACNA1C,CACNA1D,CADPS,CAMK2A,CCR1,CD244,CDK16,CDK5,CHGA,CLASP1,CLASP2,CPLX1,CPLX2,CX3CL1,ENTPD1,ERC2,EXOC8,F2R,FCGR3A/FCGR3B,FEZ2,FGB,GNAI3,GUSB,HAP1,HPS6,HTT,IGF1,IGF1R,IRAK1,JAGN1,KIT,KITLG,MYD88,MYH10,MYO1G,MYO5A,NCAM1,NTN1,PCLO,PECAM1,PFN2,PIK3C2A,PIP5K1C,PITPNA,PLA2G6,PLCG1,PLCL1,PPFIA3,PRKCA,PRKCD,RAB11A,RAB3A,RAB3C,…	94
Cell Morphology,Nervous System Development and Function,Tissue Morphology	Morphology of dendrites	3.62e-12			ACTL6B,APOE,ATXN1,BMPR1A,CACNA1A,CAMKK1,CAMKK2,CAPRIN1,CAV1,CCND2,CD47,CDK5,CLASP2,CLSTN1,CNTN1,DCX,DISC1,DPYSL4,DPYSL5,EHMT1,ERBB4,Foxp2,GIT1,GRIA1,GRID2,GRIN3A,GRIP1,GRM5,HTT,KALRN,LMNB1,LRRK2,MAP1A,MAP1B,MAP2,MAPK8IP2,MAPT,MYH10,MYO6,NAMPT,Nedd4,NTRK2,OPHN1,PARD3,PCDH9,PFN2,PLXNA2,RHOA,RNF2,SEMA5A,SEMA5B,SEZ6,SORBS2,SOX11,Spg20,SYNGAP1,TGFBR2,TMEM59,ZNF423	59
Organismal Development	Growth of organism	3.71e-12	Decreased	-2.195	AARS,ABCA1,ABCB1,ABCC1,ABL2,ACACA,ACOX1,ACSL5,ACSL6,ACVR1B,ACVR2A,ACVR2B,ADAMTS1,ADH5,ADNP,AFAP1L1,AGO1,AGO2,AGO3,AKT1,ANKRD6,ANXA7,APBA1,APBA2,APC,APLP1,APOA1,APOE,ARHGAP5,ARID1A,ARX,ASCL1,ATG5,ATXN2,BCL2,BCL2A1,BMP2,BMPR1A,BRCA1,BYSL,C8orf44-SGK3/SGK3,CAMK2B,CAMKK1,CASP8,CBR1,CBX2,Cd24a,CD36,CDC7,CDK11A,CDK6,CDKN1B,Cdkn1c,CDKN2A,CDON,CEP120,CHAF1A,CHEK1,CNR1,CNR2,COMP,COQ3,CRCP,CREB1,CTC1,CTNNB…	348
Connective Tissue Development and Function,Tissue Development	Growth of connective tissue	4.19e-12		-0.467	ABL1,ACACA,ACVR2A,ADIPOR1,AEBP1,AKT1,ALDH3A2,ALOX5,ANXA2,APC,ARHGAP32,ARHGEF11,ATF1,ATG5,ATIC,ATRAID,B4GALT7,BABAM2,BAD,BCAR1,BCL11B,BCL2,BCL2L2,BCR,BGN,BMP2,BMPR1A,BRCA1,BRPF1,BTK,BTRC,C8orf44-SGK3/SGK3,CAPNS1,CASK,CASP8,CAV1,CBL,CBX2,CCND2,CCNG2,CD244,CD28,CD40,CD83,CDC6,CDH13,CDK6,CDKN1B,Cdkn1c,CDKN2A,CDKN2B,CEACAM1,CHGA,CHUK,CIB1,CIRBP,CLTC,CNR1,CNR2,COMP,CREB1,CTC1,CTSB,CTSD,CTSV,CXCL3,DDX5,…	285
Cancer,Organismal Injury and Abnormalities,Reproductive System Disease	Breast carcinoma	4.94e-12		-0.154	ABAT,ABCA2,ABCA9,ABCC5,ABI2,ABL1,ABL2,ABR,ACOT9,ACTL6B,ACVR1B,ACVR2A,ADAM23,ADAMTS1,ADAMTS10,ADAMTS4,ADARB2,ADCY3,ADCY6,ADNP,AGPAT2,AHDC1,AKAP6,AKT1,ALDH1B1,ALDH1L1,ALOX5,AMOT,AMOTL2,AMPH,ANGPTL2,ANKRD6,ANXA9,AOX1,AP3B2,APBB1,APC,APOBR,ARHGAP19,ARHGAP31,ARHGAP35,ARHGAP39,ARID1A,ARMCX4,ARPC5L,ASB10,ASTN2,ATP1A1,ATP8B2,ATXN2,AXIN2,B3GNT5,B4GALNT1,BAG1,BAHD1,BAK1,BCAT1,BCCIP,BCL11B,BCL2,BCR,BEX1,BGN…	639
Organismal Injury and Abnormalities	Visceromegaly	5.26e-12			ABCA1,ABCA5,ABCA7,ABCC1,ABCC4,ABCD3,ABL1,ACKR3,ACSL1,ACVR2B,ADCY5,ADCY6,ADD2,ADGRG1,ADK,AGL,AGO2,AKT1,ANGPT2,ANXA7,APC,APOE,ARHGEF1,ASB2,ATP2A2,ATP2A3,ATP6V1E1,ATXN1,B3GNT5,BAG3,BAG6,BAK1,BCAT2,BCL2,BCL2L11,BGN,BLNK,BTK,C4A/C4B,CACNA1C,CACNA1D,CACNA1H,CACNA2D1,CACNB1,CACNB3,CACNB4,CAMK2D,CAPNS1,CASP8,CAST,CAV1,CBFA2T3,CBL,CCNT1,CD28,CD36,CD40,CD47,CDC42EP3,CDH2,CDK5R1,CDK5RAP1,CDK9,CDKN1B,CDKN2B,…	314
Nervous System Development and Function,Tissue Morphology	Density of neurons	5.73e-12	Decreased	-2.345	ABL2,ADGRB1,APOE,ARHGAP32,BACE1,BMPR1A,CAPNS1,CHN1,CHRNB2,CNR1,CREB1,CRMP1,CTNND2,DISC1,DLG4,DNM1L,DSCAM,DYRK1A,EFNB3,EIF4EBP2,ELK1,EPHB1,EPHB2,EPHB3,ERBB4,FBXO2,FOXO6,GABRB3,GALNS,GAP43,GDA,GNAO1,GPM6A,GRID2,GRIN3A,GRIP1,GRM5,GRN,HLA-A,HTT,IGF1,IQSEC3,KALRN,KIF1A,LRRC4,MAPT,MDGA1,MECP2,MEF2A,Nedd4,NRCAM,NTRK2,NTRK3,OPHN1,PCDHGC4,PLXNB1,PPP1R9A,PSEN1,PTPRF,RHOA,RND2,RTN4,SCN1B,SDK1,SLITRK2,SLITRK…	72
Cellular Assembly and Organization,Cellular Function and Maintenance	Quantity of cellular protrusions	5.86e-12	Decreased	-2.105	A2M,ABL1,ADAMTS4,APOE,ARHGAP44,ARID1B,ARSA,ATP2C1,ATXN2,BACE1,BAG4,BCL2,BMP2,BSG,CDK5,CDK5R1,CLSTN1,CRMP1,CTTN,DAAM1,DIAPH1,DLG3,DNM1L,DOCK5,DPYSL4,EIF4EBP2,ENAH,ERBIN,EZR,FSCN1,GAP43,GDA,GIT1,GPM6A,GPX4,GRIP1,HAP1,HTT,IFT57,IGF1,INPPL1,ITGA8,KALRN,KIF13B,KIF3A,KIF5A,L1CAM,LRPAP1,MAOA,MAP1B,MAPK10,MAPT,MMP2,MSN,MYO5A,MYO6,NTN1,NTRK2,NTRK3,PALM,PCYT1B,PFN2,PLAUR,PLEC,PLXNA3,PLXNA4,PPARG,PRKG1,PSEN…	85
Cell Morphology,Nervous System Development and Function	Innervation	6.32e-12		-1.058	ADCY3,AGA,AGRN,ALS2,ARHGAP35,BACE1,BCL2L2,CACNA1D,CACNB3,CCDC141,CDH6,CDK5R1,CHN1,CLIP3,DCC,DLG3,DLG4,DLX5,DNER,EFNA2,EFNB3,EPHA4,EPHB2,EPHB3,ERBB4,FBXO45,FGFR3,GABRB3,GAD1,GAP43,GFRA1,GRIA2,GRID2,IGF1,KAT6A,KCNMA1,L1CAM,LRIG1,LRIG2,MAPK1,NDN,NFATC2,NFATC4,NOG,NPTXR,NR2F1,NTRK2,NTRK3,PLCB4,PLXNA4,PRKCG,PSAP,PTGER2,PTPN13,RIMS1,RIMS2,RNF165,ROBO2,SEMA3A,SERPINE2,SEZ6,SEZ6L,SEZ6L2,SMAD9,SOD1,SULF1,…	76
Cell-To-Cell Signaling and Interaction,Nervous System Development and Function	Excitatory postsynaptic potential	7.02e-12		0.815	ADCY1,ARHGEF9,ATXN1,CACNA1A,CACNG8,CADPS,CAMK2A,CAPRIN1,CD47,CDK5,CELF4,CLSTN1,CNR1,CPLX1,CPLX2,DACT1,DGKI,DLGAP2,DLGAP3,DNM3,EHMT1,EIF4EBP2,EPHA4,GRIA2,GRIA3,GRIA4,GRID2,GRIK2,GRIK5,GRIN2B,GRIPAP1,GRM5,HTT,JPH3,JPH4,KALRN,LRRK2,LZTS1,MAPK8IP2,MECP2,MPP2,Nedd4,NLGN3,NPAS4,NRXN1,NTRK2,OPHN1,PFN2,PIP5K1C,PPP1R9A,PTGER2,RELN,RIMS1,SERPINE2,SEZ6,SHANK2,SHANK3,SLC9A9,SNAP25,SNAP91,SORBS2,SRCIN1,STX1B,…	68
Cellular Movement	Homing of cells	7.02e-12		0.355	A2M,ABCC1,ABL1,ACKR3,AFP,AKT1,ALOX5,AMOT,ANGPT2,ANGPTL2,ANXA2,APOA1,APOE,ARRB2,BCAR1,BCL2,BCR,BMP2,BRMS1,BST1,C1QBP,C3AR1,C4A/C4B,C5AR2,CAPG,CAPN2,CAV1,CBL,Ccl6,Ccl9,CCR1,CCR3,CCRL2,CD28,CD36,CD37,CD40,CD47,CD82,CDH13,CEACAM1,CHGA,CHST2,CHUK,CNR1,CNR2,COL4A3BP,CREB3,CRKL,CSF2RA,CSF3R,CX3CL1,CXADR,CXCL3,CYBB,DDR1,DIAPH1,DOCK5,DUSP6,EDNRB,EFNB1,EFNB2,ELN,ENAH,EPHB1,EPHB2,ERBB4,F2R,FAS,FBN1,FGR,FPR1…	254
Cellular Development,Cellular Growth and Proliferation,Connective Tissue Development and Function	Proliferation of fibroblast cell lines	7.03e-12		-1.027	A2M,ABL2,ACKR3,AKR1B1,AKT1,ALDOA,ALOX5,ANGPT2,ARHGAP32,ARHGEF1,ARHGEF11,ASPSCR1,ATG3,ATG5,ATG9A,ATIC,BACH2,BCAR1,BMP2,BOP1,BRCA1,BRF1,BRINP1,BRPF1,BTG3,BTRC,CAPRIN1,CAST,CAV1,CBL,CD248,CDC14B,CDC25A,CDH13,CDK6,CDKN1B,CDKN2A,CDKN2B,CEACAM1,CHEK1,CIRBP,CLTC,CREB1,CSF2RA,CSF2RB,CSTF2,CTSD,CUL1,CUL7,DCAF1,E2F1,E2F2,E2F7,EBNA1BP2,EIF3C,EIF4E3,EIF6,ERBB4,ERO1A,EZH2,F2R,FGFR2,FGFR3,FMN2,FOXO3,FOXO4,GADD…	192
Psychological Disorders	Hyperactive behavior	7.09e-12	Increased	5.087	ABCA2,ABHD12,ABR,ACTL6B,ADCY1,ADCYAP1R1,AKT1,AP3B2,ARHGEF11,ARSA,ATP1A3,ATXN2,BACE1,BCR,BRINP1,CACNA1B,CACNA1G,CAMK2A,CBL,CCDC141,CDK5R1,CDKL5,CHRNB2,CLSTN2,CNR1,DDR1,DISC1,EPHB2,ERBB4,FEZ1,GABBR1,GABBR2,GABRB3,GNAO1,GRIA1,GRIA2,GRIA4,GSTM5,HIVEP2,HTT,KALRN,KCNC1,KCNC3,KCNQ2,LIMK1,LMTK3,LRRC4,LRRC7,MAPT,MGLL,NAMPT,NLGN3,NPAS3,OPHN1,PCDH9,PDE1B,PDE4DIP,PLA2G6,PLCB1,PRKAR2B,PSAP,PSEN1,PTCHD1,PTPRF,…	79
Cancer,Hematological Disease,Immunological Disease,Organismal Injury and Abnormalities	Mature B-cell lymphoma	7.54e-12			ABL1,ADAM9,ALDH1L2,ALOX5,AMPH,ANXA2,ANXA4,AP4B1,APBA1,ARHGAP17,ARHGEF1,ARID1A,ARID1B,ATP1A2,ATP2B2,BCAT1,BCL11B,BCL2,BCL2L11,BCL7A,BRSK1,BTK,CAD,CAMTA1,CARD11,CASP8,CAV1,CBX2,CCDC97,CCND2,CD101,CD22,CD36,CD40,CD79B,CDC27,CDC34,CDK6,CDKN2A,CELSR2,CEP112,CHAF1A,CHGA,CHUK,CIC,CNTFR,CORO2A,CSF3R,CTNNA2,DCC,DCHS1,DCP1B,DIAPH1,DMXL1,DNMT3A,DTX1,DUSP27,E2F1,E2F2,ECI2,EP300,EZH2,F11R,FASN,FAT1,FCGR3A/FCG…	227
Developmental Disorder,Embryonic Development,Organismal Development,Tissue Morphology	Abnormal morphology of embryonic tissue	7.85e-12			ABL1,ABL2,ACKR3,ACVR1B,ACVR2A,ACVR2B,ADAM19,ADNP,AGO2,AMOT,APBB1,ARHGAP35,ARHGEF11,ARID1A,ARRB2,ASCL1,ASTN1,ATP2C1,B9D1,BAG6,BCL11B,BCL2,BLOC1S2,BMP1,BMP2,BMPER,BMPR1A,BRCA1,BRSK1,BRSK2,CACNA1A,CACNA1C,CAPNS1,CASP8,CCND2,CCNE2,CDC25A,CDH2,CDH4,CDK5,CDK5R1,Cdkn1c,CDON,CHM,CHUK,CR1L,CTNNBIP1,CTSV,CXADR,DAB1,DAB2,DACT1,DAD1,DAG1,DCX,DLC1,DLD,DLX1,DLX2,DLX5,DMRTA2,DNER,DPH1,E2F7,ECSIT,EFNB1,EFNB2,EGL…	248
Nervous System Development and Function,Neurological Disease,Organ Morphology,Organismal Development,Organismal Injury and Abnormalities	Abnormal morphology of forebrain	7.86e-12			ABI2,ADCY1,ADCY3,Ank2,APBB1,ARHGAP35,ARHGAP5,ARNT2,ARSA,ARX,ASCL1,ATP1A2,ATP1B2,B4GALT2,BAG6,BBS7,BLOC1S2,CAV1,CDK5R1,CDK5RAP2,CDKN1B,CDON,CELSR2,CHL1,CHRNB2,CRTAC1,DAB1,DCC,DCLK1,DIAPH1,DLGAP3,DLX5,DMRTA2,DRAXIN,DYRK1A,E2F5,EFNA2,EFNB1,EPG5,EPHA4,FBXO45,FES,GCLM,HAP1,HEY1,HIVEP2,HTT,IGF1,L1CAM,LHX2,LILRB3,MAN2C1,MANBA,MAP1B,MAP2,Marcks,MBOAT7,MECP2,MSI1,Mt3,MYH10,MYO9A,NAGLU,NCAM1,NCAM2,NDN,NDST…	106
Cancer,Organismal Injury and Abnormalities	Advanced malignant tumor	7.87e-12		-0.443	ABAT,ABCA1,ABCB1,ABL1,ABL2,ACKR3,ADAM12,ADAM15,ADAM9,ADAMTS1,AFAP1L1,AFP,AHI1,AHSG,AKT1,ALDH5A1,ALOX5,AMBP,ANGPT2,ANGPTL2,ANK3,ANXA2,ANXA5,ANXA7,APC,APOA1,APOE,ARID1A,ARRB2,ATIC,AXIN2,BACH1,BAK1,BCAR1,BCL2,BCL2L11,BCR,BEX1,BMP2,BMPR1A,BRCA1,BRIP1,BRMS1,BTK,BUD23,C1QBP,C1R,C4A/C4B,CACNA1A,CALHM6,CALU,CAPG,CAPN2,CARD11,CASP1,CASP8,CAV1,CBL,CBR1,Ccl9,CCND2,CD200,CD248,CD28,CD36,CD40,CD47,CD82,CDC25A…	435
Developmental Disorder,Embryonic Development,Organismal Development,Tissue Morphology	Abnormal morphology of embryo	7.93e-12			ABL1,ABL2,ACKR3,ACVR1B,ACVR2A,ACVR2B,ADAM19,ADNP,AGO2,AMOT,APBB1,ARHGAP35,ARHGEF11,ARID1A,ARRB2,ASCL1,ASTN1,ATP2C1,B9D1,BAG6,BCL11B,BCL2,BLOC1S2,BMP1,BMP2,BMPER,BMPR1A,BRCA1,BRSK1,BRSK2,CACNA1A,CACNA1C,CAPNS1,CASP8,CCND2,CCNE2,CDC25A,CDH2,CDH4,CDK5,CDK5R1,Cdkn1c,CDON,CHM,CHUK,CR1L,CTNNBIP1,CTSV,CXADR,DAB1,DAB2,DACT1,DAD1,DAG1,DCX,DLC1,DLD,DLX1,DLX2,DLX5,DMRTA2,DNER,DNM1L,DPH1,E2F7,ECSIT,EFNB1,EFN…	250
Cellular Growth and Proliferation,Connective Tissue Development and Function,Tissue Development	Proliferation of connective tissue cells	8.23e-12		-0.659	ABL1,ACACA,ACVR2A,ADIPOR1,AEBP1,AKT1,ALDH3A2,ALOX5,ANXA2,APC,ARHGAP32,ARHGEF11,ATF1,ATG5,ATIC,ATRAID,B4GALT7,BABAM2,BAD,BCAR1,BCL11B,BCL2,BCL2L2,BGN,BMP2,BMPR1A,BRCA1,BRPF1,BTRC,C8orf44-SGK3/SGK3,CAPNS1,CASK,CASP8,CAV1,CBL,CBX2,CCND2,CCNG2,CD40,CDC6,CDH13,CDK6,CDKN1B,Cdkn1c,CDKN2A,CDKN2B,CHGA,CHUK,CIB1,CIRBP,CLTC,CNR1,CNR2,COMP,CREB1,CTC1,CTSB,CTSD,CTSV,CXCL3,DDX5,DNM1L,DPH1,E2F1,EDNRB,EFNB2,ELN,…	262
Cancer,Hematological Disease,Immunological Disease,Organismal Injury and Abnormalities	B-cell lymphoma	8.23e-12		0.063	ABCA7,ABCC1,ABL1,ABL2,ACSL6,ADAM9,ALDH1L2,ALOX5,AMPH,ANXA2,ANXA4,AP4B1,APBA1,ARHGAP17,ARHGAP42,ARHGEF1,ARID1A,ARID1B,ASAP2,ASB10,ASXL3,ATP1A2,ATP2B2,BAD,BAK1,BAZ2B,BBS7,BCAT1,BCL11B,BCL2,BCL2L11,BCL7A,BRSK1,BTK,BZW2,CACNA1A,CAD,CALCRL,CAMTA1,CARD11,CASP8,CAV1,CBX2,CCDC86,CCDC97,CCND2,CD101,CD22,CD36,CD40,CD79B,CDC27,CDC34,CDH4,CDK6,CDKN2A,CDON,CELSR2,CEP112,CEP250,CHAF1A,CHD6,CHGA,CHRNB2,CHUK,CIC…	364
Cellular Movement,Hematological System Development and Function,Immune Cell Trafficking	Cell movement of leukocytes	8.39e-12	Increased	2.851	ABCA1,ABCC1,ABCC4,ABL1,ACKR3,ADAM15,AKT1,ALB,ALOX5,ALOX5AP,ANGPT2,ANGPTL2,ANXA2,APC,APOA1,APOE,ARHGEF1,ARRB2,ASB2,ATG7,BACH2,BAG4,BCL11B,BCL2,BGN,BID,BMPR1A,BSG,BST1,BTK,C1GALT1,C1QBP,C3AR1,C4A/C4B,C5AR2,CAPG,CASP1,CASP8,CAST,CAV1,CBLB,Ccl6,Ccl9,CCNT1,CCR1,CCR3,CCRL2,CD1D,CD22,CD28,CD300LF,CD302,CD36,CD37,CD40,CD47,CD55,CEACAM1,CHGA,CHST1,CHST2,CHUK,CLEC5A,CLTC,CNR1,CNR2,CR1L,CREB3,CRKL,CRYAB,CSF…	338
Cancer,Organismal Injury and Abnormalities	Advanced stage tumor	8.51e-12		-0.443	ABAT,ABCA1,ABCB1,ABL1,ABL2,ACKR3,ADAM12,ADAM15,ADAM9,ADAMTS1,AFAP1L1,AFP,AHI1,AHSG,AKT1,ALDH5A1,ALOX5,AMBP,ANGPT2,ANGPTL2,ANK3,ANXA2,ANXA5,ANXA7,APC,APOA1,APOE,ARID1A,ARRB2,ATIC,AXIN2,BACH1,BAK1,BCAR1,BCL2,BCL2L11,BCR,BEX1,BMP1,BMP2,BMPR1A,BRCA1,BRIP1,BRMS1,BTK,BUD23,C1QBP,C1R,C4A/C4B,CACNA1A,CALHM6,CALU,CAPG,CAPN2,CARD11,CASP1,CASP8,CAV1,CBL,CBR1,Ccl9,CCND2,CD200,CD248,CD28,CD36,CD40,CD47,CD82,C…	436
Cancer,Hematological Disease,Immunological Disease,Organismal Injury and Abnormalities	B-cell non-Hodgkin lymphoma	9.39e-12		-1.039	ABCA7,ABCC1,ABL1,ABL2,ACSL6,ADAM9,ALDH1L2,ALOX5,AMPH,ANXA2,ANXA4,AP4B1,APBA1,ARHGAP17,ARHGAP42,ARHGEF1,ARID1A,ARID1B,ASAP2,ASB10,ASXL3,ATP1A2,ATP2B2,BAZ2B,BBS7,BCAT1,BCL11B,BCL2,BCL2L11,BCL7A,BRSK1,BTK,BZW2,CACNA1A,CAD,CALCRL,CAMTA1,CARD11,CASP8,CAV1,CBX2,CCDC86,CCDC97,CCND2,CD101,CD22,CD36,CD40,CD79B,CDC27,CDC34,CDH4,CDK6,CDKN2A,CDON,CELSR2,CEP112,CEP250,CHAF1A,CHD6,CHGA,CHRNB2,CHUK,CIC,CNR1,CNT…	347
Cell-To-Cell Signaling and Interaction	Aggregation of cells	9.64e-12		0.26	ABAT,ABCC4,ADAM15,ADORA2B,AKR1B1,AKT1,ALB,AMOT,ANGPTL2,ANXA7,ARID1A,ATG7,ATP1B1,ATP2A3,BLOC1S4,BSG,BTK,CADM1,CANT1,CAPN1,CAST,CBLB,Cd24a,CD36,CD40,CD47,CDH13,CDH2,CDK5R1,CEACAM1,CLNS1A,COMP,CP,CREB1,DAB1,DAB2,EFNB2,ELK1,EMILIN2,ENTPD1,EPHA4,EPHB1,F2R,FADS2,FERMT3,FGB,FPR1,GAS6,GC,GDF15,GNA12,GNA13,GNAZ,GP1BA,GPR132,GPX3,GUCY1A1,GUCY1B1,HBEGF,HCLS1,HIF1A,IGF1,IGF1R,IGHM,IKBKB,ITGA5,ITGAL,ITGB1,ITG…	149
Cancer,Organismal Injury and Abnormalities	Serous neoplasm	9.92e-12			ABCB1,ABCG4,ABL1,ABLIM2,ACAD10,ACPP,ACVR1B,ADCY1,AEBP1,AGPAT2,AK3,AKAP6,ALB,ALDH1L2,ALDH7A1,ANXA2,APC,APCDD1,APOE,APTX,ARHGAP33,ARHGAP35,ARHGEF17,ARID1A,ARID1B,ARRDC1,ASB2,ASTN1,ATP1B1,ATP8B2,ATXN1,AXIN2,B3GALNT1,B3GNT3,BAHD1,BCL2,BCR,BRCA1,BRIP1,BRPF3,BSN,C11orf68,C4A/C4B,C6orf89,CACNA1A,CACNA1C,CAMK2B,CASZ1,CD36,CDC6,CDH13,CDK15,CDKN1B,CDKN2A,CENPA,CEP120,CEP97,CHEK1,CIC,CKAP4,CLASP1,CLUH,CMTM4…	373
Cancer,Organismal Injury and Abnormalities,Respiratory Disease	Respiratory system tumor	1.03e-11		-0.21	ABCA7,ABCB1,ABCB10,ABCC4,ABCC5,ABHD11,ABL1,ABL2,ACOX1,ACSL3,ACVR1B,ACVR2A,ADAM12,ADAM15,ADAM19,ADAM22,ADAM9,ADAMTS1,ADAMTS7,ADCY1,ADCY5,ADCYAP1R1,ADGRB3,ADIPOR1,ADORA2B,AEN,AGO1,AGO2,AGRN,AHI1,AHSG,AKAP6,AKR1B1,AKT1,ALB,ALDH1B1,ALDH1L1,ALDH1L2,ALDOA,ALDOB,ALG1,ALOX5,AMPH,ANGPTL2,ANK3,ANKRD26,ANKS1B,ANTXR2,ANXA2,ANXA9,AOX1,APC,APLP2,APOA1,APOB,APOBR,APOE,ARAP1,ARHGAP15,ARHGAP30,ARHGAP31,ARHGAP33,A…	998
Cancer,Hematological Disease,Immunological Disease,Organismal Injury and Abnormalities	Lymphoplasmacytic lymphoma	1.05e-11			ADAM9,AMPH,ANXA2,ANXA4,APBA1,ATP2B2,BCAT1,BTK,CASP8,CAV1,CBX2,CD22,CD79B,CDC27,CHAF1A,CHGA,CHUK,CNTFR,DCC,DIAPH1,E2F2,ECI2,EP300,F11R,FASN,FGFR2,FKBP1A,FYB1,GEMIN2,GFAP,GIT1,GRIP1,GTF2B,GTF2I,HCLS1,HDAC2,HDAC4,HDAC5,HMOX1,IGFBP3,IKBKG,IMPDH1,KAT6A,KPNA2,KSR1,L1CAM,MAPK8IP1,MAX,MMP2,MPDZ,MXI1,MYD88,NFKBIE,NONO,ORC5,PCNA,PLCG1,POLA1,POLE,POLE4,POR,PPP1R2,PPP3R1,PRIM1,PRIM2,PRKCA,PRKCI,PSIP1,PSMB2,P…	99
Developmental Disorder	Growth Failure	1.23e-11	Increased	4.638	ABCA1,ACACA,ADGRG6,AEBP1,AFF4,AGO2,AMOT,APLP2,AQP4,ATP2C1,BACE1,BCAR1,BCL2,BRCA1,BRINP1,C1QBP,CCNC,CCNE2,CDC25A,CDC6,CDH2,Cdkn1c,CHGA,CHM,CHRNB2,CHSY1,CISD2,CKB,COL11A2,COQ7,CR1L,CRTAP,CTSB,CTSV,CUL7,CYCS,DACT3,DAD1,DCHS1,DDR1,DHCR7,DHRS3,DIAPH1,DLD,DLK1,DMRTA2,DNMT3A,DPH1,DPH3,DYRK1A,E2F6,E2F7,EDNRB,EFNB2,EHMT1,ELOA,EP300,ERCC5,ETHE1,EZH2,F2R,FAM20C,FANCD2,FES,FGFR2,FGFR3,FGFRL1,FLRT3,FOXJ1,Foxp…	260
Cellular Assembly and Organization	Organization of plasma membrane	1.35e-11		0	ADGRL2,ADGRL3,AGRN,AKT1,ANK3,APBB1,APOE,ARFIP2,ATP2B2,CADM1,CADM2,CADM3,CAMK1,CARMIL1,CAV1,CAV2,CD28,CDH13,CDH2,CDH4,CDH6,CTNND2,CTTNBP2,DACT1,DAG1,FAT4,FBLIM1,FLNA,FLRT3,GPM6A,IGSF9,IQSEC3,ITGA8,ITGB1,JUP,L1CAM,LAMB2,LPIN1,LRP4,LRRC4,LRRTM2,MAPT,MECP2,MPP5,MYO5A,MYO7A,NECTIN1,NECTIN4,Nedd4,NFASC,NLGN1,NLGN2,NLGN3,NUMB,PAK3,PALLD,PCDHGC4,PTPRO,RAB39B,SERP1,SHANK2,SHANK3,SLC7A11,SLC9A6,SLITRK2,SPA…	75
Cell Morphology,Nervous System Development and Function,Neurological Disease,Tissue Morphology	Abnormal morphology of dendrites	1.76e-11			ACTL6B,APOE,ATXN1,CAMKK1,CAMKK2,CAPRIN1,CAV1,CCND2,CD47,CLSTN1,CNTN1,EHMT1,ERBB4,Foxp2,GIT1,GRIA1,GRID2,GRIN3A,KALRN,LRRK2,MAP1A,MAP1B,MAPK8IP2,MAPT,MYH10,Nedd4,NTRK2,OPHN1,PCDH9,PFN2,PLXNA2,RNF2,SEMA5A,SEMA5B,SEZ6,SORBS2,Spg20,SYNGAP1,TGFBR2,TMEM59,ZNF423	41
Cancer,Organismal Injury and Abnormalities	Serous adenocarcinoma	1.81e-11			ABCB1,ABCG4,ABL1,ABLIM2,ACAD10,ACPP,ACVR1B,ADCY1,AEBP1,AGPAT2,AK3,AKAP6,ALB,ALDH1L2,ALDH7A1,ANXA2,APC,APCDD1,APOE,APTX,ARHGAP33,ARHGAP35,ARHGEF17,ARID1A,ARID1B,ARRDC1,ASB2,ASTN1,ATP1B1,ATP8B2,ATXN1,AXIN2,B3GALNT1,B3GNT3,BAHD1,BCL2,BCR,BRCA1,BRIP1,BRPF3,BSN,C11orf68,C4A/C4B,C6orf89,CACNA1A,CACNA1C,CAMK2B,CASZ1,CD36,CDC6,CDH13,CDK15,CDKN1B,CDKN2A,CENPA,CEP120,CEP97,CHEK1,CIC,CKAP4,CLASP1,CLUH,CMTM4…	369
Cell Death and Survival	Cell death of connective tissue cells	1.84e-11		-0.436	ABCB1,ABCC1,ABCC4,ABCE1,ABL1,ABL2,ADAM12,ADIPOR1,AKT1,ARID1A,ARRB2,ATG16L1,ATG3,ATG5,ATG7,BABAM2,BACH2,BAD,BAK1,BANP,BCL2,BCL2A1,BCL2L11,BCL2L2,BGN,BID,BMP2,BMPR1A,BRCA1,BTRC,CABLES2,CAPNS1,CASP1,CASP8,CASZ1,Ccl9,CCNC,CD1D,CD300LD,CD36,CD40,CDK11A,CDK6,CDKN1B,Cdkn1c,CDKN2A,CDKN2AIP,CHEK1,CHUK,CNR1,CNR2,COMP,CREB1,CRYAB,CTSB,CTSD,CTSV,CUL7,CUL9,CWC15,CYCS,DAPK1,DCAF1,DDIT4,DHCR24,DNM1L,DPYSL4,E2F1…	257
Developmental Disorder,Hereditary Disorder,Neurological Disease,Organismal Injury and Abnormalities	Dominant mental retardation	1.91e-11			ACSL4,ADNP,AHDC1,ARID1A,ARID1B,ATP6V1B2,AUTS2,BCL11A,BRPF1,CAMK2A,CAMK2B,CAMTA1,CASK,CIC,CLTC,COL4A3BP,DIP2B,DNMT3A,DPP6,DYRK1A,EEF1A2,EP300,EPB41L1,GATAD2B,GRIN2B,HEPACAM,HIVEP2,KAT6A,KCNJ6,KIF1A,KIF5C,KIRREL3,KMT5B,MBD5,MED13L,MEIS2,MYT1L,PACS1,POGZ,PPM1D,PURA,SATB2,SERPINE1,SETBP1,SIN3A,SLC16A2,SLC9A6,SMAD4,SOX11,SOX5,STAG1,SYNGAP1,SYP,TRIO,TRIP12,TUBB,TUBB3,WDR26,ZBTB20,ZBTB24,ZEB2,ZMYND11	62
Cellular Function and Maintenance,Molecular Transport	Secretory pathway	1.94e-11		-1.415	ABCA1,ADGRL2,AKT1,AMPH,APBA1,APBA2,ARHGAP17,ASPSCR1,ATP2A2,ATP6AP1,CACNA1A,CACNA1C,CACNA1D,CADPS,CAMK2A,CCR1,CD244,CDK16,CDK5,CHGA,CLASP1,CLASP2,CPLX1,CPLX2,CX3CL1,ENTPD1,ERC2,EXOC8,F2R,FCGR3A/FCGR3B,FEZ2,FGB,GNAI3,GUSB,HAP1,HPS6,HTT,IGF1,IGF1R,IRAK1,JAGN1,KIT,KITLG,MYD88,MYH10,MYO1G,MYO5A,NCAM1,NTN1,PCLO,PECAM1,PFN2,PIK3C2A,PIP5K1C,PITPNA,PLA2G6,PLCG1,PLCL1,PPFIA3,PRKCA,PRKCD,RAB11A,RAB31,RAB3A,…	96
Cell-To-Cell Signaling and Interaction,Cellular Assembly and Organization	Cell-cell adhesion	2.41e-11	Increased	2.006	ABL1,ABL2,ADAM15,ADGRL1,AGO2,AMIGO1,AMIGO3,ANXA9,ARHGAP19,ASTN1,B4GALNT2,BCL2,C1QBP,CADM1,CADM3,CBLL1,CD164,CD200,Cd24a,CDH13,CDH2,CDH4,CDK5R1,CDON,CEACAM1,CX3CL1,CXADR,DAB2,DCHS1,DDR1,DSCAML1,EPB41L5,FAT1,FAT4,FBLIM1,FERMT3,FNDC3A,GNA13,GPI,GRID2,IGSF9,IP6K2,ITGA5,ITGA6,ITGAL,ITGB1,ITGB2,JUP,L1CAM,LAMA3,LGALS4,LGALS9B,LIMS1,LRP6,LRRTM2,MAPK1,MGAT5,MYO6,MYO9A,NCAM1,NCAM2,NECTIN1,NECTIN4,NEGR1,NLG…	101
Cell Cycle	Interphase	2.77e-11		-1.533	ABCB1,ABL1,ACVR1B,ADCYAP1R1,AKT1,ALMS1,Anp32b,ANXA2,APC,APOE,BABAM2,BAD,BAG3,BAK1,BCAT1,BCL2,BCR,BHLHE40,BID,BMP2,BOP1,BRCA1,BRCC3,BRSK1,BRSK2,BTK,BTRC,CABLES1,CACUL1,Calm1 (includes others),CAMK1,CAMK2A,CAMK2B,CAMK2D,CAMK2G,CAMKK1,CAMKK2,CAPNS1,CAV1,CBL,CBX1,CBX2,CCND2,CCNE2,CCNG2,CD28,CD40,CDC25A,CDC5L,CDC6,CDC7,CDH13,CDK14,CDK5RAP2,CDK5RAP3,CDK6,CDKN1B,Cdkn1c,CDKN2A,CDKN2B,CDS1,CELF2,CEP250,CE…	315
Cancer,Organismal Injury and Abnormalities,Renal and Urological Disease	Bladder carcinoma	2.82e-11			ABCA2,ABCC1,ACADS,ACPP,ACVR2A,ADAM19,ADAM22,ADCY6,AEBP1,AFF3,AFG3L2,AGL,AKAP11,AKT1,ALB,ANGPTL2,ANKS1B,AOX1,APC,APOB,ARHGAP35,ARHGAP5,ARHGEF10,ARID1A,ARID1B,ARMCX1,ATAD5,ATP11B,ATP1A3,ATP6V0E1,ATP9A,AUTS2,AXIN2,BCR,BLZF1,BMP1,BRCA1,BTAF1,BTK,BZW2,C12orf43,C12orf57,C2CD3,C3orf58,C9orf64,CACNA1A,CACNA1B,CACNA1C,CACNA2D1,CACNB1,CACNG4,CALHM2,CAMK2G,CARD11,CARD6,CASP8,CASZ1,CBX2,CCNE2,CD248,CD2BP2,CD…	439
Cell Morphology,Cellular Movement	Cell spreading	2.86e-11		0.534	A2M,AKT1,ALB,ANGPTL2,ARAP1,ARHGAP24,ASB2,BCAR1,BRCA1,BST1,BTK,CADM1,CAPN2,CAST,CBL,Cd24a,CD28,CD36,CD40,CD47,CDKN2A,CIB1,CNR1,CRKL,CRYAB,CSPG5,DAB2,DLC1,DOCK5,DRG2,EDNRB,EFNB1,EPHB6,FBN1,FERMT2,FERMT3,FES,FGR,FHL3,FLNA,FYB1,GAP43,GFAP,GIT1,GNA11,GP1BA,GPR132,GRID2,HCK,IGF1,IGF2R,IKBKG,INPPL1,IPO9,IRAK1,ITGA5,ITGA6,ITGA9,ITGAL,ITGB1,ITGB2,KITLG,L1CAM,LAMA3,LCP2,LGALS1,LILRB3,LPP,LPXN,MAP2,MAPK1,MA…	132
Cancer,Hematological Disease,Immunological Disease,Organismal Injury and Abnormalities	Waldenström macroglobulinemia	2.97e-11			ADAM9,AMPH,ANXA2,ANXA4,APBA1,ATP2B2,BCAT1,BTK,CASP8,CAV1,CBX2,CDC27,CHAF1A,CHGA,CHUK,CNTFR,DCC,DIAPH1,E2F2,ECI2,EP300,F11R,FASN,FGFR2,FKBP1A,FYB1,GEMIN2,GFAP,GIT1,GRIP1,GTF2B,GTF2I,HCLS1,HDAC2,HDAC4,HDAC5,HMOX1,IGFBP3,IKBKG,IMPDH1,KAT6A,KPNA2,KSR1,L1CAM,MAPK8IP1,MAX,MMP2,MPDZ,MXI1,MYD88,NFKBIE,NONO,ORC5,PCNA,PLCG1,POLA1,POLE,POLE4,POR,PPP1R2,PPP3R1,PRIM1,PRIM2,PRKCA,PRKCI,PSIP1,PSMB2,PSMB5,PSMD1,…	97
Cellular Growth and Proliferation	Colony formation of cells	2.98e-11		0.097	ABL1,ACKR3,AGAP2,AKT1,ANXA7,ARHGAP32,ATF1,ATG7,ATIC,BACH2,BAD,BAG1,BAG3,BAMBI,BCL2,BCL2L11,BCR,BRCA1,C1QBP,CABLES1,CADM1,CAPN1,CASP1,CAST,CASZ1,CAV1,CBL,CBLB,CCNG2,CD82,CDCA7,CDKN1B,CDKN2A,CDKN2B,CEACAM1,CHEK1,CHFR,CHUK,CLTC,CRLF2,CRTC1,CSF2RA,CSF2RB,CSF3R,CTNNBIP1,CTSB,CTSD,CUL4A,CXCL3,CYP2J2,DDX5,DLC1,DPH1,DROSHA,DUSP6,E2F1,E2F5,EDA2R,EIF6,ENO1,EPAS1,EPOR,ERBB4,EZR,FANCC,FAS,FBLN1,FGFR2,FGFR3,F…	235
Developmental Disorder,Hereditary Disorder,Neurological Disease,Organismal Injury and Abnormalities	Autosomal dominant mental retardation	3.18e-11			ADNP,AHDC1,ARID1A,ARID1B,ATP6V1B2,AUTS2,BCL11A,BRPF1,CAMK2A,CAMK2B,CAMTA1,CIC,CLTC,COL4A3BP,DIP2B,DNMT3A,DPP6,DYRK1A,EEF1A2,EP300,EPB41L1,GATAD2B,GRIN2B,HEPACAM,HIVEP2,KAT6A,KCNJ6,KIF1A,KIF5C,KIRREL3,KMT5B,MBD5,MED13L,MEIS2,MYT1L,PACS1,POGZ,PPM1D,PURA,SATB2,SERPINE1,SETBP1,SIN3A,SMAD4,SOX11,SOX5,STAG1,SYNGAP1,TRIO,TRIP12,TUBB,TUBB3,WDR26,ZBTB20,ZBTB24,ZEB2,ZMYND11	57
Cell Morphology,Nervous System Development and Function,Neurological Disease,Tissue Morphology	Abnormal morphology of axons	3.18e-11			ADGRG6,AGA,Ank2,ARSA,CACNA1A,CAMKK1,CAMKK2,CAST,CD47,CHL1,CKB,CLCN6,CNTNAP1,DCLK1,DLG3,EFNB1,EFNB3,EPHB1,EPHB2,EPHB3,ERBIN,GABBR1,GAP43,GPM6B,HTT,IKBKB,LRRK2,MAP1B,MAPT,MMP24,Mt3,NCAM1,NFASC,NR2F1,NRCAM,PARD3,PDS5B,PLA2G6,PLEC,PLXNA2,PLXNA4,Pou3f1,PTPN13,PURA,RUFY3,SCN1B,SCYL1,SLC12A6,SOD1,SPAST,Spg20,ST8SIA2,STON2,TBCE,TLR3,TNF,VCAN	57
Cancer	Cell transformation	4.15e-11	Decreased	-2.199	ABL1,ACOX1,AFF4,AKT1,ANGPTL2,APC,ARHGAP32,ARHGEF1,ASPH,ATG3,ATG5,ATG7,ATIC,BAK1,BCAR1,BCL11A,BCL2,BCL2A1,BCR,BMP2,BRCA1,BTK,CASP8,CAV1,CBL,CCND2,CCNE2,CD40,CDC25A,CDCA7,CDK6,CDKN1B,CDKN2A,CDKN2B,CLTC,CSF2RA,CSF2RB,CXCL3,CYTH1,DAPK1,DDIT4,DIRAS1,E2F1,EFNB1,EIF2B1,EIF2S1,EIF4EBP2,EIF4G1,EP300,EPS8,ERBB4,F2R,FCGR3A/FCGR3B,FES,FGFR2,FGFR3,FOXG1,FOXO3,FOXO4,FTH1,GAB2,GNA12,GNA13,GNAO1,GOLGA5,GPI,GPR13…	191
Molecular Transport,Protein Synthesis,Protein Trafficking	Localization of protein	4.41e-11		0.126	AAK1,AKAP3,AKT1,ALS2,ALS2CL,Ank2,ANK3,ANXA2,AP4M1,APOE,ARHGDIA,ATCAY,ATG5,ATG7,ATP1B1,B9D1,BACE1,BAG4,BBS7,BCL2,BSG,C1QBP,CACNB3,CADM3,CAMK1,CASK,CASP8,CAV1,CCDC120,CCR1,CD200,CDH2,CELSR2,CEP120,CEP128,CEP250,CLASP2,CYBB,DCHS1,DHCR24,DISC1,DPP6,DZIP1L,EHD3,ERCC3,EZR,F11R,FAS,FGF13,FKBP1A,FLNA,FLOT2,FTL,FYB1,GAS6,GRIP1,HAP1,HLA-A,HYOU1,ICMT,IGFBP3,IKBKB,INPP5K,ITGB1,JUP,KCNIP3,KIFAP3,LAMA5,LRP4,LR…	124
Cellular Assembly and Organization	Transport of vesicles	4.43e-11	Decreased	-2.132	ABCA1,AMPH,AP3B2,APBA1,APBA2,APC,APOA1,APOE,ARL1,Cd24a,CDK5,CLTC,CPLX1,CPLX2,DNM1L,DNM2,DNM3,DPYSL2,FGFR2,GOLGA5,GRN,HAP1,HTT,IGF1,IGF1R,INSR,KIF1A,MAPK8IP1,MAPT,MYO1C,MYO5A,NLGN1,OPHN1,OSBPL9,PCLO,PFN2,PIP5K1C,PPFIA3,PRKCZ,PRKD1,RAB31,RAB3A,RAB6A,RAB9A,RER1,RIMS1,SCAMP1,SCAMP5,SCARB1,SCFD1,SCRIB,SCYL1,SNAP25,SNAP91,SOD1,SPAST,SPG11,SPTBN2,STON2,STX1B,STX4,STXBP2,SYP,TMEM230,TOR1A,UNC13A,UNC13B,V…	68
Cellular Assembly and Organization,Cellular Function and Maintenance,Tissue Development	Formation of actin filaments	5.12e-11		-0.643	ABL1,ABL2,AKT1,ALMS1,APC,APOA1,ARAP1,ARHGAP18,ARHGAP19,ARHGAP32,ARHGEF1,ARHGEF10,ARHGEF10L,ARHGEF11,ARHGEF17,ARRB2,ATXN2,BAG4,BCAR1,BOP1,BRK1,C3AR1,CAPN1,CARMIL1,CAV1,CD47,CDC14A,CDC42BPB,CDH13,CDK6,CLASP1,CLASP2,CNTNAP1,CORO7/CORO7-PAM16,CREB1,CTTN,CXXC5,DAB2,DBN1,DIAPH1,DLC1,ELN,EVL,F2R,FBLIM1,FHOD3,GAP43,GAS7,GNA11,GNA12,GNA13,GNAO1,GNG2,GPI,GRB2,HAX1,HCK,HCLS1,HIP1R,IGF1,IKBKB,IL1A,INPP5B,INP…	144
Neurological Disease	Progressive neurological disorder	5.79e-11		0.421	AARS2,ABAT,ABCB1,ABL1,ADAMTS1,ADORA2B,AK5,AKAP11,ALB,ALDH5A1,ALOX5,ALS2,AMPD3,ANK3,ANXA2,ANXA5,APBB1,APOE,AQP4,ARHGDIB,ARL6IP5,ARX,ASCL1,ATIC,ATP6V1E1,ATXN1,ATXN2,B4GALNT1,BAD,BAG6,BCL2,BCR,BRINP1,BSG,C4A/C4B,CACNA1A,CACNA1B,CACNA1C,CACNA1D,CAPN2,CAPN3,CASP1,CASP8,CBLB,CCNG2,CD36,CD47,CDC42EP3,CELF2,CERS1,CHCHD10,CHGA,CHGB,CHRNA2,CHRNA4,CHRNB2,CNR1,CNR2,COPE,CPT1A,CRYAB,CSF3R,CSTB,CTIF,CTSB,CTSS,…	269
Cellular Movement	Cell movement of central nervous system cells	6.17e-11		-0.493	APC,AQP4,ASTN1,BCR,BMPR1A,CAV1,CCDC141,CDK5,CDK5R1,CELSR2,CHL1,CTNNA2,CX3CL1,CXCL3,DAB1,DCLK1,DCX,DISC1,EFNB1,EPHB2,FLNA,FOXG1,FUT10,GNA12,GNA13,IGF1R,ITGB1,KIT,KITLG,L1CAM,LMO4,MYH10,MYL12A,NFIA,NOTCH1,NR1D1,NRCAM,NTRK2,PDPK1,POU3F2,POU3F3,PRKCD,PRKCZ,PTK2,PTN,PTPRZ1,RBFOX2,RELN,RHOA,RIC8A,ROBO1,ROBO2,RTN4,SEMA3A,SLC12A2,SOCS7,ST8SIA2,TIAM2,TIMP1,TNR,TRIO,UNC5D	62
Cellular Function and Maintenance	Engulfment of cells	6.28e-11		-0.23	ABCA1,ABCA7,ABCF1,ABL1,ABL2,ABR,ADGRB1,ADORA2B,AHSG,AMPH,ANXA5,APLP2,APOA1,APOA2,APOE,ARRB2,ASAP2,ATG3,ATG5,ATG7,ATP6AP1,ATP6V0E1,ATP6V1A,ATP6V1B2,ATP6V1E1,BCAR1,BCR,BICD1,BTK,C3AR1,CAPG,CAV1,CBL,CBLL1,CCNT1,CD22,CD302,CD36,CD47,CD5L,CDC5L,CDH13,CHN1,CKB,CLEC6A,CLEC7A,CLIP3,CLTC,COQ7,CSF2RA,CSF2RB,CSF3R,CX3CL1,CYBA,DAB2,DCX,DEF6,DLGAP3,DLL1,DNM2,EEF2K,EHD4,EPS8,EZR,FAS,FAT3,FCGR3A/FCGR3B,FGFR2,FG…	196
Lymphoid Tissue Structure and Development,Tissue Morphology	Quantity of lymphatic system cells	7.62e-11		-1.874	ABCB1,ABL1,ACKR3,AKT1,Ank2,APOA1,APOBEC1,APOE,ARHGDIA,ARHGDIB,ARHGEF1,ARHGEF6,ATG5,ATG7,B3GNT5,B4GALNT2,BACH2,BAD,BAG3,BAK1,BCL11A,BCL11B,BCL2,BCL2A1,BCL2L11,BHLHE40,Bhlhe41,BID,BLNK,BST1,BTK,C3AR1,CALCRL,CALHM6,CAMK2G,CARD11,CASP8,CAV1,CBFA2T3,CBL,CBLB,CCR1,CD1D,CD22,CD244,Cd24a,CD28,CD300LF,CD36,CD40,CD47,CD5L,CD79B,CD83,CD84,CDH13,CDK6,CDKN1B,CDKN2A,CDKN2B,CHST2,CHST3,CHUK,CIB1,CLEC4D,CLEC4E,C…	325
Cancer,Hematological Disease,Immunological Disease,Organismal Injury and Abnormalities	Acute lymphoblastic leukemia	7.9e-11		-0.044	ABL1,ABL2,ACOT11,ADAM22,ADARB2,ADCY3,AKT1,ANK3,ARID1A,ATP1B1,ATXN1,BCL11B,BCL2,BCR,BLNK,BTK,CACNA1C,CACNA1D,CACNB1,CACNB3,CACNB4,CD22,CD36,CDKN2A,CDKN2B,CRLF2,CSF3R,CTC1,CYP3A5,DAB1,DDR1,DLC1,DNMT3A,EP300,EPOR,EZH2,F2R,FAS,FGFR2,FKBP1A,FMN2,FOXO3,GAS7,GSTM1,H2AFX,HCK,HDAC1,HDAC2,HECTD1,HK2,HSPA5,HSPB1,ICK,IKZF2,IMPDH1,KIT,LAG3,LGALS1,LGALS9B,LMBRD2,LMO2,LTBP2,LY6E,MAGI1,MSH6,MTR,NBN,NCOA3,NMT2,NO…	138
Organ Morphology,Organismal Injury and Abnormalities,Renal and Urological Disease,Renal and Urological System Development and Function	Abnormal morphology of kidney	8.19e-11			ABCA1,ABCA7,ACVR2B,ADAMTS1,AGA,AKAP11,AKR1B1,AMPD2,APOE,APRT,ARHGAP35,ARHGDIA,B9D1,BAG6,BCAT2,BCL2,BCL2L11,BCR,BHLHE40,BMPER,C4A/C4B,CCR1,CD36,CD55,CDH4,Cdkn1c,CLEC6A,CR1L,CTBS,CTNNBIP1,DACT1,DACT3,DAPK1,DCHS1,DDR1,E2F2,EHD3,EHD4,FADS2,FAN1,FAT1,FAT4,FBLN1,FGFR2,FGFRL1,GAS6,GCNT1,GDF11,GDF15,GFRA1,GLCE,GLIS2,GLIS3,GRIP1,HMOX1,HP,HSD11B1,HSPA4L,IGF2R,ITGA8,ITGB1,KCNJ10,LAMB2,LGMN,LGR4,LIPA,LRP4,LR…	121
Cell Death and Survival,Neurological Disease,Organismal Injury and Abnormalities	Cell death of cortical neurons	8.34e-11		-0.982	ADAM12,ADCY1,AGAP2,BAK1,BCL2,BCL2L11,BCL2L2,BEX3,CAPN1,CAPNS1,CASP8,CAST,CDC25A,CDK5,CDK5R1,CDK6,CDKN1B,CDKN2A,CTSD,E2F1,EP300,FAIM,FAS,GAPDH,GBA,GCLC,GCLM,GNAO1,GRIA2,GRIN2B,GRM5,HAP1,HDAC1,HIF1A,HK2,HSPA5,HSPB1,HTT,IGF1,KSR1,LINGO1,LRPAP1,MAOA,MAP1B,MAP3K1,MAP3K5,MAPK14,MAPT,MECP2,MIF,NAIP,NCF1,NFATC4,NMNAT2,Nos1ap,NTRK2,PAK3,PEG3,PIKFYVE,PPARD,PRKD1,PSEN1,PTPN5,RHOA,SARM1,SEMA3A,SERPINA3,SERPI…	88
Cell-To-Cell Signaling and Interaction	Synaptic depression	8.41e-11	Decreased	-3.158	ADCY1,ADCY5,ARHGEF9,BACE1,BAD,CACNA1A,CAMK2A,CAMK2B,CAV1,CDK5R1,CLTC,CNR1,CPEB3,CSPG5,CYBB,DGKI,DLG4,DLGAP3,DPYSL5,DYRK1A,EFNB3,EIF4EBP2,EPHB1,EPHB2,GRIA1,GRIA2,GRIA3,GRID2,GRID2IP,GRIN2B,GRM5,HLA-A,HTT,KCNMA1,KLC2,LRRC7,MAP1B,MGLL,MYO5A,NOTCH1,NRXN1,NRXN2,Nrxn3,NTRK2,OPHN1,PACSIN2,PCDH17,PCLO,PIP5K1C,PLCB4,PPP3R1,PRKAR1B,PRKCA,PRKCG,RAB3A,REL,RIMS1,SHANK2,SHANK3,SHISA9,SLC12A2,SRCIN1,SV2A,SYN1,S…	73
Embryonic Development,Nervous System Development and Function,Organ Development,Organismal Development,Tissue Development	Formation of hippocampus	1.06e-10	Decreased	-2.51	ADGRB1,APOE,ATAT1,BCAN,CDK5,CDK5R1,CDK6,Cdkn1c,CNR1,CREB1,CXADR,DCLK2,DCX,DLG4,DLX1,DLX2,EPHA5,EZR,FGF13,FGFR3,FOXG1,GRM5,HDAC1,HDAC2,HSPB8,HTT,ID4,IGF1,IL6ST,KDM6B,KIF1A,KIF3A,KIRREL3,L1CAM,MAPT,MDK,NCAM1,NFIB,NOG,NTN1,OTX1,PLXNA3,PROX1,PSEN1,RAC3,RELN,RHOA,SMAD4,SMO,SRC,TLR3,TMEM108,TNIK,TRIO,VLDLR,ZBTB20,ZEB2,ZNF521	58
Cancer,Gastrointestinal Disease,Organismal Injury and Abnormalities	Cecum adenocarcinoma	1.07e-10			ABCA5,ACVR2A,ADAM23,ADAMTS4,ADD3,AHI1,AKT1,ANTXR2,APC,APOB,ARHGAP5,ARID1A,ARID1B,ASTN2,ATAT1,ATP6AP1,ATXN1,AXIN2,B4GALNT1,B4GALNT4,BAG4,BANP,BCL11A,BRIP1,BRSK1,BRSK2,C6orf89,CACNA1B,CACNA1H,CARD11,CBWD1,CBX5,CCDC25,CDC42BPA,CHD5,CHEK1,CHGA,COL11A1,CPEB2,CRTC1,CSF3R,CSPG5,CTBS,DDR1,DDX17,DENND2A,DLGAP3,DMRTB1,DNAJC7,DOCK3,DOCK8,DPP6,DPP7,DTX4,DYNC1LI1,EDNRB,EP300,EPHA5,ERBB4,EVL,FAHD2B,FAM120C,FAM…	214
Cell Morphology,Cellular Assembly and Organization,Cellular Development,Cellular Function and Maintenance,Cellular Growth and Proliferation,Embryonic Development,Nervous System Development and Function,Organismal Development,Tissue Development,Tissue Morphology	Density of dendritic spines	1.12e-10		-1.432	ABL2,ADGRB1,APOE,ARHGAP32,BACE1,CAPNS1,CHN1,CHRNB2,CNR1,CREB1,CRMP1,CTNND2,DISC1,DLG4,DNM1L,DSCAM,DYRK1A,EIF4EBP2,ELK1,EPHB2,ERBB4,FOXO6,GABRB3,GALNS,GDA,GNAO1,GRIN3A,GRM5,HTT,IGF1,KALRN,LRRC4,MAPT,MECP2,Nedd4,NRCAM,OPHN1,PPP1R9A,PSEN1,PTPRF,RHOA,RND2,RTN4,SDK1,SPTBN2,SV2A,TNFRSF21,UBQLN2,WNT5A	49
Embryonic Development,Organismal Development	Growth of embryo	1.18e-10	Decreased	-3.027	ABCA1,ABCB1,ACACA,ACSL6,ACVR1B,ACVR2A,ACVR2B,AFAP1L1,AGO1,AGO2,AGO3,AKT1,ANKRD6,ARHGAP5,ARID1A,ARX,ASCL1,BMP2,BMPR1A,BRCA1,BYSL,CASP8,CBR1,Cd24a,CDC7,CDK11A,CDK6,CDKN1B,CDKN2A,CDON,CEP120,CHAF1A,CHEK1,CNR1,CNR2,CTNNBIP1,CUL1,CUL7,CUX2,CX3CL1,DAG1,DAGLB,DISC1,DLD,DLL1,DMRTA2,DNM1L,DYRK1A,E2F1,EFNB1,EGLN1,ELOA,EML1,EP300,EPAS1,EPHB1,EZH2,F2R,FGFR2,FGFR3,FLII,FOXG1,Foxp2,FUT9,FZD3,GAB2,GALNS,GAP43,G…	209
Organismal Injury and Abnormalities,Renal and Urological Disease,Renal and Urological System Development and Function	Abnormal morphology of urinary system	1.21e-10			ABCA1,ABCA7,ACVR2B,ADAMTS1,AGA,AKAP11,AKR1B1,AKT1,AMPD2,Anp32b,APOE,APRT,ARHGAP35,ARHGDIA,B9D1,BAG6,BCAT2,BCL2,BCL2L11,BCR,BHLHE40,BMPER,C4A/C4B,CACNA2D1,CCR1,CD36,CD55,CDH4,Cdkn1c,CHRNB2,CLEC6A,CR1L,CTBS,CTNNBIP1,DACT1,DACT3,DAPK1,DCHS1,DDR1,DHCR7,E2F2,EHD3,EHD4,FADS2,FAN1,FAT1,FAT4,FBLN1,FGFR2,FGFRL1,GAS6,GCNT1,GDF11,GDF15,GFRA1,GLCE,GLIS2,GLIS3,GRIP1,HMOX1,HP,HSD11B1,HSPA4L,IGF2R,ITGA6,ITGA8,I…	129
Cancer,Organismal Injury and Abnormalities	Secondary tumor	1.34e-10		-0.436	ABAT,ABCA1,ABCB1,ABL1,ABL2,ACKR3,ADAM12,ADAM15,ADAM9,ADAMTS1,AFAP1L1,AFP,AHSG,AKT1,ALDH5A1,ALOX5,AMBP,ANGPT2,ANGPTL2,ANK3,ANXA2,ANXA5,ANXA7,APC,APOA1,APOE,ARID1A,ARRB2,ATIC,AXIN2,BACH1,BCAR1,BCL2,BCL2L11,BEX1,BMP2,BMPR1A,BRCA1,BRIP1,BRMS1,BTK,BUD23,C1QBP,C1R,C4A/C4B,CALHM6,CALU,CAPG,CAPN2,CARD11,CASP1,CASP8,CAV1,CBL,CBR1,Ccl9,CCND2,CD200,CD248,CD28,CD36,CD40,CD47,CD82,CDC25A,CDH2,CDH6,CDK5,CDK5RA…	393
Cell Morphology,Cellular Function and Maintenance	Autophagy	1.39e-10		0.769	ABL1,ABL2,ACSL1,AKT1,ALB,ANXA7,ARSA,ATG10,ATG101,ATG16L1,ATG3,ATG4A,ATG4D,ATG5,ATG7,ATG9A,BAD,BAG3,BAG6,BCL2,BCL2L11,BRCA1,C19orf12,CAMK1,CAPN1,CAPN10,CAPNS1,CASP1,CASP8,CAST,CDKN1B,CDKN2A,CHEK1,CHMP2A,CHMP3,CHMP4B,CHUK,CISD1,CISD2,CLTC,CRYAB,CTSB,CTSD,CYB5A,CYBB,DACT1,DAP,DAP3,DAPK1,DDIT4,DEPP1,DNM1L,DRAM1,E2F1,EEF2K,EIF2B1,EIF2S1,EIF4G1,EP300,EPG5,EPHB2,ERBIN,FAS,FKBP1A,FOXO3,GABBR2,GNAI3,GPSM1…	198
Cardiovascular Disease,Organismal Injury and Abnormalities	Peripheral vascular disease	1.41e-10		1.709	ABCA1,AHSG,AKT1S1,ALB,ALOX5,AMPH,ANGPT2,ANKRD6,APOA1,APOB,APOE,AQP4,ARHGDIB,ATP1A1,ATP1A2,ATP1A3,ATP2C1,BAG3,BCL2,C3AR1,CA5B,CAAP1,CACNA1B,CACNA1C,CACNA1D,CACNA2D1,CACNB1,CACNB3,CACNB4,CACYBP,CAMK2G,CAND1,CAPG,CASP1,CASP8,CCR1,CD1D,CD36,CD83,CDH2,CEMIP,CHRNA2,CHRNA4,CHRNB2,CKAP4,CNR1,CSF2RB,CTDSP2,CTSB,CTSS,CX3CL1,CXCL3,CYBB,DAB2,DHPS,EBNA1BP2,EIF1B,ENTPD1,EVI2B,F13A1,F2R,FAS,FBN2,FCGR3A/FCGR3B,F…	199
Cardiovascular System Development and Function,Embryonic Development,Organ Development,Organismal Development,Tissue Development	Cardiogenesis	1.52e-10		-1.248	ABL1,ACADM,ACKR3,ACVR2B,ADAM19,AHI1,AKIP1,AKT1,AP1B1,APC,APOE,ARID1A,ATP2A2,BAG4,BBS7,BCAR1,BMP2,BMPR1A,BRCA1,C1orf127,C2CD3,CACNA1C,CALCRL,CAMK2D,CAPN3,CAPNS1,CARD6,CASP8,CASZ1,CAV1,CCDC39,CCND2,CDKN1B,CDKN2B,COL11A1,COL4A3BP,CPLANE1,CREB1,CRIP1,CRKL,CXADR,CXCL3,CYCS,DAAM1,DCHS1,DCTN5,DHRS3,DLC1,DLL1,DMD,DNM1L,DNM2,DNMT3A,DUSP6,DUSP8,DVL3,DYRK1A,ECE2,EGLN1,EIF2B5,EMILIN1,EMP3,EP300,EPOR,ERBB4,FA…	228
Hematological System Development and Function,Tissue Morphology	Quantity of mononuclear leukocytes	1.57e-10		-1.909	ABCB1,ABL1,ACKR3,AKT1,Ank2,APOA1,APOBEC1,APOE,ARHGDIA,ARHGDIB,ARHGEF1,ARHGEF6,ATG5,ATG7,B3GNT5,B4GALNT2,BACH2,BAD,BAG3,BAK1,BCL11A,BCL11B,BCL2,BCL2A1,BCL2L11,BCR,BHLHE40,Bhlhe41,BID,BLNK,BST1,BTK,C3AR1,CALCRL,CALHM6,CAMK2G,CARD11,CASP1,CASP8,CAV1,CBFA2T3,CBL,CBLB,Ccl7,CCR1,CCR3,CD1D,CD22,CD244,Cd24a,CD28,CD300LF,CD36,CD40,CD47,CD5L,CD79B,CD83,CD84,CDH13,CDK6,CDKN1B,CDKN2A,CDKN2B,CHST2,CHST3,CHUK,…	313
Cell-To-Cell Signaling and Interaction,Cellular Assembly and Organization,Cellular Function and Maintenance	Organization of intercellular junctions	1.68e-10			ADGRL2,ADGRL3,AGRN,ANK3,APBB1,APOE,ATP2B2,CAMK1,CEACAM1,CTNND2,CTTNBP2,CXADR,DACT1,DAG1,FLNA,FLRT3,GPM6A,HEG1,IGSF9,IQSEC3,L1CAM,LAMB2,LIMS1,LRP4,LRRC4,LRRTM2,MAPT,MECP2,MYO5A,Nedd4,NFASC,NLGN1,NLGN2,NLGN3,PAK3,PCDHGC4,PRKCI,PTPRO,RAB39B,SDK1,SDK2,SHANK2,SHANK3,SLC7A11,SLC9A6,SLITRK2,SMAD3,SPARCL1,SYN1,TNF,TNR,TUBA1A,TUBB,VCP,WNT5A,WNT7A	56
Cancer,Organismal Injury and Abnormalities,Renal and Urological Disease	Bladder cancer	1.72e-10			ABCA2,ABCC1,ACADS,ACPP,ACVR2A,ADAM19,ADAM22,ADCY6,AEBP1,AFF3,AFG3L2,AGL,AKAP11,AKT1,ALB,ANGPTL2,ANKS1B,AOX1,APBA1,APC,APOB,ARHGAP35,ARHGAP5,ARHGEF10,ARID1A,ARID1B,ARMCX1,ATAD5,ATIC,ATP11B,ATP1A3,ATP6V0E1,ATP9A,AUTS2,AXIN2,BCL2,BCL2L2,BCR,BLZF1,BMP1,BRCA1,BTAF1,BTK,BZW2,C12orf43,C12orf57,C2CD3,C3orf58,C9orf64,CACNA1A,CACNA1B,CACNA1C,CACNA2D1,CACNB1,CACNG4,CADM1,CALHM2,CAMK2G,CARD11,CARD6,CASP8,CAS…	467
Cell Death and Survival	Cell viability of neuroblastoma cell lines	1.77e-10		-0.401	AKT1,ALB,ALS2,APOE,BAD,BAG3,BCL2,CASP1,CDKN2A,CYBB,DHCR24,EGLN1,GPC1,HK2,HMOX1,HSP90AB1,HSPB1,HSPB8,HTT,LYZ,MAPT,MDK,MYCN,NPY,NTRK2,P4HB,PCSK1N,PDK1,PRKCD,PSAP,PTK2,S100A6,SCG5,SHC3,SLC2A1,SLC40A1,SOD1,SREBF2,TGM2,TNF,VCP	41
Organ Morphology,Renal and Urological System Development and Function	Morphology of kidney	1.81e-10			ABCA1,ABCA7,ACVR2B,ADAMTS1,AGA,AGPAT2,AKAP11,AKR1B1,AMPD2,APOE,APRT,ARHGAP35,ARHGDIA,ARX,B9D1,BAG6,BCAT2,BCL2,BCL2L11,BCR,BHLHE40,BMPER,C4A/C4B,CAV1,CCR1,CD36,CD55,CDH4,CDK5,CDKN1B,Cdkn1c,CLEC6A,CR1L,CTBS,CTNNBIP1,CYP27A1,DACT1,DACT3,DAPK1,DCHS1,DDR1,E2F2,EHD3,EHD4,FADS2,FAN1,FAT1,FAT4,FBLN1,FGFR2,FGFRL1,GAS6,GCNT1,GDF11,GDF15,GFRA1,GLCE,GLIS2,GLIS3,GREM1,GRIP1,HIF1A,HMOX1,HP,HSD11B1,HSPA4L,HTT,I…	139
Free Radical Scavenging	Metabolism of reactive oxygen species	1.9e-10		0.782	ABCA1,ABCB1,ABCB10,ABCC1,ABL1,ACOD1,Acp5,AFG3L2,AKR1B1,AKT1,ALB,ALDH2,ALDH3A2,ALOX5,ALS2,ANGPT2,ANXA2,APOA1,APOE,ARHGDIA,ARHGDIB,ARHGEF1,ARSA,ATG16L1,ATG5,ATG7,BAK1,BCL2,BCR,BID,BMP2,BRCA1,C3AR1,CAPN3,CARD9,CASP8,CAV1,CBR1,CCR3,CD28,CD36,CD40,CD47,CLEC7A,COX6A2,CRYAB,CSTB,CTTN,CX3CL1,CYBA,CYBB,CYCS,CYP2E1,DDIT4,DHCR24,DLST,DNM1L,DNM2,DOCK5,E2F1,EEF1A2,ENTPD1,EPAS1,ERBIN,ERO1A,F2R,FANCC,FAS,FCGR3A…	215
Cellular Development,Connective Tissue Development and Function,Tissue Development	Differentiation of connective tissue cells	2.04e-10		-1.03	A2M,ABL1,ACVR2A,ACVR2B,ADAMTS7,ADK,ADORA2B,AKT1,ALMS1,ALOX5,Ank2,ANKRD26,APC,APOE,Arxes1/Arxes2,ASCL1,ATAT1,ATP2A2,ATP6AP1,ATRAID,AXIN2,BAG6,BCL2,BGN,BMP2,BMPER,BMPR1A,BTK,C3AR1,CAPNS1,CASP8,CAST,CBL,Ccl9,CCR1,CD200,CD300LF,CD47,CDK6,CDK9,CEACAM1,CHUK,CNR2,COL11A2,CREB1,CTNNBIP1,CXXC5,DACT1,DDX5,DKK2,DLK1,DLX5,DYRK1A,E2F1,ECM1,EFNA2,EFNB1,EFNB2,EGLN1,EP300,ERO1A,EZH2,F2R,FAM120B,FAM20C,FAM213A,FA…	266
Cell Morphology,Nervous System Development and Function,Organ Morphology,Organismal Development	Morphology of cerebral cortex cells	2.15e-10			ABI2,ABL2,ATAT1,ATG5,ATG7,BLOC1S2,CACNG8,CDK5R1,CHL1,CHMP4B,CHRNB2,CPEB3,CRMP1,DPYSL3,DYRK1A,EHMT1,EIF4EBP2,FLNA,GRIK2,HDAC2,HTT,KALRN,MANBA,MECP2,NTRK2,PLAUR,PLCB1,POU3F2,POU3F3,PSEN1,PTK2,PTPRA,PTPRC,S100A4,SEMA3A,SHANK1,SLC1A2,ST8SIA2,SYN1,SYNCRIP,SYNGAP1,TLR7,TUBA1A	43
Cell-To-Cell Signaling and Interaction,Hematological System Development and Function,Inflammatory Response	Aggregation of blood platelets	2.26e-10		0.759	ABAT,ABCC4,ADORA2B,AKR1B1,AKT1,ALB,ANGPTL2,ANXA7,ATG7,ATP2A3,BLOC1S4,BTK,CANT1,CAPN1,CAST,CBLB,CD36,CD40,CD47,CEACAM1,CLNS1A,COMP,CREB1,DAB2,EFNB2,ELK1,EMILIN2,ENTPD1,EPHA4,EPHB1,F2R,FADS2,FERMT3,FGB,GAS6,GC,GDF15,GNA13,GNAZ,GP1BA,GPX3,GUCY1A1,GUCY1B1,HCLS1,IGF1,IGHM,IKBKB,ITGB1,LCP2,LGALS1,LILRB3,LIMK1,LOX,MAP3K5,MAPK1,MINK1,MYD88,NBEAL2,OLR1,P2RY1,P4HB,PDGFRA,PDIA3,PDPK1,PDPN,PECAM1,PIK3CB,PIP5…	91
Neurological Disease	Progressive motor neuron disease	2.3e-10		1.417	ABAT,ABCB1,ABL1,ADAMTS1,ADORA2B,AK5,AKAP11,ALB,ALDH5A1,ALOX5,ALS2,AMPD3,ANXA2,ANXA5,APBB1,APOE,AQP4,ARHGDIB,ARL6IP5,ASCL1,ATP6V1E1,ATXN1,ATXN2,BAD,BAG6,BCL2,BCR,BRINP1,BSG,C4A/C4B,CACNA1B,CACNA1C,CACNA1D,CAPN2,CAPN3,CASP1,CASP8,CBLB,CCNG2,CD36,CD47,CDC42EP3,CELF2,CHCHD10,CHGA,CHGB,CHRNA2,CHRNA4,CHRNB2,CNR1,CNR2,COPE,CPT1A,CRYAB,CSF3R,CTIF,CTSS,DAB1,DNAJB11,DNAJC13,DPP6,E2F1,EGLN1,EIF2B3,EIF4A1,EI…	233
Cellular Movement	Migration of tumor cell lines	2.32e-10		-1.021	A2M,ABCC4,ACKR3,ACSL4,ADAM12,ADAM15,ADAM9,AFAP1,AFAP1L1,AGAP2,AGO2,AKAP11,AKT1,AKT1S1,ANGPT2,ANXA2,APC,ARHGAP35,ARHGDIB,ARHGEF1,ARHGEF4,ARHGEF6,ARRB2,ARRDC3,ASCL1,ASNS,ASPH,B3GAT1,BAG1,BANP,BCAR1,BMP2,BRCA1,BRK1,BRMS1,BSG,C1QBP,C8orf44-SGK3/SGK3,CACNA1D,CALU,CAMKK2,CAPN2,CAPNS1,CASP8,CAV1,CBLB,CD248,CD36,CD40,CD47,CD82,CDH13,CDH2,CDK5,CDKN1B,CDKN2A,CEACAM1,CLTC,CNR2,COL11A1,CPNE3,CREB3,CRKL,CRMP1…	349
Psychological Disorders	Schizophrenia spectrum disorder	2.42e-10			ABAT,ABCB1,ACOT7,ACSBG1,ADCY7,AKAP11,AKT1,ALDH5A1,AMPH,ANK3,APBA2,APOA1,APOB,ARL16,ARX,ATG7,ATP1A1,ATP1A2,ATP1A3,ATP2B2,ATP6V1B2,ATXN1,C4A/C4B,CA5B,CACNA1A,CACNA1B,CACNA1C,CACNA1G,CACNA1H,CACNA2D1,CAD,CADM3,CAV1,CCND2,CDKL5,CDKN1B,CELF2,CHRNA2,CHRNA4,CHRNB2,CLDN11,CNR1,CNTNAP1,CPLX1,CPLX2,CSMD1,CSRP1,CTNNA2,CTSB,CUX2,CYP2E1,CYP3A5,DAB1,DDR1,DGCR2,DHPS,DISC1,DLG3,DLG4,DPYSL2,E2F1,EDEM2,ELAVL4,ELK1…	209
Cell-To-Cell Signaling and Interaction,Nervous System Development and Function	Long-term potentiation of brain	2.67e-10		-1.996	ADCY1,ADCYAP1R1,Aff2,APOE,CAMK2A,CAPN1,CAPNS1,CASP1,CD200,CDH2,CHRNB2,CNR1,CREB1,CYBB,DGKE,DLG4,EPHA4,EPHB2,ERBB4,GBA,GRIA1,GRIA2,GRIA3,GRIK2,GRIN2B,GRM5,GUCY1A1,GUCY1A2,HSD17B10,HTT,IGF2R,ITGA5,ITGA8,JPH3,JPH4,KSR1,LGMN,LILRB3,LMO4,LRPAP1,MAPK1,MAPT,MGLL,NCF1,NLGN3,NOTCH1,NTRK2,OMG,PCDH8,PRKACA,PSAP,PSEN1,PTK2,PTPN5,PTPRA,Ptprd,RAB3A,RELN,RIMS1,RTN4,SLC1A1,SPTBN2,TNF,TNR,UBQLN2,VLDLR,VPS26A	67
Cellular Function and Maintenance	Function of blood cells	2.95e-10		0.14	ABCA1,ABCB1,ABCC1,ADD2,ADORA2B,AKT1,AMPD3,APOE,ARHGDIA,ARHGDIB,ARHGEF1,ARHGEF6,ARRB2,ATG16L1,ATG7,BACH2,BAD,BAG4,BAK1,BCAT1,BCL2,BCL2L11,BHLHE40,BTK,C3AR1,C5AR2,CACNB3,CAPG,CAPN1,CARD9,CASP8,CAV1,CBL,CBLB,CBX2,CBX5,CCR1,CCR3,CCRL2,CD200,CD244,Cd24a,CD28,CD300LF,CD36,CD40,CD47,CD55,CD84,CEACAM1,CEBPG,CHST2,CLEC4E,CLEC6A,CLEC7A,CNR2,CR1L,CREB1,CSF2RB,CTSS,CYBB,DCLRE1C,DENND1B,DOCK8,DTX1,ECM1,EFS,EI…	221
Cancer,Hematological Disease,Immunological Disease,Organismal Injury and Abnormalities	Lymphoma	3.17e-10		0.255	ABAT,ABCA7,ABCC1,ABL1,ABL2,ACSL6,ADAM19,ADAM9,AFAP1L1,AKT1,ALDH1L2,ALDH5A1,ALDH9A1,ALOX5,AMPH,ANGPT2,ANXA2,ANXA4,ANXA7,AP4B1,APBA1,APC,ARHGAP17,ARHGAP42,ARHGEF1,ARID1A,ARID1B,ASAP2,ASB10,ASXL3,ATG5,ATG7,ATIC,ATP1A2,ATP2B2,ATP6V1B2,B3GAT1,B3GNT3,BAD,BAG2,BAK1,BASP1,BAZ2B,BBS7,BCAT1,BCL11B,BCL2,BCL2L11,BCL7A,BRCA1,BRSK1,BTK,BZW2,C1R,CACNA1A,CAD,CALCRL,CAMTA1,CARD11,CARD9,CASP8,CAV1,CAV2,CBX2,CCDC86…	519
Cellular Development,Nervous System Development and Function,Tissue Development	Differentiation of neurons	3.2e-10	Decreased	-2.263	ABL1,ABL2,ACSL4,ADH5,AGRN,AKT1,ANK3,APBB1,ARHGAP32,ARX,ASCL1,ATP2B2,ATP2C1,BAG1,BCL11B,BCL2,BMP2,BNIP2,BRINP1,BRINP2,BRSK1,BRSK2,CASZ1,CAV1,Cd24a,CDK5,CDK5R1,CDK5RAP1,CDK5RAP2,CDK5RAP3,CDKN1B,CDON,CEND1,CHAF1A,CNR1,CNTFR,CREB1,DAB1,DDIT4,DGKH,DISP3,DIXDC1,DLL1,DLX1,DLX2,DLX5,DMRTA2,DNAJB11,DPYSL2,DTX1,EFNA2,EFNB1,EIF4G1,ELAVL2,ELAVL3,ELAVL4,ERBB4,ERCC3,EZH2,FEZ1,FGFR2,FGFR3,FOXG1,FOXO3,FUOM,GAB2,…	183
Cell Morphology,Cellular Assembly and Organization,Cellular Development,Cellular Function and Maintenance,Cellular Growth and Proliferation,Nervous System Development and Function,Organismal Development,Tissue Development	Formation of dendrites	3.29e-10	Decreased	-3.343	ABI2,ABL2,ADGRB3,CACNA1A,CAMK2A,CAPRIN1,CDH2,CDK5,CDKL5,CELSR2,CHRNB2,CKB,CTNNA2,CUL7,CUX2,DAB1,DACT1,DCLK1,DCX,DNER,DSCAM,EFNB1,ELAVL4,EPHA4,FARP1,GAS7,GRIN3A,HDAC2,ID1,IGSF9,ITGB1,KALRN,L1CAM,LMNB1,LOX,LRP4,Lst1,LZTS1,MAP1B,MAP2,MAPK8IP2,MARK1,MECP2,MEF2A,MINK1,MRAS,MYO5B,MYO6,Nedd4,NFATC4,NFIA,NSMF,NTRK2,NUMB,PAK3,PIAS2,PLXNB1,PRKG1,Ptprd,PTPRF,PTPRZ1,RAPH1,RBFOX2,RELN,RHOA,ROBO1,SARM1,SEMA3A,…	78
Cancer,Cardiovascular Disease,Organismal Injury and Abnormalities	Cardiovascular neoplasm	3.31e-10		-0.152	ABCB1,ABCC4,ABL1,ACKR3,ADCYAP1R1,ADGRB3,ADGRL1,AGRN,AHSG,ANGPT2,ANXA7,AXIN2,BCL2,BCR,CARD11,CD37,CDKN2A,CEACAM1,CEBPG,CRLF2,CSF2RB,CX3CL1,DBN1,DCLK1,DMD,E2F1,EDNRB,EPHB3,FANCE,FGFR2,FGFR3,FKBP10,FKBP1A,GAP43,GDF11,GPM6B,IGF1R,IGFBP3,IQGAP2,KDR,KIF1B,KIT,KLF2,KRIT1,LARGE1,LIG1,MAP3K5,MEN1,MLLT3,MSN,NETO2,NOTCH1,NOTCH4,NRCAM,NTRK2,PCDHB16,PDGFRA,PIK3C2B,PLCB4,PLCG1,PLXDC1,POR,PTCH1,RARG,ROBO2,RXRA,…	90
Cellular Movement	Chemotaxis	3.4e-10		0.371	A2M,ABCC1,ABL1,ACKR3,AFP,AKT1,ALOX5,AMOT,ANGPT2,ANGPTL2,ANXA2,APOA1,APOE,ARRB2,BCAR1,BCR,BMP2,BRMS1,BST1,C1QBP,C3AR1,C4A/C4B,C5AR2,CAPG,CAPN2,CAV1,CBL,Ccl6,Ccl9,CCR1,CCR3,CCRL2,CD28,CD36,CD37,CD40,CD47,CDH13,CEACAM1,CHGA,CHUK,CNR1,CNR2,COL4A3BP,CREB3,CSF2RA,CSF3R,CX3CL1,CXADR,CXCL3,CYBB,DIAPH1,DOCK5,DUSP6,EDNRB,EFNB1,EFNB2,ELN,EPHB1,EPHB2,ERBB4,F2R,FAS,FBN1,FGR,FPR1,FPR2,G6PC3,GAS6,GFRA1,GIT1,GLR…	235
Neurological Disease,Psychological Disorders	Schizophrenia	3.41e-10			ABAT,ABCB1,ACOT7,ACSBG1,ADCY7,AKAP11,AKT1,ALDH5A1,AMPH,ANK3,APBA2,APOA1,APOB,ARL16,ATP1A1,ATP1A2,ATP1A3,ATP2B2,ATP6V1B2,ATXN1,C4A/C4B,CA5B,CACNA1A,CACNA1B,CACNA1C,CACNA1G,CACNA1H,CACNA2D1,CAD,CADM3,CAV1,CCND2,CDKN1B,CELF2,CHRNA2,CHRNA4,CHRNB2,CLDN11,CNR1,CNTNAP1,CPLX1,CPLX2,CSMD1,CSRP1,CTNNA2,CTSB,CUX2,CYP2E1,CYP3A5,DAB1,DDR1,DGCR2,DHPS,DISC1,DLG3,DLG4,DPYSL2,E2F1,EDEM2,ELAVL4,ELK1,ERBB4,ETFRF1,F…	199
Cell Morphology,Cellular Function and Maintenance	Autophagy of cells	3.67e-10		0.789	ABL1,ABL2,AKT1,ALB,ANXA7,ARSA,ATG10,ATG101,ATG16L1,ATG3,ATG4A,ATG4D,ATG5,ATG7,ATG9A,BAD,BAG3,BAG6,BCL2,BCL2L11,BRCA1,C19orf12,CAMK1,CAPN1,CAPNS1,CASP1,CAST,CDKN1B,CDKN2A,CHEK1,CHMP2A,CHMP3,CHMP4B,CHUK,CISD1,CISD2,CRYAB,DACT1,DAP,DAP3,DAPK1,DDIT4,DEPP1,DNM1L,DRAM1,E2F1,EEF2K,EIF2B1,EIF2S1,EIF4G1,EP300,EPG5,EPHB2,ERBIN,FAS,FKBP1A,FOXO3,GABBR2,GNAI3,GPSM1,GRID2,HIF1A,HIVEP2,HMOX1,HSPA5,HSPB8,HTT,ICM…	174
Cancer,Organismal Injury and Abnormalities	Lymphoreticular neoplasm	3.75e-10		-0.461	AARS,ABAT,ABCA1,ABCA7,ABCA9,ABCB1,ABCC1,ABL1,ABL2,ABTB1,ACSL4,ACSL6,ACTL6B,ADAM12,ADAM19,ADAM9,ADAMTS7,ADCY1,ADCY5,ADCY7,ADCYAP1R1,ADGB,AFAP1L1,AFF3,AGPAT4,AHI1,AHSG,AKAP11,AKT1,ALDH1B1,ALDH1L2,ALDH4A1,ALDH5A1,ALDH9A1,ALOX5,AMPH,ANAPC4,ANGPT2,ANGPTL2,ANK3,ANKRD26,ANKRD6,ANKS1B,ANXA2,ANXA4,ANXA7,AOX1,AP3M1,AP4B1,APBA1,APC,APCDD1,APLP1,APOB,ARAP1,ARHGAP17,ARHGAP24,ARHGAP31,ARHGAP35,ARHGAP42,ARHGEF1…	997
Tissue Development	Growth of epithelial tissue	4.04e-10		-0.386	ACVR2A,ADAM15,ADAMTS1,AGAP2,AKT1,ALDH3A2,ALMS1,AMOT,ANGPT2,ANTXR2,APC,APOA1,APOE,ARHGAP24,ATOH8,BAD,BCAR1,BCL11B,BCL2,BCL2A1,BCL2L2,BID,BMP2,BMPER,BMPR1A,BRCA1,BRMS1,BTRC,C6orf89,C8orf44-SGK3/SGK3,Calm1 (includes others),CASK,CASP1,CASP8,CAV1,CAV2,CBL,CBLL1,CCND2,CCNG2,CCR3,CD36,CDC25A,CDH13,CDH2,CDK6,CDKN1B,CDKN2A,CDKN2B,CEACAM1,CERS2,CHGA,CHUK,CNR1,CRYAB,CSF2RB,CTSB,CTSV,CUL4A,CXCL3,CYBA,CYBB,C…	292
Hematological System Development and Function,Lymphoid Tissue Structure and Development,Tissue Morphology	Quantity of lymphocytes	4.07e-10		-1.8	ABCB1,ABL1,ACKR3,AKT1,Ank2,APOA1,APOBEC1,APOE,ARHGDIA,ARHGDIB,ARHGEF1,ARHGEF6,ATG5,ATG7,B3GNT5,B4GALNT2,BACH2,BAD,BAG3,BAK1,BCL11A,BCL11B,BCL2,BCL2A1,BCL2L11,BHLHE40,Bhlhe41,BID,BLNK,BST1,BTK,C3AR1,CALCRL,CALHM6,CAMK2G,CARD11,CASP8,CAV1,CBFA2T3,CBL,CBLB,CCR1,CD1D,CD22,CD244,Cd24a,CD28,CD300LF,CD36,CD40,CD47,CD5L,CD79B,CD83,CD84,CDH13,CDK6,CDKN1B,CDKN2A,CDKN2B,CHST2,CHST3,CHUK,CLEC4D,CLEC4E,CNR2,C…	300
Cell Morphology,Cellular Function and Maintenance,Nervous System Development and Function,Tissue Morphology	Length of neurons	4.09e-10			A2M,ABL1,ACSL6,ADGRB1,AKT1,APOE,ARID1B,BMP2,BMPR1A,CLASP2,CTNND2,DBN1,DCX,DIAPH1,DISC1,DIXDC1,DPYSL2,DPYSL3,DPYSL4,EIF4EBP2,GRIP1,GRN,HTT,JAM3,KALRN,LINGO1,LMNB1,LRPAP1,MAP2,MAPK10,MAPT,MSN,MYO6,NTRK2,OMG,OPHN1,PARD3,PCYT1B,PFN2,PPP1R9A,PSEN1,RCAN1,RDX,RHOA,S100A4,SEMA3A,SIN3A,SIPA1L1,SNCAIP,SOX11,SPAST,TENM4,WNT5A	53
Developmental Disorder	Midline defect	4.12e-10	Increased	3.053	ACVR2A,ACVR2B,Anp32b,APOB,ARHGAP35,ASPH,ATP2C1,BAG6,BMPER,BRCA1,CCNE2,Cdkn1c,CECR2,CHUK,CNN3,CRKL,CTNNBIP1,DACT1,DHCR7,DHRS3,DLX1,DLX5,DPH1,DVL3,ECE2,EFNB1,EP300,EPHB2,EPHB3,F2R,FBLN1,FGFR2,FKBP1A,FLNA,FUZ,GABRB3,GAD1,GDF11,GLCE,GPC6,GPR161,GSKIP,HDAC4,HECTD1,HHEX,IFT122,IFT57,ITGB8,JAG2,JMJD6,KAT6A,KDM1A,LMO4,LOXL3,LRP6,MAP3K4,MAPK9,Marcks,MED13L,Meis1,MEIS2,MEN1,MMP14,MMP16,MN1,MTHFD1L,MTR,NDST…	123
Free Radical Scavenging	Synthesis of reactive oxygen species	4.2e-10		0.436	ABCA1,ABCB1,ABCB10,ABCC1,ABL1,ACOD1,Acp5,AFG3L2,AKR1B1,AKT1,ALB,ALDH2,ALDH3A2,ALOX5,ALS2,ANGPT2,ANXA2,APOA1,APOE,ARHGDIA,ARHGDIB,ARHGEF1,ARSA,ATG16L1,ATG5,ATG7,BAK1,BCL2,BCR,BID,BMP2,BRCA1,C3AR1,CAPN3,CARD9,CASP8,CAV1,CBR1,CCR3,CD28,CD36,CD40,CD47,CLEC7A,COX6A2,CRYAB,CSTB,CTTN,CX3CL1,CYBA,CYBB,CYP2E1,DDIT4,DHCR24,DLST,DNM1L,DNM2,DOCK5,E2F1,EEF1A2,ENTPD1,EPAS1,ERBIN,ERO1A,F2R,FAS,FCGR3A/FCGR3B,FGR…	207
Cellular Movement	Invasion of tumor cell lines	4.79e-10		-1.785	A2M,ABL1,ABL2,ACSL4,ADAM12,ADAM15,ADAM9,ADAMTS1,AFAP1L1,AGAP2,AGO2,AKT1,AKT1S1,ANK3,ARHGAP24,ARHGDIA,ARHGEF11,ARHGEF26,ARRDC3,ASPH,ATF1,ATP6AP1,ATP6V0A1,BCAN,BCAR1,BCL2,BMP2,BRCA1,BSG,CAMK2G,CAPN2,CAPNS1,CAV1,CBL,CBX5,CCR1,Cd24a,CD82,CDC42BPA,CDC42BPB,CDH13,CDH2,CDH4,CDK14,CDK5,CDK5R1,CDK5RAP3,CDKN1B,CDKN2A,CEACAM1,CHUK,CIB1,CNR1,COL11A1,CREB3,CRMP1,CRTAP,CTNNAL1,CTNNBIP1,CTSB,CTSD,CTSH,CTSS,CTTN…	325
Cancer,Cardiovascular Disease,Organismal Injury and Abnormalities	Vascular tumor	4.83e-10		-0.152	ABCB1,ABCC4,ABL1,ACKR3,ADCYAP1R1,ADGRB3,ADGRL1,AGRN,AHSG,ANGPT2,ANXA7,AXIN2,BCL2,BCR,CARD11,CD37,CDKN2A,CEACAM1,CEBPG,CRLF2,CSF2RB,CX3CL1,DBN1,DCLK1,DMD,E2F1,EDNRB,EPHB3,FANCE,FGFR2,FGFR3,FKBP10,FKBP1A,GAP43,GDF11,GPM6B,IGF1R,IGFBP3,IQGAP2,KDR,KIF1B,KIT,KLF2,KRIT1,LARGE1,LIG1,MAP3K5,MEN1,MLLT3,MSN,NETO2,NOTCH1,NOTCH4,NRCAM,NTRK2,PCDHB16,PDGFRA,PIK3C2B,PLCB4,PLCG1,PLXDC1,POR,PTCH1,RARG,ROBO2,RXRA,…	89
Developmental Disorder	Aplasia or hypoplasia	4.98e-10	Increased	3.76	ABCA5,ABCC4,ABL1,ACOX1,ACVR2A,ACVR2B,AHI1,AKT1,AMPD2,Ank2,APBB1,APOE,ARHGAP35,ARHGDIA,ARHGDIB,ARRB2,ARX,ATP2A2,BACH2,BAG1,BAG3,BAG4,BAG6,BAK1,BCL11A,BCL11B,BCL2,BCL2L11,BCL2L2,BLNK,BMPER,BMPR1A,BTRC,CALCRL,CASK,CASZ1,CBL,CCNC,CCND2,CCNE2,CCRL2,CD47,CDC6,CDK5,CDK5RAP2,CDK6,CDKN1B,Cdkn1c,CERS1,CHST3,CRLF2,CSTB,CTNNBIP1,CTSD,CTSS,CUL1,DACT1,DCC,DCLK1,DCLRE1C,DHRS3,DLK1,DLX5,DMRTA2,DNM1L,DPH1,DRAXIN,…	238
Neurological Disease	Progressive motor neuropathy	5.06e-10		1.417	ABAT,ABCB1,ABL1,ADAMTS1,ADORA2B,AK5,AKAP11,ALB,ALDH5A1,ALOX5,ALS2,AMPD3,ANXA2,ANXA5,APBB1,APOE,AQP4,ARHGDIB,ARL6IP5,ASCL1,ATP6V1E1,ATXN1,ATXN2,BAD,BAG6,BCL2,BCR,BRINP1,BSG,C4A/C4B,CACNA1B,CACNA1C,CACNA1D,CAPN2,CAPN3,CASP1,CASP8,CBLB,CCNG2,CD36,CD47,CDC42EP3,CELF2,CHCHD10,CHGA,CHGB,CHRNA2,CHRNA4,CHRNB2,CNR1,CNR2,COPE,CPT1A,CRYAB,CSF3R,CTIF,CTSS,DAB1,DNAJB11,DNAJC13,DPP6,E2F1,EGLN1,EIF2B3,EIF4A1,EI…	231
Lipid Metabolism,Molecular Transport,Small Molecule Biochemistry	Concentration of lipid	5.32e-10		-0.02	ABCA1,ABCA2,ABCA7,ABCB1,ABCC4,ABHD12,ACACA,ACAT2,ACOT11,ACPP,ACSBG1,ACSL1,ACSL4,ADIPOR1,ADORA2B,AEBP1,AFAP1,AFP,AGPAT2,AGPAT4,AHSG,AKR1B1,AKT1,ALB,ALOX5,ALOX5AP,ANGPT2,Anp32b,ANXA5,APC,APOA1,APOA2,APOB,APOBEC1,Apoc1,APOE,ARHGDIA,ATG5,ATG7,ATP1A1,ATP2A2,ATXN2,B3GNT5,B4GALNT1,B4GALT2,BAG3,BCAT2,BCL11B,BCL2,BCR,BHLHE40,BID,BRCA1,BRMS1,CACNA1B,CASP1,CASP8,CAV1,CBL,CD36,CDKN1B,CDS1,CEACAM1,CEP19,CERS1…	337
Lipid Metabolism,Small Molecule Biochemistry	Fatty acid metabolism	5.49e-10		-1.228	AACS,ABAT,ABCA1,ABCA2,ABCA5,ABCA7,ABCB1,ABCC1,ABCC4,ABCD3,ABCG4,ACAA1,ACAA2,ACACA,ACAD9,Acot1,ACOT11,ACOT7,ACOT9,ACOX1,ACSBG1,ACSL1,ACSL3,ACSL4,ACSL5,ACSL6,ADIPOR1,AEBP1,AKR1B1,ALB,ALDH5A1,ALOX5,ALOX5AP,ANKRD23,ANKRD26,APOA1,APOA2,APOB,APOBEC1,APOE,ARHGEF11,ARSA,ATP11B,ATP8A1,B3GALT1,B4GALNT1,BMP2,BRCA1,CADM1,CAMK2G,CASP1,CAV1,CAV2,CBR4,CCR3,CD36,CD40,CD82,CD83,CEACAM1,CLEC7A,CNR1,CNTFR,COL4A3BP,…	245
Neurological Disease	Neurodegeneration	5.74e-10		0.128	AFG3L2,AGA,AKT1,ALS2,Ank2,ANK3,APOE,AQP4,ARSA,ATG5,ATG7,ATP1B1,ATXN1,ATXN7,B4GALNT1,BACE1,BCL2,BCL2L2,C19orf12,CACNA1A,CACNA1D,CAPN1,CASP1,CAV1,CDK5R1,CERS1,CHGA,CISD2,CNR1,CNR2,COASY,CP,CREB1,CTSB,CTSD,CTSV,CXCL3,CYBB,DNM1L,DPYSL2,DPYSL3,EDNRB,EGLN1,EP300,EPOR,FBXO2,FBXO41,FGFR2,FTL,GABRB3,GAPDH,GBA,GDAP1,GEMIN2,GFAP,GPM6B,GPX1,GPX4,GRIA2,GRID2,GRIN2B,GRN,HAP1,HBEGF,HEPH,HIBCH,HIF1A,HTT,IGF1,IL6…	144
Cancer,Hematological Disease,Immunological Disease,Organismal Injury and Abnormalities	Non-Hodgkin lymphoma	5.84e-10		0.211	ABCA7,ABCC1,ABL1,ABL2,ACSL6,ADAM19,ADAM9,AKT1,ALDH1L2,ALOX5,AMPH,ANGPT2,ANXA2,ANXA4,AP4B1,APBA1,ARHGAP17,ARHGAP42,ARHGEF1,ARID1A,ARID1B,ASAP2,ASB10,ASXL3,ATG5,ATP1A2,ATP2B2,ATP6V1B2,B3GAT1,BAK1,BASP1,BAZ2B,BBS7,BCAT1,BCL11B,BCL2,BCL2L11,BCL7A,BRCA1,BRSK1,BTK,BZW2,C1R,CACNA1A,CAD,CALCRL,CAMTA1,CARD11,CASP8,CAV1,CAV2,CBX2,CCDC86,CCDC97,CCND2,CCR3,CD101,CD1D,CD200,CD22,CD28,CD36,CD40,CD47,CD79B,CDC2…	442
Cellular Development,Cellular Growth and Proliferation,Nervous System Development and Function,Tissue Development	Growth of axons	6.15e-10		-1.719	Acp5,APBB1,BCL2,BRSK1,BRSK2,CDK5R1,CHN1,CHST2,CLASP2,CREB1,CREB3,CRMP1,DCC,DCLK1,DCX,DIXDC1,DLX5,DPYSL2,EFNB3,EIF2B2,ELAVL4,EP300,EPHB2,EPHB3,EXT1,EZR,FABP7,GAP43,GDAP1,GFAP,GFRA1,GNAO1,GPM6A,IGF1,IGF1R,ISLR2,ITGB1,KIF26A,KIF3C,L1CAM,LIMK1,LMNB1,LRRC4C,LRRK2,MAOA,MAP1B,MAPT,MIR17HG,MMP24,NCAM1,Nedd4,NEDD4L,NFATC2,NFATC4,NFIA,NSG1,NSMF,NTN1,NTRK2,OMG,P2RY2,PACS1,PDIA3,PLXNA3,PLXNA4,PTN,PTPDC1,RAB1…	87
Cellular Assembly and Organization	Quantity of vesicles	6.44e-10		-1.493	ABCA1,APOE,ATG16L1,ATG7,ATP2C1,BSN,CACNA1A,CACNA1B,CADPS,CAMK2A,CAV1,CHM,DNM3,ERC2,FGFR2,GRN,HTT,KIF1B,LITAF,LRP4,MECP2,MTM1,MYO5A,Nedd4,NLGN3,NTRK2,NTRK3,PCDH17,PCLO,PFN2,PIKFYVE,PTPRN2,RAB4A,RIMS1,SCARB1,SLC4A2,SMPD3,SNAP91,SNX1,SNX33,SNX5,SOD1,STON2,STX1B,SYN1,SYN2,SYNJ2,TNR,UNC13A,UNC13B,ZFAT	51
Metabolic Disease	Amyloidosis	6.54e-10		0.575	A2M,ABAT,ABCA1,ABCA2,ABCA7,ADAM12,ADGRL1,ADGRL2,AGRN,ALB,ALDH1L1,ALDH2,ALDH5A1,AMPH,APBB1,APLP2,APOA1,APOA2,APOBEC1,APOE,ARMC2,ARNT2,ASB2,ATP1A1,ATP1A2,ATP1A3,ATP1B1,ATP6V1E1,ATP8A1,ATXN1,BACE1,BAG1,BCL2,BCL2L11,BGN,BRCA1,C1R,C4A/C4B,CAMK2A,CAMK2B,CAPN1,CASP1,CASP8,CAST,CAV1,CD36,CD47,CDC42EP3,CDK5,CDK5R1,CDKN2A,CHL1,CHRNA2,CHRNA4,CHRNB2,CLUH,CNKSR3,CNR1,CNR2,CSF3R,CTSB,CTSD,CTSS,CTSV,CXADR,DCX,D…	256
Cancer,Endocrine System Disorders,Organismal Injury and Abnormalities,Reproductive System Disease	Ovarian serous tumor	6.87e-10			ABCG4,ABL1,ABLIM2,ACAD10,ACPP,ACVR1B,ADCY1,AEBP1,AGPAT2,AK3,AKAP6,ALB,ALDH1L2,ALDH7A1,APC,APCDD1,APOE,APTX,ARHGAP35,ARHGEF17,ARID1A,ARID1B,ARRDC1,ASTN1,ATP8B2,AXIN2,B3GALNT1,BAHD1,BCL2,BCR,BRCA1,BRIP1,BRPF3,BSN,C11orf68,C4A/C4B,C6orf89,CACNA1A,CAMK2B,CASZ1,CD36,CDK15,CDKN1B,CDKN2A,CEP120,CEP97,CHEK1,CIC,CKAP4,CLASP1,CLUH,CMTM4,COL11A1,COL4A6,CP,CREBRF,CRKL,CRTAC1,CRY2,CSF2RB,CSMD1,CTNNAL1,CWC22,C…	294
Cell Morphology,Cellular Function and Maintenance	Length of cells	7.09e-10			A2M,ABL1,ACSL6,ADGRB1,AKT1,APOE,ARID1B,BCL2,BMP2,BMPR1A,CLASP2,CTNND2,DBN1,DCX,DIAPH1,DISC1,DIXDC1,DPYSL2,DPYSL3,DPYSL4,DTNA,EIF4EBP2,GRIP1,GRN,HTT,IGF1,JAM3,KALRN,LINGO1,LMNB1,LRPAP1,MAP2,MAPK10,MAPT,MPP5,MSN,MYO6,NTRK2,OMG,OPHN1,PARD3,PCYT1B,PFN2,PPP1R9A,PSEN1,PTK2,RCAN1,RDX,RHOA,S100A4,SEMA3A,SIN3A,SIPA1L1,SNCAIP,SOX11,SPAST,TENM4,WNT5A	58
Cellular Growth and Proliferation	Colony formation	7.55e-10		0.214	ABL1,ACKR3,AGAP2,AKT1,ANXA7,ARHGAP32,ATF1,ATG7,ATIC,BACH2,BAD,BAG1,BAG3,BAMBI,BCL2,BCL2L11,BCR,BRCA1,BTK,C1QBP,CABLES1,CADM1,CAPN1,CASP1,CAST,CASZ1,CAV1,CBL,CBLB,CCNG2,CD82,CDCA7,CDH4,CDKN1B,CDKN2A,CDKN2B,CEACAM1,CHEK1,CHFR,CHGA,CHUK,CLTC,CRLF2,CRTC1,CSF2RA,CSF2RB,CSF3R,CTNNBIP1,CTSB,CTSD,CUL4A,CXCL3,CYP2J2,DDX5,DLC1,DPH1,DROSHA,DUSP6,E2F1,E2F5,EDA2R,EIF6,ENO1,EPAS1,EPOR,ERBB4,EZR,FANCC,FAS,FBLN1…	253
Cellular Development,Nervous System Development and Function	Differentiation of neuroglia	7.96e-10		-1.252	ADAM22,ADGRG6,ASCL1,BAG1,BMP2,CD82,CDH2,CDK5,CDKN1B,CDKN2A,CLCF1,CNTFR,CNTN1,DAB1,DAG1,DISC1,DLX1,DLX2,DNER,DTX1,EIF2B5,FGFR3,GALNS,GAP43,GLUL,GPC1,GPR157,HDAC1,HDAC2,Hmga2,ID4,IGF1,IL6ST,ITGB1,KDM4A,KLF15,LINGO1,MAPK1,MDK,MECP2,MGAT5B,Miat,MIR17HG,MMP24,MYCN,NEO1,NFATC4,NFIA,NFIB,NLGN3,NOG,NOTCH1,NTRK2,NTRK3,NUMB,OLIG1,OLIG2,PAX6,PDGFRA,PLXNB2,PPARG,PTK2,PTN,PTPRA,PTPRZ1,QKI,RELN,RPTOR,RTN4,S1PR…	87
Cellular Function and Maintenance,Inflammatory Response	Phagocytosis	8.18e-10		0.757	ABCA1,ABCA7,ABCF1,ABL1,ABL2,ABR,ADGRB1,ADORA2B,AHSG,AMPH,ANXA5,APOA1,APOA2,ASAP2,ATG3,ATG5,ATG7,BCAR1,BCR,BTK,C3AR1,CAPG,CAV1,CBL,CD22,CD302,CD36,CD47,CD5L,CHN1,CKB,CLEC6A,CLEC7A,CLTC,COQ7,CSF2RA,CSF2RB,CSF3R,CX3CL1,CYBA,CYBB,DEF6,DNM2,EPG5,FAS,FCGR3A/FCGR3B,FGR,FLNA,FPR1,FZD5,G6PC3,GAB2,GAS6,GP1BA,GRB2,GRN,HCK,HMOX1,IQSEC1,ITGB1,ITGB2,JMJD6,KCNMA1,KLF2,LIMK1,MAPK1,MAPK14,MEX3B,MFGE8,MIF,MRC1,MSN…	144
Cancer,Organismal Injury and Abnormalities	Connective or soft tissue tumor	8.71e-10	Increased	2.338	ABCA1,ABCB1,ABCC1,ABCC4,ABCC5,ABI2,ABL1,ABL2,ACAD11,ADAM12,ADAM22,ADAM9,ADARB2,ADCY5,AFAP1L1,AGPAT2,AGRN,AHI1,AKAP6,AKT1,ALDH1B1,ALDOA,ALOX5AP,ANGPT2,ANKRD26,ANTXR2,AP3B2,APBA2,APC,APOB,ARHGEF4,ARID1A,ARID1B,ARL4D,ARMC2,ASPSCR1,ASS1,ATF7IP,ATIC,ATP2B4,ATP6V1B2,ATP9A,ATRNL1,ATXN1,ATXN7L2,AXIN2,BCAN,BCL2,BCL2L11,BCR,BDH1,BMPR1A,BRCA1,BSN,BTK,BUD23,C21orf2,CACNA1A,CACNA1B,CACNA1G,CACNA1H,CACNA2D1,CA…	576
Cancer,Organismal Injury and Abnormalities,Respiratory Disease	Development of respiratory system tumor	8.79e-10		0.571	ABCC5,ABL2,ACVR1B,ACVR2A,ADAM19,ADCY5,ADCYAP1R1,ADGRB3,AGO1,AGO2,AGRN,AKT1,ALDH1B1,ALDOA,ALG1,ANKS1B,ANXA9,AOX1,APC,APLP2,APOB,APOBR,ARHGAP30,ARHGAP33,ARHGAP35,ARHGEF6,ARID1A,ARID1B,ARMCX1,ASNS,ASPSCR1,ASXL3,ATAD5,ATF7IP,ATIC,ATP1A2,ATP2B2,ATP8B2,ATRNL1,AXIN2,B3GAT1,B4GALNT2,BAG6,BAZ1A,BCCIP,BCL11A,BCL2,BGN,BLNK,BRCA1,BRIP1,BSN,BST1,BUD23,C1QBP,CACNA1A,CACNA1C,CACNA2D1,CADPS,CAMK2B,CAPRIN1,CARD11…	483
Lipid Metabolism,Small Molecule Biochemistry	Synthesis of lipid	1e-09		-0.425	A2M,ABAT,ABCA1,ABCB1,ABCC1,ABCC4,ABCD3,ACACA,ACAT2,ACOT7,ACSL1,ACSL3,ACSL4,ACSL5,ACSL6,ADH5,ADIPOR1,ADORA2B,AGPAT2,AGPAT3,AGPAT4,AGPAT5,AKR1B1,AKT1,ALB,ALDH3A2,ALDH3B1,ALG1,ALG12,ALG3,ALG6,ALOX5,ALOX5AP,ANGPT2,APC,APOA1,APOA2,APOB,APOE,ARSA,ATF1,ATP1A1,B3GALT1,B3GNT5,B4GALNT1,BABAM2,BAK1,BCL2,BHLHE40,BMP2,BRCA1,C5AR2,CACNA1H,CADM1,CAMK2G,CAMKK2,CASP1,CASP8,CAV1,CAV2,CBR4,CCHCR1,CCR3,CD36,CD40,CD8…	330
Behavior,Nervous System Development and Function	Spatial memory	1.02e-09		0.245	ADCY1,ARL6IP5,ATXN1,B3GAT1,BACE1,BRINP1,CAMK2A,CAPNS1,CDK5,CDK5R1,CERS1,CHUK,CLSTN2,CNR1,CPEB3,CPLX2,CREB1,CYBB,DDHD2,EP300,GRIA1,GRIA2,GRIA4,GRIPAP1,HDAC4,HIF1A,HIVEP2,HSD11B1,IGF1,ITGA5,ITGA8,KALRN,KSR1,LRRC7,LZTS1,MAPT,MEIS2,NAMPT,NPY,NQO2,NR3C2,OPHN1,PSEN1,RCAN1,SGK1,SHANK1,SLC6A1,SLC7A11,SOD2,SORCS3,SRGAP3,SYNGAP1,TGFBR2,TLR2,TLR3,TNF,UBQLN2,WWC1	58
Cancer,Organismal Injury and Abnormalities,Respiratory Disease	Development of lung tumor	1.06e-09		0.7	ABCC5,ABL2,ACVR1B,ACVR2A,ADAM19,ADCY5,ADCYAP1R1,ADGRB3,AGO1,AGO2,AGRN,AKT1,ALDH1B1,ALDOA,ALG1,ANKS1B,ANXA9,AOX1,APC,APLP2,APOB,APOBR,ARHGAP30,ARHGAP33,ARHGAP35,ARHGEF6,ARID1A,ARID1B,ARMCX1,ASNS,ASPSCR1,ASXL3,ATAD5,ATF7IP,ATIC,ATP1A2,ATP2B2,ATP8B2,ATRNL1,AXIN2,B3GAT1,B4GALNT2,BAG6,BAZ1A,BCCIP,BCL11A,BCL2,BGN,BLNK,BRCA1,BRIP1,BSN,BST1,BUD23,C1QBP,CACNA1A,CACNA1C,CACNA2D1,CADPS,CAMK2B,CAPRIN1,CARD11…	482
Cell Death and Survival	Cell death of blood cells	1.26e-09		1.016	ABCB1,ABCC1,ABCC4,ABL1,AFP,AGA,AGRN,AKT1,ANTXR2,APC,APOB,APOE,ATG3,ATG5,ATG7,BAD,BAG1,BAK1,BCL11A,BCL11B,BCL2,BCL2A1,BCL2L11,BCL2L2,BCR,BID,BLNK,BMP2,BRCA1,BTK,C3AR1,CACNB3,CAMK2G,CARD11,CASP1,CASP8,CAST,CAV1,CBL,CCDC86,CCND2,CD22,Cd24a,CD28,CD40,CD47,CD5L,CD79B,CDKN1B,CDKN2A,CHEK1,CHUK,CNR1,CNR2,COQ7,CREB1,CSF2RA,CSF2RB,CTSB,CTSD,CUL9,CX3CL1,CYBB,DAPK1,DDIT4,DEF6,DLK1,DLL1,DOCK8,DRAM1,DTX1,E2F1,…	282
Renal and Urological System Development and Function	Morphology of urinary system	1.29e-09			ABCA1,ABCA7,ACVR2B,ADAMTS1,AGA,AGPAT2,AKAP11,AKR1B1,AKT1,AMPD2,Anp32b,APOE,APRT,ARHGAP35,ARHGDIA,ARX,B9D1,BAG6,BCAT2,BCL2,BCL2L11,BCR,BHLHE40,BMPER,C4A/C4B,CACNA2D1,CAV1,CCR1,CD36,CD55,CDH4,CDK5,CDKN1B,Cdkn1c,CHRNB2,CLEC6A,CR1L,CTBS,CTNNBIP1,CYP27A1,DACT1,DACT3,DAPK1,DCHS1,DDR1,DHCR7,E2F2,EHD3,EHD4,FADS2,FAN1,FAT1,FAT4,FBLN1,FGFR2,FGFRL1,GAS6,GCNT1,GDF11,GDF15,GFRA1,GLCE,GLIS2,GLIS3,GREM1,GRIP1,H…	147
Cell-To-Cell Signaling and Interaction,Cellular Function and Maintenance,Inflammatory Response	Phagocytosis of cells	1.33e-09		0.849	ABCA1,ABCA7,ABCF1,ABL1,ABL2,ABR,ADGRB1,ADORA2B,AHSG,ANXA5,APOA1,APOA2,ASAP2,ATG3,ATG5,ATG7,BCAR1,BCR,BTK,C3AR1,CAPG,CAV1,CBL,CD22,CD302,CD36,CD47,CD5L,CHN1,CKB,CLEC6A,CLEC7A,CLTC,COQ7,CSF2RA,CSF2RB,CSF3R,CX3CL1,CYBA,DEF6,DNM2,FAS,FCGR3A/FCGR3B,FGR,FLNA,FPR1,FZD5,G6PC3,GAB2,GAS6,GP1BA,GRB2,GRN,HCK,HMOX1,IQSEC1,ITGB1,ITGB2,JMJD6,KLF2,LIMK1,MAPK1,MAPK14,MEX3B,MFGE8,MIF,MRC1,MSR1,MYD88,MYO1G,MYO7A,NP…	130
Cellular Movement	Migration of brain cells	1.53e-09	Decreased	-2.028	APC,ASTN1,BMPR1A,CCDC141,CDK5,CELSR2,CHL1,CTNNA2,CX3CL1,CXCL3,DAB1,DCLK1,DCX,DISC1,EFNB1,FLNA,FOXG1,FUT10,GNA12,GNA13,IGF1R,ITGB1,KIT,KITLG,L1CAM,LMO4,MYH10,MYL12A,NFIA,NR1D1,POU3F2,POU3F3,PRKCD,PRKCZ,PTK2,PTN,PTPRZ1,RBFOX2,RELN,RHOA,RIC8A,RTN4,SLC12A2,SOCS7,ST8SIA2,TIAM2,TNR,TRIO,UNC5D	49
Cellular Assembly and Organization,Tissue Development	Polymerization of filaments	1.6e-09		-0.032	ABL1,AKAP11,APC,ARHGAP18,BAG4,CAMSAP3,CAPN1,CARMIL1,CAV1,CDK5RAP2,CDKN1B,CKAP5,CLASP1,CLIP3,CORO7/CORO7-PAM16,CTTN,DBN1,DCX,DIAPH1,DYRK1A,ELN,EML2,EVL,FES,FGF13,FHOD3,GAS7,GDA,GRB2,HAX1,HCK,HCLS1,HDGFL3,HIP1R,INPP5J,INPPL1,KANK1,LATS1,MAP1B,MAP2,MAP3K1,MAPT,MICALL2,MSRB1,MYADM,MYO1C,NAV3,NCK2,NCKAP1,NIN,PAK3,PECAM1,PFN2,PPP1R9A,PRKCD,RASA1,RGS16,RHOA,SGK1,SLAIN2,STMN1,STMN2,TBCD,TLR2,Tmsb4x (incl…	74
Cancer,Organismal Injury and Abnormalities,Respiratory Disease	Lung tumor	1.63e-09		-0.105	ABCB1,ABCB10,ABCC4,ABCC5,ABHD11,ABL1,ABL2,ACOX1,ACVR1B,ACVR2A,ADAM12,ADAM15,ADAM19,ADAM9,ADAMTS1,ADAMTS7,ADCY5,ADCYAP1R1,ADGRB3,ADIPOR1,ADORA2B,AEN,AGO1,AGO2,AGRN,AHSG,AKR1B1,AKT1,ALDH1B1,ALDH1L1,ALDOA,ALG1,ALOX5,ANGPTL2,ANKRD26,ANKS1B,ANTXR2,ANXA2,ANXA9,AOX1,APC,APLP2,APOA1,APOB,APOBR,APOE,ARAP1,ARHGAP30,ARHGAP33,ARHGAP35,ARHGAP5,ARHGEF6,ARID1A,ARID1B,ARL6IP5,ARMCX1,ARMCX4,ARRB2,ASNS,ASPSCR1,ASX…	810
Cellular Development,Cellular Growth and Proliferation,Nervous System Development and Function,Tissue Development	Outgrowth of axons	1.75e-09		-1.176	APBB1,BRSK1,BRSK2,CDK5R1,CHN1,CREB1,CREB3,DCC,DLX5,DPYSL2,EIF2B2,ELAVL4,EPHB2,EPHB3,EXT1,EZR,GAP43,GDAP1,GFAP,GPM6A,IGF1R,ISLR2,KIF26A,KIF3C,L1CAM,LIMK1,LMNB1,LRRC4C,LRRK2,MAP1B,MAPT,MIR17HG,MMP24,NFATC2,NFATC4,NFIA,NSMF,NTN1,P2RY2,PLXNA3,PLXNA4,PTN,RAB11A,RASA1,RNF6,ROBO1,RTN4,SARM1,SEMA3A,SMN1/SMN2,SYN1,SYN3,TRPV2,VIM,WNT5A	55
Cell-To-Cell Signaling and Interaction,Nervous System Development and Function	Synaptic transmission of nervous tissue	1.75e-09		-1.905	ANKS1B,APOE,ATXN1,BSN,CACNA1A,CACNA1G,Cd24a,CHRNA4,CHRNB2,CLSTN1,DLG5,DLGAP3,DMD,DTNA,EIF4EBP2,EPHB1,EPHB2,ERC2,FBXO2,GAD1,GRIA1,GRIA2,GRIA3,GRIK2,GRIN2B,GRM5,HIF1A,HTT,IGF1,KALRN,KIF1B,LRRC4,LYPD1,LZTS1,MAPT,MECP2,MYH10,Nedd4,NLGN3,NQO1,OPHN1,PCDH17,PPP1R9A,PRKCZ,PSEN1,RAB3A,RIC3,RIMS1,SHANK3,SLC8A3,SNAP25,TMOD2,VDAC3,WNT5A,XDH	55
Cancer,Hematological Disease,Immunological Disease,Organismal Injury and Abnormalities	Low-grade lymphoma	1.87e-09			ABCC1,ACSL6,ADAM9,AMPH,ANXA2,ANXA4,APBA1,ARHGAP42,ASAP2,ASB10,ASXL3,ATP1A2,ATP2B2,BAZ2B,BBS7,BCAT1,BCL2,BCL2L11,BTK,BZW2,CACNA1A,CALCRL,CASP8,CAV1,CBX2,CCDC86,CCND2,CD22,CD40,CD79B,CDC27,CDH4,CDKN2A,CDON,CEP250,CHAF1A,CHD6,CHGA,CHRNB2,CHUK,CNR1,CNTFR,COL11A1,COL4A5,CSF3R,CSTF2,DCC,DENND6A,DHCR24,DIAPH1,DLG5,DMD,DMXL1,DNAJB14,DPH5,DYRK1A,E2F2,ECE2,ECI2,EDEM2,ELK1,EP300,ERBB4,F11R,FASN,FAT3,FAT4,FB…	222
Nervous System Development and Function,Organ Morphology,Organismal Development	Morphology of cerebellum	1.99e-09			ABR,ADAMTS4,AGA,AHI1,ALS2,ANK3,ARSA,ASTN1,ATG7,ATP2B2,ATXN1,ATXN2,B4GALNT1,BCR,CACNA1A,CCND2,CDK5,CDK5R1,CDKN1B,CNTN1,CP,CSTB,CTNNA2,CTSB,ENHO,EPB41L1,Foxp2,GABRB3,GRID2,HTT,IGF1,IL6ST,KHDRBS2,L1CAM,LMNB2,MANBA,MAP1A,MAP1B,MAP2,MAPK8IP1,MAPK8IP2,MLC1,MYH10,NAGLU,NCAM1,NFIA,NRCAM,OSTM1,OTX1,PDS5A,PEX2,PHYH,PITPNA,PLCB4,PLXNB2,PPP1R3C,PSAP,PTCH1,PURA,RNF2,ROBO2,RORA,SGCE,SHANK2,SHANK3,SIL1,SLC1A3,S…	77
Cellular Assembly and Organization	Organization of cellular membrane	2.24e-09		0	AAK1,ADGRL2,ADGRL3,AGRN,AKT1,AMPH,ANK3,APBB1,APOB,APOE,ARFIP2,ARRB2,ATG7,ATP2B2,BAIAP2L2,CADM1,CADM2,CADM3,CAMK1,CARMIL1,CAV1,CAV2,CBL,CD28,CDH13,CDH2,CDH4,CDH6,CLTC,CTNND2,CTTN,CTTNBP2,DAB2,DACT1,DAG1,DHCR24,DNM2,FAT4,FBLIM1,FCHO1,FLNA,FLRT3,GPM6A,GRB2,HIP1R,IGF2R,IGSF9,IQSEC3,ITGA8,ITGB1,JUP,L1CAM,LAMB2,LPCAT2,LPIN1,LRP4,LRRC4,LRRK2,LRRTM2,MAPT,MECP2,MPP5,MTSS1L,MYO5A,MYO7A,NECAP1,NECTIN1,NECTI…	115
Neurological Disease,Organismal Injury and Abnormalities,Psychological Disorders	Tauopathy	2.26e-09		-0.254	A2M,ABAT,ABCA1,ABCA2,ABCA7,ADAM12,ADGRL1,ADGRL2,AGRN,ALB,ALDH1L1,ALDH2,ALDH5A1,AMPH,APBB1,APLP2,APOA1,APOA2,APOBEC1,APOE,ARMC2,ARNT2,ASB2,ATP1A1,ATP1A2,ATP1A3,ATP1B1,ATP6V1E1,ATP8A1,ATXN1,BACE1,BAG1,BCL2,BCL2L11,BGN,BRCA1,C1R,C4A/C4B,CAMK2A,CAMK2B,CAPN1,CASP1,CASP8,CAV1,CD36,CDC42EP3,CDK5,CDK5R1,CDKN2A,CHL1,CHRNA2,CHRNA4,CHRNB2,CLUH,CNKSR3,CNR1,CNR2,CTSB,CTSD,CTSS,CXADR,DCX,DDX46,DHCR24,DHCR7,DLG…	250
Hereditary Disorder,Neurological Disease,Organismal Injury and Abnormalities	Hereditary neuropathy	2.38e-09			AARS,ABHD12,AFG3L2,ALS2,AMPD2,AP4B1,AP4M1,APOA1,APOE,ARHGEF10,ARL6IP1,ATL1,ATP1A1,ATP1A3,B4GALNT1,BGN,BSN,C19orf12,CAPN1,CAV1,CHCHD10,CHGB,CHN1,CISD2,COASY,CPT1C,DDHD2,DNAJC13,DNM2,DSTYK,EIF4G1,ENTPD1,ERBB4,ERLIN1,ERLIN2,FLOT2,FTL,GAD1,GAP43,GARS,GBA,GDAP1,GIGYF2,GP1BA,GRN,HK1,HSPB1,HSPB8,IARS2,INF2,INTS6L,KCNMA1,KDM6B,KIF1A,KIF1B,KIF21A,KIF26A,KIF5A,KLC2,L1CAM,LITAF,LRRK2,LRSAM1,MAPT,MECR,MORC2,…	116
Neurological Disease,Organismal Injury and Abnormalities,Psychological Disorders	Dementia	2.58e-09		-0.254	A2M,ABAT,ABCA1,ABCA2,ABCA7,ADAM12,ADGRL1,ADGRL2,AGRN,ALB,ALDH1L1,ALDH2,ALDH5A1,AMPH,APBB1,APLP2,APOA1,APOA2,APOB,APOBEC1,APOE,ARMC2,ARNT2,ASB2,ATP1A1,ATP1A2,ATP1A3,ATP1B1,ATP6V1E1,ATP8A1,ATXN1,BACE1,BAG1,BCL2,BCL2L11,BGN,BRCA1,C1R,C4A/C4B,CA5B,CACNA1A,CACNA1B,CACNA1C,CACNA1D,CACNA2D1,CACNB1,CACNB3,CACNB4,CAMK2A,CAMK2B,CAPN1,CASP1,CASP8,CAV1,CD36,CDC42EP3,CDK5,CDK5R1,CDKN2A,CHCHD10,CHL1,CHRNA2,CHR…	260
Connective Tissue Disorders,Inflammatory Disease,Inflammatory Response,Organismal Injury and Abnormalities,Skeletal and Muscular Disorders	Inflammation of joint	2.58e-09		1.851	ABCB1,ABCB10,ABCC1,ABL1,ACSL1,ADAM12,ADAM15,ADAM9,ADAMTS1,ADAMTS10,ADAMTS4,ADAMTS7,ADGRG6,ADIPOR1,ADSS,AHI1,AHSG,ALB,ALDOA,ALOX5,ALOX5AP,APLP2,APOA1,APOE,ARHGAP33,ARHGDIB,ARL16,ATAT1,ATIC,ATP1B1,ATP2C1,ATP8A1,ATXN1,BAD,BAG6,BCL2L11,BGN,BID,BLNK,BMP1,BMP2,BRMS1,C1R,C3AR1,C4A/C4B,C5orf30,C6orf47,CACNA1A,CACNA1B,CACNA1C,CACNA1D,CACNA2D1,CALCRL,CAMK1,CAMK2D,CAPN2,CASP1,CASP8,CAST,CCDC59,CCHCR1,Ccl6,C…	409
Cell Death and Survival	Apoptosis of central nervous system cells	2.7e-09		-0.403	A2M,ADCY1,AKT1,ATP2C1,ATXN1,B4GALNT1,BAD,BCL2,BCL2L11,CAPN1,CAST,CDK5,CDK5R1,CR1L,CRYAB,DAPK1,DNM1L,E2F1,EP300,F2R,FAIM,FAS,FOXO3,FRAT1,GAPDH,GCLC,GCLM,GNAO1,GRM5,HAP1,HDAC4,HK2,Hrk,HSP90AA1,HSPA5,HTT,IGF1,IGF1R,IL6ST,KCND2,KCNJ6,KSR1,LINGO1,LRPAP1,MAOA,MAP1B,MAP3K1,MAP3K5,MAPK10,MECP2,MIF,NAIP,NFATC4,NTRK2,NTRK3,P4HB,PAK3,PIKFYVE,PLXNA3,PSEN1,PTGES,RHOA,SARM1,SERPINA3,SGK1,SH3GLB1,SH3KBP1,SHC3,S…	79
Cell Death and Survival,Neurological Disease,Organismal Injury and Abnormalities	Apoptosis of brain cells	2.94e-09		-0.412	A2M,ADCY1,AKT1,ATP2C1,ATXN1,B4GALNT1,BAD,BCL2,BCL2L11,CAPN1,CAST,CDK5,CDK5R1,CR1L,DAPK1,E2F1,EP300,FAIM,FAS,FOXO3,FRAT1,GAPDH,GCLC,GCLM,GNAO1,GRM5,HAP1,HDAC4,HK2,Hrk,HSPA5,HTT,IGF1,IGF1R,KCND2,KCNJ6,KSR1,LINGO1,LRPAP1,MAOA,MAP1B,MAP3K1,MAP3K5,MAPK10,MECP2,MIF,NAIP,NFATC4,NTRK2,NTRK3,P4HB,PAK3,PIKFYVE,PSEN1,PTGES,RHOA,SARM1,SERPINA3,SGK1,SH3GLB1,SHC3,SLC25A10,SOD1,ST8SIA1,TLR7,TLR9,TNF,TNFRSF1A,UN…	71
Developmental Disorder	Dysgenesis	3.05e-09	Increased	3.943	ABCA5,ABCC4,ABL1,ACOX1,ACVR2A,ACVR2B,AHI1,AKT1,AMPD2,Ank2,APBB1,APOE,ARHGAP35,ARHGDIA,ARHGDIB,ARRB2,ARX,ATP2A2,BACH2,BAG1,BAG3,BAG4,BAG6,BAK1,BCL11A,BCL11B,BCL2,BCL2L11,BCL2L2,BLNK,BMPER,BMPR1A,BTRC,CALCRL,CASK,CASZ1,CBL,CBX2,CCNC,CCND2,CCNE2,CCRL2,CD47,CDC6,CDK5,CDK5RAP2,CDK6,CDKN1B,Cdkn1c,CERS1,CHST3,CRLF2,CSTB,CTNNBIP1,CTSD,CTSS,CUL1,DACT1,DCC,DCLK1,DCLRE1C,DHRS3,DLK1,DLX5,DMRTA2,DNM1L,DPH1,DR…	243
Cancer,Organismal Injury and Abnormalities,Respiratory Disease	Development of lung carcinoma	3.42e-09		0.135	ABCC5,ABL2,ACVR1B,ACVR2A,ADAM19,ADCY5,ADCYAP1R1,ADGRB3,AGO1,AGO2,AGRN,AKT1,ALDH1B1,ALDOA,ALG1,ANKS1B,ANXA9,AOX1,APC,APLP2,APOB,APOBR,ARHGAP30,ARHGAP33,ARHGAP35,ARHGEF6,ARID1A,ARID1B,ARMCX1,ASNS,ASPSCR1,ASXL3,ATAD5,ATF7IP,ATIC,ATP1A2,ATP2B2,ATP8B2,ATRNL1,AXIN2,B3GAT1,B4GALNT2,BAG6,BAZ1A,BCCIP,BCL11A,BCL2,BGN,BLNK,BRCA1,BRIP1,BSN,BST1,BUD23,C1QBP,CACNA1A,CACNA1C,CACNA2D1,CADPS,CAMK2B,CAPRIN1,CARD11…	471
Cancer,Organismal Injury and Abnormalities,Respiratory Disease	Non-small cell lung carcinoma	3.47e-09		0.016	ABCB1,ABCB10,ABCC5,ABL1,ABL2,ACOX1,ACVR1B,ACVR2A,ADAM12,ADAM19,ADAM9,ADAMTS1,ADCY5,ADCYAP1R1,ADGRB3,ADIPOR1,ADORA2B,AGO1,AGO2,AGRN,AKT1,ALDH1B1,ALDH1L1,ALDOA,ALG1,ANKS1B,ANXA2,ANXA9,AOX1,APC,APLP2,APOB,APOBR,ARHGAP30,ARHGAP33,ARHGAP35,ARHGAP5,ARHGEF6,ARID1A,ARID1B,ARMCX1,ASNS,ASPSCR1,ASXL3,ATAD5,ATF7IP,ATIC,ATP1A1,ATP1A2,ATP1A3,ATP1B1,ATP2B2,ATP6V1E1,ATP8B2,ATRNL1,AXIN2,B3GAT1,B4GALNT2,BAG6,BAZ1A…	606
Cell-To-Cell Signaling and Interaction,Nervous System Development and Function	Long term synaptic depression of neurons	3.52e-09	Decreased	-3.263	ADCY5,ARHGEF9,BACE1,BAD,CACNA1A,CAMK2A,CAMK2B,CAV1,CDK5R1,CNR1,CPEB3,CSPG5,DGKI,DLG4,DPYSL5,DYRK1A,EFNB3,GRIA1,GRIA2,GRIA3,GRID2,GRID2IP,GRIN2B,GRM5,HTT,KLC2,LRRC7,MAP1B,MGLL,MYO5A,NTRK2,OPHN1,PACSIN2,PIP5K1C,PLCB4,PPP3R1,PRKAR1B,PRKCA,PRKCG,REL,RIMS1,SHANK2,SHANK3,SRCIN1,TET1,VGF,WASF1,WWC1	48
Cell-To-Cell Signaling and Interaction	Adhesion of blood cells	3.54e-09		0.233	A2M,ABCC4,ABL1,ADAM9,ADGRB1,ANGPT2,ANXA5,ANXA7,APOA1,APOE,ARRB2,ATP2A3,BMPER,BTK,C4A/C4B,C5AR2,CACNA1C,CADM1,CBLB,CCNC,CCR1,CCR3,CD200,Cd24a,CD28,CD300LD,CD36,CD37,CD40,CD47,CD55,CD83,CEACAM1,CIB1,CNR1,CNR2,CSF2RB,CSF3R,CTTN,CX3CL1,CXCL3,CYBB,DGKE,DIAPH1,DMD,EFNB1,ENTPD1,EPHA4,EZR,F11R,F2R,FAS,FCGR3A/FCGR3B,FERMT3,FES,FGR,FPR1,FPR2,FYB1,GAB2,GAS6,GDF15,GP1BA,GPR132,HCK,HDAC4,HIF1A,IGHM,IL1A,IL6R,…	162
Cancer,Organismal Injury and Abnormalities,Renal and Urological Disease	Renal clear cell adenocarcinoma	3.65e-09			ABCB1,ABCG4,ABHD11,ACADS,ACVR1B,ACVR2A,ADAM23,AIDA,AKT1,ALB,ALDH7A1,ANAPC4,APC,ARHGAP35,ARHGAP39,ARHGAP5,ARID1A,ARID1B,ARX,ATG7,ATP11B,ATP1A2,ATXN1,AXIN2,BHLHE40,BRCA1,BRK1,BRPF3,BTAF1,BTRC,C11orf68,CADM1,CADM2,CANT1,CCDC120,CCDC82,CCNE2,CDC14B,CDC42EP3,CDC6,CDK5RAP2,CDKN1B,CDKN2A,CHUK,CPEB2,CREBRF,CSF2RB,CSMD1,CTC1,CTNNA2,CUL7,CUL9,CYP3A5,DAD1,DAPK1,DCBLD1,DCP1B,DENND5A,DGAT2,DGKI,DIRAS1,DISP2,D…	320
Cell Death and Survival	Apoptosis of neuroblastoma cell lines	3.74e-09		0.009	AKT1,ALS2,APOE,BAK1,BCL2,BID,CAPN1,CAPN2,CASP8,CAST,CIB1,CUL9,CYCS,E2F1,ENO1,FAS,FOXO3,FTH1,GAS7,HMGA1,HSPA5,HTT,IDE,IGF1,IGF1R,IGFBP3,IKBKB,ITGB1,KIF1B,LRRN1,MAOA,MAPK9,MAPT,MXI1,MYCN,NAIP,NCAM1,NDN,NSMCE3,PLAGL2,PPARD,PPARG,PTK2,RARG,RCAN1,RTN1,S100A6,SERPINA3,SOD1,SRC,TFCP2,TGM2,TNF,TXN,UGCG,UTP18,WDR5,XDH,XPR1	59
Cancer,Organismal Injury and Abnormalities	Thoracic neoplasm	3.8e-09		-0.064	ABCB1,ABCB10,ABCC4,ABCC5,ABHD11,ABL1,ABL2,ACOX1,ACVR1B,ACVR2A,ADAM12,ADAM15,ADAM19,ADAM9,ADAMTS1,ADAMTS7,ADCY5,ADCYAP1R1,ADGRB3,ADIPOR1,ADORA2B,AEN,AGO1,AGO2,AGRN,AHSG,AKR1B1,AKT1,ALDH1B1,ALDH1L1,ALDOA,ALG1,ALOX5,ANGPTL2,ANKRD26,ANKS1B,ANTXR2,ANXA2,ANXA9,AOX1,APC,APLP2,APOA1,APOB,APOBR,APOE,ARAP1,ARHGAP30,ARHGAP33,ARHGAP35,ARHGAP5,ARHGEF6,ARID1A,ARID1B,ARL6IP5,ARMCX1,ARMCX4,ARRB2,ASNS,ASPSCR1,ASX…	816
Carbohydrate Metabolism	Quantity of carbohydrate	3.94e-09		-0.497	ABCA1,ABCB1,ABCC1,ACACA,ACADM,ACOT11,ACPP,ACSL1,ACVR2A,ACVR2B,ADCY5,ADIPOR1,ADORA2B,AGL,AGPAT2,AKT1,ALB,AMBP,ANXA5,APOA2,APOE,ASPSCR1,ATG7,ATP2A2,ATP2B2,ATXN1,ATXN2,BAD,BAG1,BCAT2,BCL2,BID,BRMS1,C1QBP,C1QTNF12,C8orf44-SGK3/SGK3,CA5B,CAMKK2,CAV1,CD36,CDK5RAP1,CDKAL1,CDKN1B,CDO1,CDS1,CEP19,CERS2,CHGA,CHST1,CHST2,CNR2,CPE,CPT1A,CPT1C,CR1L,CREB1,CRY2,CYP2J2,CYP4F2,DDAH2,DGAT2,DLGAP3,DSE,E2F1,EEF1A2,E…	224
Cell Death and Survival,Organismal Injury and Abnormalities	Necrosis of epithelial tissue	4.18e-09		-0.206	AAK1,ABCC1,ABL1,ABL2,ADAM15,ADAMTS1,AGAP2,AKT1,ALDH2,ALDH3B1,ANGPT2,APC,API5,ARHGAP18,ARRB2,ASS1,ATG5,ATG7,ATP2B2,BAD,BAG1,BAG4,BAK1,BCL2,BCL2A1,BCL2L11,BCL2L2,BID,CABLES1,CASP1,CASP8,CAV1,CCHCR1,CD1D,CD36,CD40,CDH2,CDK6,CDKN1B,CDKN2A,CDON,CEACAM1,CERS2,CHEK1,CHUK,COMP,CRYAB,CTSB,CTSS,CUL7,CXCL3,CYCS,CYP2E1,DAB2,DAP3,DCC,DDX17,DGKE,DIP2A,DLST,DLX2,DNM1L,DUSP6,E2F1,E2F6,EDIL3,EEF2K,EFNB2,EIF2B5,EL…	247
Cancer,Organismal Injury and Abnormalities,Respiratory Disease	Nonsquamous non-small cell lung carcinoma	4.45e-09		0.028	ABCC5,ABL2,ACVR1B,ACVR2A,ADAM19,ADCY5,ADCYAP1R1,ADGRB3,AGO1,AGO2,AGRN,AKT1,ALDH1B1,ALDOA,ALG1,ANKS1B,ANXA9,AOX1,APC,APLP2,APOB,APOBR,ARHGAP30,ARHGAP33,ARHGAP35,ARHGEF6,ARID1A,ARID1B,ARMCX1,ASNS,ASPSCR1,ASXL3,ATAD5,ATF7IP,ATIC,ATP1A2,ATP2B2,ATP8B2,ATRNL1,AXIN2,B3GAT1,B4GALNT2,BAG6,BAZ1A,BCCIP,BCL11A,BCL2,BGN,BLNK,BRCA1,BRIP1,BSN,BST1,BUD23,C1QBP,CACNA1A,CACNA1C,CACNA2D1,CADPS,CAMK2B,CAPRIN1,CARD11…	470
Cell-To-Cell Signaling and Interaction	Activation of cells	4.58e-09		1.506	ABHD12,ACKR3,ACSL5,ADAM12,ADAM9,ADORA2B,AFP,AGRN,AKT1,ALB,ALS2,ANGPT2,ANK3,ANXA2,APOA1,APOB,APOE,AQP4,ARHGAP5,ARRB2,ATG5,ATP2A2,ATP2A3,BACH2,BAG6,BAK1,BAMBI,BCL11B,BCL2,BCL2A1,BCL2L11,BCR,BHLHE40,BID,BLNK,BMP2,BMPER,BMPR1A,BRINP1,BTK,C3AR1,C4A/C4B,CACNA1A,CACNA1B,CACNA1G,CADM1,CARD11,CARD9,CASP1,CASP8,CAST,CBL,CBLB,Ccl6,Ccl9,CD1D,CD200,CD22,CD244,Cd24a,CD28,CD300LD,CD300LF,CD36,CD37,CD40,CD47,CD5…	392
Nervous System Development and Function,Organ Morphology,Organismal Development	Morphology of rhombencephalon	4.59e-09			ABR,ADAMTS4,AGA,AHI1,ALS2,ANK3,ARSA,ASTN1,ATG7,ATP2B2,ATXN1,ATXN2,B4GALNT1,BCR,CACNA1A,CCND2,CDK5,CDK5R1,CDKN1B,CHUK,CNTN1,CP,CSTB,CTNNA2,CTSB,ENHO,EPB41L1,Foxp2,GABRB3,GRID2,HTT,IGF1,IKBKB,IL6ST,KHDRBS2,L1CAM,LMNB2,MANBA,MAP1A,MAP1B,MAP2,MAPK8IP1,MAPK8IP2,MLC1,MYH10,NAGLU,NCAM1,NFIA,NRCAM,OSTM1,OTX1,PATZ1,PDS5A,PEX2,PHYH,PITPNA,PLCB4,PLXNB2,PPP1R3C,PSAP,PTCH1,PURA,RARG,RASA1,RNF180,RNF2,ROBO2,RO…	83
Cancer,Organismal Injury and Abnormalities,Respiratory Disease	Lung adenocarcinoma	4.69e-09		0.028	ABCC5,ABL2,ACVR1B,ACVR2A,ADAM19,ADCY5,ADCYAP1R1,ADGRB3,AGO1,AGO2,AGRN,AKT1,ALDH1B1,ALDOA,ALG1,ANKS1B,ANXA9,AOX1,APC,APLP2,APOB,APOBR,ARHGAP30,ARHGAP33,ARHGAP35,ARHGEF6,ARID1A,ARID1B,ARMCX1,ASNS,ASPSCR1,ASXL3,ATAD5,ATF7IP,ATIC,ATP1A2,ATP2B2,ATP8B2,ATRNL1,AXIN2,B3GAT1,B4GALNT2,BAG6,BAZ1A,BCCIP,BCL11A,BCL2,BGN,BLNK,BRCA1,BRIP1,BSN,BST1,BUD23,C1QBP,CACNA1A,CACNA1C,CACNA2D1,CADPS,CAMK2B,CAPRIN1,CARD11…	468
Cell-To-Cell Signaling and Interaction,Hematological System Development and Function	Aggregation of blood cells	5.05e-09		1.478	ABAT,ABCC4,ADORA2B,AKR1B1,AKT1,ALB,ANGPTL2,ANXA7,ATG7,ATP2A3,BLOC1S4,BTK,CANT1,CAPN1,CAST,CBLB,Cd24a,CD36,CD40,CD47,CEACAM1,CLNS1A,COMP,CREB1,DAB2,EFNB2,ELK1,EMILIN2,ENTPD1,EPHA4,EPHB1,F2R,FADS2,FERMT3,FGB,FPR1,GAS6,GC,GDF15,GNA13,GNAZ,GP1BA,GPX3,GUCY1A1,GUCY1B1,HCLS1,HIF1A,IGF1,IGHM,IKBKB,ITGAL,ITGB1,ITGB2,KITLG,LCP2,LGALS1,LILRB3,LIMK1,LOX,MAP3K5,MAPK1,MINK1,MYD88,NBEAL2,OLR1,P2RY1,P4HB,PDGFRA,…	103
Nervous System Development and Function,Neurological Disease,Organ Morphology,Organismal Development,Organismal Injury and Abnormalities	Abnormal morphology of cerebellum	5.17e-09			ABR,ADAMTS4,AGA,AHI1,ALS2,ANK3,ARSA,ASTN1,ATG7,ATP2B2,ATXN1,ATXN2,B4GALNT1,BCR,CACNA1A,CCND2,CDK5,CDK5R1,CNTN1,CP,CSTB,CTNNA2,CTSB,ENHO,EPB41L1,Foxp2,GABRB3,GRID2,HTT,IGF1,KHDRBS2,L1CAM,MANBA,MAP1A,MAP1B,MAP2,MAPK8IP1,MAPK8IP2,MLC1,MYH10,NAGLU,NCAM1,NFIA,NRCAM,OSTM1,OTX1,PDS5A,PEX2,PHYH,PITPNA,PLCB4,PPP1R3C,PSAP,PURA,RNF2,ROBO2,RORA,SGCE,SHANK2,SHANK3,SIL1,SLC1A3,SOD2,SOX11,SPARCL1,ST8SIA2,TMEM17…	71
Cell Death and Survival	Apoptosis of brain	5.43e-09		-0.851	A2M,ADCY1,AKT1,ATP2C1,ATXN1,B4GALNT1,BAD,BCL2,BCL2L11,CAPN1,CAST,CDK5,CDK5R1,CR1L,DAPK1,E2F1,EP300,FAIM,FAS,FOXO3,FRAT1,GAPDH,GCLC,GCLM,GNAO1,GRIN2B,GRM5,HAP1,HDAC4,HK2,Hrk,HSPA5,HTT,IGF1,IGF1R,KCND2,KCNJ6,KSR1,LINGO1,LRPAP1,MAOA,MAP1B,MAP3K1,MAP3K5,MAPK10,MAPK9,MECP2,MIF,NAIP,NFATC4,NTRK2,NTRK3,P4HB,PAK3,PIKFYVE,PSEN1,PTGES,RHOA,SARM1,SERPINA3,SGK1,SH3GLB1,SHC3,SLC25A10,SOD1,ST8SIA1,TLR7,TLR9,TN…	73
Cell-To-Cell Signaling and Interaction,Nervous System Development and Function	Binding of neurons	5.8e-09		-1.92	ADGRG1,AFG3L2,AGRN,ALS2,ASTN1,ATP1B1,BCL2,CACNB4,CADM1,CDH2,CDK5R1,COL4A5,CP,CX3CL1,FGFR2,GRM5,IGF1,INSR,KALRN,LAMB2,LRP4,LRRK2,LRRTM2,LTBR,NCAM2,NCAN,NECTIN1,Nedd4,NLGN1,NLGN2,NLGN3,NRDC,NRXN1,NRXN2,NTRK2,PDZRN3,PTPRF,RER1,SHANK2,TNR,UNC13A,UNC13B,WNT7A	43

## Sheet: Upstream Analysis
Upstream Regulator	Expr Log Ratio	Molecule Type	Predicted Activation State	Activation z-score	p-value of overlap	Target molecules in dataset	Mechanistic Network
TP53	0.048	transcription regulator	Activated	2.287	2.02e-21	A2M,ABAT,ABCA2,ABCB1,ABCC1,ACAA2,ACADM,ACADS,ACOT11,ACSL1,ACSL3,ACSL6,ADAM12,ADD3,ADGRB1,ADGRB3,ADH5,ADORA2B,AEN,AFP,AGO2,AIFM2,AK3,AKR1B1,AKT1,ALB,ALDH1B1,ALDH4A1,ALDH9A1,ALDOA,ALOX5,AMOTL2,ANAPC4,ANXA2,ANXA4,AP1B1,APC,API5,APOA1,APOBEC1,APOE,ARHGAP5,ARHGEF4,ARL6IP1,ARRB2,ASL,ASNS,ASS1,ASTN2,ATG10,ATG4A,ATG7,ATP1A1,ATXN1,AXIN2,BAD,BAG1,BAK1,BCAT1,BCL2,BCL2A1,BCL2L11,BHLHE40,BID,BLZF1,BMP1,BOP1,B…	1662 (18)
L-dopa		chemical - endogenous mammalian	Inhibited	-3.388	3.24e-17	ABCA7,ABHD14B,ABI2,ABI3,ADD3,ADGRB2,AIFM2,APBA2,APLP1,ARAP1,ARL3,ARRB2,ASPSCR1,ASTN1,ATG16L1,ATP2A2,ATP2A3,ATXN1,B3GALT5,BACH1,BAHD1,BANF1,BCL2,C12orf43,C18orf21,C1QTNF12,C4A/C4B,CACNA1H,CAMK1G,CAPG,CAPN10,CASK,CASZ1,CBR3,CCNG2,CCNYL1,CD200,CDC42EP3,Cdkn1c,CEBPG,CHRNA4,CIART,CLIP4,CMTM4,CNR1,CORO2B,Cox5b,CRTAC1,CRTC1,CRY2,CSRNP3,CTNNBIP1,CTSB,CTXN1,DAAM1,DAB1,DCAKD,DCTN3,DDOST,DENND1C,DGAT2,DGKI,…
ERBB2		kinase		-0.239	1.73e-15	ABL1,ACAA2,ACSL4,ADAM12,ADAM19,AKT1,ANGPT2,ANGPTL2,ANXA2,APLP2,ATP6V1A,BACE1,BAG2,BCAT2,BCKDHB,BCL2,BHLHE40,BMP1,BNIP2,BRIP1,CADM1,CBFA2T3,Ccl7,CCND2,CCNE2,CD36,CD47,CD82,CDC14B,CDC16,CDC25A,CDC27,CDC42EP3,CDC42SE1,CDC6,CDC7,CDCA7,CDH2,CDK6,CDKN1B,CDKN2A,CDKN2B,CDON,CENPA,CHCHD10,CHD1L,CHD6,CHDH,CHEK1,CHST2,CHUK,CMAS,CRIP1,CRYBG1,CTSB,CUL1,CXCL3,CYP2J2,DAAM1,DAG1,DAP,DHRS7,DLL1,DTX1,DUSP6,DZIP3,E…	1517 (16)
1,2-dithiol-3-thione		chemical reagent	Activated	6.687	2.9e-15	ACAA1,ACSL5,AGPAT3,ALDOA,ATP1A1,B4GALNT1,CA11,CBR1,CDC34,COQ7,CREG1,CTSD,CUL1,DAD1,DHCR7,DNAJB11,EIF2S1,EIF3C,EIF6,EPB41,ESD,FABP1,FKBP5,FTH1,GBE1,GCLC,GCLM,GNA11,GSR,GSTA3,GSTM1,GSTM5,HAX1,HM13,HMBS,HMOX1,HSP90AA1,HSP90AB1,HTATIP2,IDE,IKBKG,LPL,LY6E,MGLL,MORF4L2,MRPS18B,NBR1,NCKAP1,NQO1,NUCB2,PDIA3,PDIA6,PFN2,PPIB,PRDX1,PSMA1,PSMA2,PSMA4,PSMA6,PSMA7,PSMB2,PSMB3,PSMB4,PSMB5,PSMC1,PSMC2,PSMC6,PSMD…	158 (2)
KLF3	-0.328	transcription regulator	Inhibited	-2.537	4.27e-15	ABCF1,ABHD14B,Acot1,ACOT11,ACOT9,ADPGK,ALDH3B1,ANXA5,AP4M1,APOE,APRT,ATP2A3,BAHD1,BCAP29,BCL2,BCL2L2,C19orf44,CACNA1H,CAMK2D,CAPG,CAPNS1,CD1D,CD55,CENPT,CEP170B,CHCHD10,CIRBP,CSF2RA,CSNK1G3,DEGS1,DHRS7,DIAPH1,DOK3,E2F2,EEF1AKMT1,EIF2B1,EIF4E3,EIF5A,ETAA1,FAM49A,FMNL3,FRY,GAD1,GCNT1,GNGT2,GPD2,GPR137,GPSM1,HIST1H2BI,HLCS,HM13,Ifi27,IL17RA,ITGB7,KBTBD2,KLF12,KLHL6,LILRB3,LMO2,LRRK2,MAGED1,MAK16,MAN…
APP	0.06	other		0.446	3.24e-13	ABCA1,ABCD3,ABL1,ADAMTS4,AKT1,ALB,ALDOA,AMPH,Ank2,ANXA5,AP3B2,APC,APH1B,APLP2,APOE,ARL6IP5,ARRDC3,ASCL1,ATF1,ATP1A2,ATP1A3,ATP1B1,ATP2B2,ATP6V1A,ATP6V1E1,AXIN2,BACE1,BAD,BASP1,BCL2,BCL2L11,BCL2L2,BSG,C1QBP,C1R,C4A/C4B,CAMK2D,CAPN1,CAST,CCDC25,Ccl7,CCND2,CCNG2,CD40,CD5L,CD82,CDC14A,CDC27,CDH2,CDK5,CDK5R1,CDK5RAP2,CDK6,CDK9,CKB,CLTC,CP,CPLX1,CPLX2,CRLF1,CSF2RB,CTSB,CTSD,CTSV,CTTN,CXCL3,CYBB,CYCS,DB…	1491 (15)
beta-estradiol		chemical - endogenous mammalian		0.816	5.72e-13	A2M,AARS,ABCA1,ABCB1,ABCB10,ABCC5,ACAA1,ACAA2,ACADM,ACKR3,Acot1,ACOX1,ACPP,ACSL1,ACVR2A,ACVR2B,ADAMTS1,ADAMTS4,ADCY1,ADK,AEBP1,AFF4,AFP,AGO2,AGRN,ALB,ALDH4A1,ALDH7A1,ALDOA,ANKS1B,ANXA4,AP1B1,APBA1,APBB1,APC,APCDD1,APOA1,APOE,ARNT2,ARRB2,ASB2,ASCL1,ATP1B1,ATP2B2,BAG1,BAK1,BAZ1A,BCAT1,BCL2,BCL2A1,BCL2L11,BHLHE40,BICD1,BID,BLNK,BMP2,BMPR1A,BNIP2,BOP1,BRCA1,BRINP2,BSG,BUB3,BYSL,C4A/C4B,C8orf44-SGK3/S…	1809 (18)
NFE2L2	-0.133	transcription regulator	Activated	5.078	1.13e-12	ABCC1,ABCC4,Acp5,ACSL5,AGPAT3,ALDOA,AOX1,ATP1A1,B4GALNT1,BCL2,BRCA1,CA11,Calm1 (includes others),CBR1,CD36,CDC34,CHGB,COQ7,CREG1,CTSD,CUL1,CXCL3,CYBB,DAD1,DCTN3,DHCR7,DNAJB11,EIF2S1,EIF3C,ELN,EPAS1,EPB41,ESD,FABP1,FGF13,FKBP5,FOXO3,FTH1,FTL,GBE1,GCLC,GCLM,GFAP,GNA11,GNG3,GPX1,GPX3,GSR,GSS,GSTA3,GSTM1,GSTM4,GSTM5,GSTO1,HAX1,HERPUD1,HM13,HMBS,HMOX1,HSP90AA1,HSP90AB1,HSPA9,HTATIP2,HYOU1,IDE,IKBKG,IL…	1089 (9)
HNF4A		transcription regulator		0.806	3.88e-12	ABCB10,ABCE1,ACAA2,ACCS,ACOD1,Acot1,ACOX1,ACOX3,ACSL1,ADCY7,ADGRB1,ADGRB2,ADIPOR1,ADSS,AFP,AGA,AHSG,AKR1B1,ALB,ALDH1L1,ALDH2,ALDH5A1,ALDOB,ALS2,AMBP,AMT,ANKRA2,ANXA5,ANXA9,AP1M1,AP3M1,AP4B1,APOA1,APOA2,APOB,APOE,ARFIP2,ARL1,ARMC8,ASCL1,ASNS,ATAD5,ATAT1,ATG3,ATG4D,ATG9A,AVPI1,AXIN2,BACE1,BAD,BAG4,BAG6,BAZ1A,BCAR1,BCCIP,BDH1,BLVRB,BLZF1,BPGM,BRIP1,BSDC1,BST1,BTRC,BUD23,C11orf68,C19orf44,C19orf66,C1…	1323 (7)
MKNK1	-0.021	kinase	Inhibited	-4.16	2.12e-11	ACOT7,AGRN,Ank2,ANXA2,ANXA5,APC,ARVCF,ATAT1,ATP1A3,BAG3,CAMK2A,CELF4,CP,CPLX2,CRMP1,DPYSL3,FAM49A,FLNA,GAP43,GNAI1,GNAO1,HSPA4L,KIF1B,KIF5A,LAMB2,MAP1B,MAPK1,Mapre2,MAPT,MYO5A,MYO6,NCDN,NELL2,NRXN1,PCDH8,PLTP,PLXNB2,PREP,PRKAR1B,RAB14,RAB3A,SFRP1,SNAP25,SYN2,THRA,TNF,TP53BP1,TRIM32,TTC3,USO1,VIM,ZCCHC18
MAPT	-4.18	other		1.477	2.6e-11	ALB,ALDOA,AMPH,Ank2,ANXA5,ATP1A2,ATP1A3,ATP1B1,ATP6V1A,ATP6V1E1,BACE1,BASP1,BSG,BSN,C1QBP,C1R,CAMK2D,CAPN1,CAST,CCDC25,CDK5R1,CDKN1B,CKB,CLTC,CPLX2,CTSD,CYCS,DLG4,DNM1L,DPY19L3,DPYSL2,DPYSL3,DSCAML1,ENO1,ENSA,FKBP1A,Fus,GAPDH,GAS7,GFAP,GNA12,GNAO1,GNG2,GOT2,GPM6B,GPX4,GRIN2B,GSTM5,H2AFJ,H2AFV,HINT1,HIST1H2BD,HK1,HSP90AA1,HSPA5,IL1A,LATS1,MAP1A,MAP1B,MAP2,MAPK1,MAPK11,MAPT,MCM10,Mt3,MTHFD1L,NDUFA5…	1380 (14)
TGFB1	0.11	growth factor		1.047	3.48e-10	2610318N02Rik,ABCA1,ABCE1,ABCF1,ABI2,ABL1,ACAA2,Acot1,Acp5,ACPP,ACSL3,ADAM12,ADAM19,ADAMTS4,ADGRB1,ADK,ADORA2B,AFP,AIF1L,AKT1,ALB,ALDH2,ALDH3A2,ALDH5A1,ALOX5,ALOX5AP,AMER2,AMOTL2,ANXA2,APOB,APOE,ARHGAP19,ARHGAP35,ARNT2,ASNS,ASS1,ATG5,ATG7,ATXN1,BACE1,BAD,BAMBI,BCL2,BCL2L11,BDH1,BGN,BHLHE40,BMP1,BMP2,BRIP1,BSG,C1R,C3AR1,C9orf3,CAB39,CADM1,Calm1 (includes others),CAMK2G,CAND2,CAPNS1,CAPRIN1,CASP1,C…	1811 (17)
ESR1	0.063	ligand-dependent nuclear receptor	Inhibited	-3.732	3.53e-10	ABCB1,ABCC5,ABI2,ACKR3,ACOX1,ACSL1,ACVR1B,ADCY1,ADD3,ADGRG6,AKT1,AKT1S1,ALOX5,ANGPTL2,ANK3,ANXA4,AP1M1,AP4M1,APC,APOA1,APOE,ARFIP2,ARHGAP18,ARHGEF11,ARHGEF9,ARL4D,ARPC5L,ARRDC3,ASS1,ATG3,ATP1B1,ATP2A3,ATP6V1A,AXIN2,BAG1,BCAT1,BCCIP,BCL2,BCL2L11,BCL2L2,BCR,BMP2,BRCA1,BUB3,BYSL,CACNA1D,CAMK1,CAMK2B,CAPN2,CAV1,CAV2,CBL,CCNC,CCNG2,CD3EAP,CD55,CD83,CDC27,CDC42BPA,CDC42BPB,CDC42EP3,CDC42SE1,CDC5L,CDK5,…	1679 (18)
D-glucose		chemical - endogenous mammalian		-1.237	5.17e-10	AARS,ABCA1,ABCB1,ACAA1,ACAA2,ACACA,ACADM,ACOX1,ACSL1,ADCY5,ADIPOR1,AKR1B1,ALDOA,ALDOB,ANGPT2,APOB,ASNS,ASS1,ATP2A2,ATP2A3,ATP2B2,ATP2B4,BAD,BCAT1,BCL2,BCL2L11,BMP2,C8orf44-SGK3/SGK3,CACNA1B,CACNA1C,CACNA1D,CAV1,CBL,CBR3,CCND2,CD36,CD55,CDK5R1,CDKN1B,CLGN,CNR1,COX6A2,CTSB,CTSV,CX3CL1,CYBA,CYBB,CYP2E1,DDIT4,DIRAS2,DMD,DNAJA2,DNAJB11,DTNA,DYRK1A,E2F1,ELOVL6,ENO1,EP300,ERO1A,FABP5,FAS,FASN,FBXO32,FKB…	1641 (18)
HTT	-0.16	transcription regulator		0.348	9.16e-10	ABCA1,ACADM,ACAT2,ADAM23,ADAMTS4,ADCY5,AGRN,AKT1,ALDOA,APOA1,APOE,ATP1A1,ATP1A3,ATP2A2,ATP2B2,ATP2C1,ATP5PO,ATP6V0E1,ATP6V0E2,ATP8A1,BASP1,BCL11B,BCL2,BCL2L11,BHLHE40,BID,BMP1,BTG3,C1R,CAMK2A,CAMK2B,CASP1,CAST,CBR1,CBX1,CBX5,Cd24a,CDK5,CHRNB2,CHUK,CNR1,CNR2,CORO2B,COX6A2,CPLX2,CPSF2,CREB1,CRYAB,CTSD,CTTN,CX3CL1,CYC1,CYCS,DHCR7,DLG3,DLG4,DLL1,DLST,DNAJA2,DUSP6,EDNRB,ELAVL4,EMP3,ENO3,EP300,ERCC3,EV…	1707 (19)
miR-124-3p (and other miRNAs w/seed AAGGCAC)		mature microRNA		-1.69	9.39e-10	ACAA2,ALDH9A1,ARHGEF1,ARRDC1,ATP6V0E1,BTG3,CAV1,CD164,CDC14B,CDCA7,CDK6,CERS2,CHSY1,CPNE3,CTDSP2,DHCR24,DLX2,DNM2,DRAM1,E2F5,ECI2,ELK3,ELOVL1,ENDOD1,EYA4,F11R,FAM129B,GINM1,GMCL1,GNAI3,GTPBP8,HADH,HDAC4,HDAC5,HTATIP2,INO80C,ITGB1,KANK1,KLF15,KLHL24,LIMCH1,LITAF,LMNB1,LRRC1,LRRC58,MAPK14,MDFIC,MMADHC,MPHOSPH9,MTMR6,MTPN,NFIC,NID1,NR3C2,PAPSS2,PGM1,PHF19,PLOD3,PLP2,PLSCR3,POLR3G,PRKD1,PTPN12,RARG,R…
MAP4K4	-0.185	kinase	Inhibited	-2.597	2.43e-09	ACAA2,ACACA,ACADS,ACSL5,AGL,AGPAT3,ALDH3B1,ALDH4A1,ATP6V0E1,BCAT2,BCKDHB,Calm1 (includes others),CBLB,CHPT1,CHSY1,COQ3,CYC1,DLAT,DLD,DLST,FAR1,FASN,GLUL,GRHPR,GYS1,H6PD,HADH,HSD3B7,HYAL2,IMPDH1,ITGA5,IVD,MGLL,NDUFA11,NDUFA5,NDUFB7,NDUFS1,NDUFS8,NT5C2,PAPSS2,PGAM1,PGM1,PHYH,PI4K2B,PLA2G12A,PLA2G6,PLCB4,PMM1,PON2,PPARG,PTGES,PTS,SCD,ST3GAL2	552 (4)
ciprofloxacin		chemical drug		0.393	3.85e-09	ABCC4,ACAA1,ACSL5,ALDH2,ALDH3B1,ATP6V1A,ATP6V1B2,ATP6V1E1,B4GALNT1,CCR1,CD40,CD47,CSF2RB,CTSD,CTSV,DNAJC13,EDIL3,EMILIN2,EPB41L5,GBA,GLUD1,GRN,GUSB,HLA-A,HSPA9,IGF1R,IMPAD1,ITGA9,ITGAL,LGMN,LONP1,LRPAP1,MAN2B2,MAPK1,MFGE8,MMP2,MSR1,MTHFD1L,NIFK,NRCAM,PLXNB2,PSAP,RAB11FIP1,RBM28,SGIP1,SLC2A6,STAB1,TLR7,TMPO,TTYH3,VIM	953 (7)
camptothecin		chemical drug		-0.166	1.33e-08	ABCB1,AEN,ALDOA,ANXA2,ANXA4,API5,APOE,ARHGDIA,ARHGEF1,ARMH3,ARRB2,BAD,BAK1,BAMBI,BCL11A,BCL2,BCL2A1,BID,BRCA1,BTG3,BTK,C11orf68,C11orf95,C1orf216,CAMK2B,CAMK2G,CASP1,CASP8,CAST,CCR1,CCRL2,CD1D,CD200,CD22,CD40,CD47,CD83,CDC25A,CDIPT,CDK6,CDKN2A,CHCHD7,CHEK1,CLASP1,CREB1,CRYBG1,CXCL3,DENND5B,DNM1L,DUSP6,E2F1,EHBP1,ENC1,ENO3,EPOR,FAS,FCHSD2,FES,FLOT2,FNDC3A,FPR1,FSCN1,GADD45B,GAPDH,GDE1,GIGYF2,GPI,G…	1470 (16)
CCND1	-0.294	transcription regulator	Inhibited	-2.409	1.65e-08	ABCC4,AFAP1,AHI1,ARMCX1,ASAP2,ATP6V0E1,BCL2,BRCA1,BRIP1,CALU,CCND2,CCNE2,CDC6,CDCA7,CDK6,CDKN1B,CDKN2A,CDKN2B,CPED1,CPNE3,CTNNA2,CTNNBIP1,DHCR24,DKK2,DTL,DYNC1LI1,E2F1,E2F7,ENDOD1,ENO1,EPS8,ERBIN,ESCO2,FAM129B,FAM204A,FLNA,GPC6,H2AFJ,HERC3,HJURP,HSPB1,HSPB8,ID1,ITSN2,JPT1,KDM6B,KIF11,KLHL24,Klra2,LAMB2,LCORL,LRRTM2,MAGI2,MAML3,MAP3K5,MARK1,MBD5,MCM10,MCM4,MCM7,MEIS2,MFSD6,MMP2,MORC4,MYBL1,MYO7A,M…	1423 (14)
topotecan		chemical drug	Activated	4.012	2e-08	ACSL1,AFP,ARL6IP1,ASAP2,ASTN2,ATRNL1,C4A/C4B,CACNA1C,CAMTA1,CD200,CD83,CDC25A,CSMD1,CYB5A,EFNB1,ENO1,EPOR,ERBB4,EXOC6B,FAM3C,FAS,FAT1,FGFR3,GDF15,GPC6,GPX1,GRID2,GRIK2,GRM5,GTF2H2,HIF1A,HMGXB4,IRS1,KALRN,KCNMA1,LRRC7,MAST1,MAT2A,MDGA2,MED13L,MGST2,MYBL2,MYCN,NBEA,NFATC4,NFIA,NLGN1,NNAT,NRXN1,Nrxn3,NXPH1,PCDH9,PDE4B,PLCB1,PLK3,PPM1D,PRKAR2B,PTK2,PTPRK,PTPRM,PTPRT,PUM2,RAB9A,RBFOX1,RBMS3,RCBTB2,REL…	952 (7)
BDNF		growth factor	Inhibited	-3.256	2.36e-08	ACOT7,AGRN,ALDH7A1,Ank2,ANXA2,ANXA5,APC,ARVCF,ATAT1,ATP1A3,BAG3,BCL2,BCL2L11,BCL2L2,BHLHE40,BID,BMP2,CAMK1G,CAMK2A,CAV2,CCND2,CD36,Cdkn1c,CELF4,CHGA,CNR1,CP,CPLX2,CRMP1,DNAJC21,DPYSL3,DUSP6,ELOVL6,FAM49A,FLNA,FSCN1,FTL,GAD2,GAP43,GDA,GFAP,GLUL,GNAI1,GNAO1,GRIA1,GRIA2,GRIN2B,HSPA4L,HSPA5,KIF1A,KIF1B,KIF5A,LAMB2,LGALS1,LIMK1,LOC728392,LYPD1,MAP1B,MAPK1,Mapre2,MAPT,MYCN,MYO5A,MYO6,NCAM1,NCDN,NELL2,N…	1441 (15)
ATN1	-0.091	transcription regulator			2.37e-08	ATP1A1,ATP1A3,ATP1B1,ATP1B2,BASP1,BHLHE40,BMP1,BTG3,Cd24a,CHGB,CHUK,CNR1,DLG4,DPYSL3,EVL,Fxyd2,GAD1,GAS7,GRK5,HBEGF,IFI16,JUP,KCNAB2,KCNC3,LSM2,LTBP2,Marcks,MAX,NFIC,NR2F1,NREP,NSG2,PCTP,PDE1B,PITPNM1,PRKCD,PRKCG,PTPRF,RAB2A,RGS16,SATB1,SLC32A1,SMC2,SOCS2,SOX10,SOX11,SOX4,SPTBN2,STMN1,STX1B,STX4,TAGLN3,THRA,Tmsb4x (includes others),TUBA4A,TUBB,VAMP1
MYC	0.329	transcription regulator		0.997	5.65e-08	ABCA1,ABCA2,ABCA7,ABCB10,ABCC1,ABCC4,ABCD3,ABCE1,ABCF1,ABCG4,ACACA,ACOD1,ACSL4,ACVR2A,ADAMTS1,ADIPOR1,ADK,AFP,AKT1,ALB,ALDOA,ALOX5,ANGPT2,ANXA4,ANXA5,APCDD1,Arf2,ARL6IP1,ASCL1,ASNS,ASS1,B4GALT7,BAG1,BCAT1,BCKDHB,BCL2,BCL2A1,BMPER,BMPR1A,BOP1,BRCA1,BZW2,C1QBP,C9orf3,CAD,CAPN2,CAPNS1,CASP1,CASP8,CAST,CAV1,Ccl6,CCND2,CCNE2,CCNG2,CD47,CDC25A,CDC34,CDCA7,CDH2,CDK6,CDKN1B,CDKN2A,CDKN2B,CHEK1,CHST15,CLU…	1709 (19)
PSEN1	0.098	peptidase		0.512	5.79e-08	ACSL1,ALB,ALDOA,AMPH,Ank2,APOE,ATP1A2,ATP1A3,ATP1B1,ATP2A2,ATP6V1A,ATP6V1E1,BACE1,BASP1,BSG,C1QBP,C1R,C3AR1,CAMK2D,CCDC25,CDH2,CDK5R1,CKB,CLTC,CPLX2,CTSD,CTSS,CUEDC1,CYCS,DCX,DGKE,DHRS7,DLG4,DLL1,DNM1L,DPY19L3,DPYSL2,DSCAML1,DYRK1A,ENO1,ENSA,F2R,FKBP1A,FMN2,FOXO3,Fus,GADD45B,GAPDH,GDF11,GFAP,GNA12,GNAO1,GNG2,GOT2,GPM6B,GRIN2B,H2AFJ,H2AFV,HINT1,HIST1H2BD,HK1,HSP90AA1,HSPA5,IDE,IGF1,INSR,IRF4,KCNAB…	1512 (19)
KRAS	-0.067	enzyme		1.514	6.05e-08	ABCA1,ABCC4,ABCC5,AEN,AGO2,AGRN,ALDOA,AMPH,AOX1,APLP2,ATG5,ATG7,ATP1B1,AXIN2,BAG1,BAK1,BCL2,BDH1,BEX1,BGN,BSG,BZW2,CAD,CAMK1,CASP1,CAV1,CBX5,CD3EAP,CDH2,CDKN1B,CDKN2A,CEACAM1,CHSY1,CLNS1A,CRYAB,CTNND2,CX3CL1,CXADR,DBN1,DCLK1,DDAH1,DNMT3A,DPYSL2,DUSP6,E2F1,E2F5,EIF5A,ELK1,ELN,ENO1,ERO1A,EXOSC5,EZH2,FAS,FASN,FBLN2,FBN1,FLII,FLOT2,FRAT1,FTH1,GAPDH,GBA,GCLC,GCLM,GFAP,GLUL,GMNN,GNA13,GRN,GTF2I,HBEGF,H…	1392 (17)
STK11	0.065	kinase		-1.345	6.15e-08	A2M,ALB,ALDH9A1,ALDOA,ASPHD2,ASS1,ASTN1,ATIC,ATP6V0E1,CAMKK1,CDKN1B,CHGB,CNTN1,Cox5b,CSF3R,CTSD,CYC1,DLGAP2,ELOVL2,ENO1,FBXO9,FGFR2,Foxp2,GADD45B,GAPDH,GART,GOT2,GPI,GRIA3,HDAC4,HIF1A,ID1,IL1A,INIP,KCNQ2,KLF12,KLHL29,LDHA,LGALS9B,MAFK,MED26,MMP2,MRI1,MRPS10,MRPS15,Mt3,NAP1L5,NCAM2,NDUFA10,NDUFA11,NDUFA9,NDUFB7,NDUFB9,NDUFC2,NDUFS8,NEDD9,NET1,NPEPL1,NR1D1,NRCAM,NT5E,PAK5,PGK1,PGM1,PKM,POLR3D,PPP1R…	1328 (17)
APOE	-0.314	transporter		-0.646	7.75e-08	ABCA1,ABCA2,ACOX1,ACSL1,ADGRB1,ADGRG1,ADNP,AHDC1,ANK3,APOA1,APOB,APOE,BEGAIN,BGN,C5AR2,CAMK1,CAPNS1,CASP1,CAV1,CCND2,CD36,CD40,CPT1A,CSRP1,CTNND2,CTSB,CTSD,CTSS,CTSV,CXCL3,CYBB,CYP3A5,DIP2A,DYRK1A,ECM1,EMILIN1,F2R,FKBP5,FLOT2,GAS7,GLUL,GPX3,GPX4,GRIA1,GRIA2,GRIA3,GRIN2B,HERPUD1,HMOX1,HSD11B1,HSP90AB1,Hspa1b,HSPA5,IGF1,IGF1R,IL1A,INSR,ITGA5,KCNJ10,LARGE1,LIPA,LPL,LTBP2,LTBR,MAP2,MAP3K1,MAPK14,MAPT…	1693 (17)
OGA	0.034	enzyme		-0.057	8.75e-08	ACAD10,ACADM,ACSL4,ADAM19,ADGRL2,ADRM1,AIFM2,AKT1S1,ALOX5AP,APOBEC1,APOE,ASS1,BACH1,BCL2,BNIP2,C1RL,C3AR1,CADPS,CALCRL,CAPN1,CASP1,CAV1,Ccl6,Ccl9,CCNG2,CCR1,Cd24a,CD302,CD36,CD40,CD47,CD55,CDCA7,CDK5,CDK6,CDKAL1,Cdkn1c,CDKN2B,CEACAM1,CIAPIN1,CPE,CREG2,CSF2RB,DAB2,DAGLB,DCLK1,DHCR7,DLST,EFNB1,EFNB2,ELK1,EPHA4,EPHB3,EPHB6,EPS8,FABP7,FAS,FBLN1,FERMT2,FGF13,FGFR1OP,FLNA,FOXG1,FSCN1,GAS6,GDF11,GFOD1,G…	1439 (16)
SOX4	-1.803	transcription regulator		-1.783	2.41e-07	2610035D17Rik,Acot1,AIF1L,Akr1c12/Akr1c13,ALDH1B1,APBB1,B3GNT5,B3GNT8,BCL2,BEX3,C19orf44,CACNA1H,CAPN2,CASP1,Ccl9,CD1D,CDH2,DBNDD2,DDAH2,E130308A19Rik,EIF4E3,EMB,EPG5,EVL,EZH2,FAM213A,FGF13,FHL1,GLDC,GRIA2,H1FX,IFI30,Ifitm1,IGF1,KANK1,LRRN3,LUZP1,LYZ,MAGED1,MAGI1,MEX3A,MGST2,NCAM1,NREP,NRXN2,PARD6G,PECAM1,PTK2,PYGL,RNF144A,S100a11,SERPINE2,SLC2A6,SNN,SNX10,SORT1,ST6GAL1,TDRKH,TEAD1,TENM4,TMEM131L…
let-7		microRNA	Activated	2.2	2.44e-07	AGO2,AGO3,ALDH1B1,APC,APC2,BCAT1,BMPR1A,BOP1,BRCA1,CCNE2,CDC16,CDC25A,CDC34,CDC6,CDCA7,CDH2,CDK6,CHEK1,CLUH,CPED1,CPSF1,DDX18,DLC1,DMD,DUSP6,DZIP1,E2F2,E2F5,E2F6,EIF4A1,EZH2,FANCD2,FARP1,GAB2,GMNN,GPI,GTF2I,HK2,HMGA1,IGF1R,IGF2BP2,IL6R,MAPK6,MCM10,MCM2,MCM4,MCM5,MCM6,MCM7,MRTO4,MYCN,MYD88,PA2G4,PKM,PLAGL2,PLAUR,PNO1,RBM38,RCAN1,RIOX2,RRM1,RRM2,S100A4,SCD,SERPINE1,SIGMAR1,SMAD4,SOX2,SOX9,VAMP3,VIM…
PRKAA1	0.077	kinase		0.492	3.44e-07	ACKR3,ACOT7,ALB,ARHGDIB,ASTN1,BCL2,CAMKK1,CD302,CDC42EP3,CDKN1B,CHGB,CYP3A5,DDAH1,DLGAP2,ELOVL2,FGFR1OP2,FGFR2,FKBP5,FOXO3,Foxp2,GPX1,GRIA3,HIGD1A,IGF1,IGF1R,KCNQ2,KLHL29,LDHA,LITAF,LMO4,MAP2,MGST1,MMP16,NAP1L5,NCF1,NCF2,NDRG2,NFIB,NPEPL1,OPHN1,PAK5,PARP3,PDGFRA,PMEPA1,PRKAA2,RHOU,RND3,SIRT6,SMAD3,SOD2,TGM2,TNF,TNS3,TTYH1,VCAM1,ZFP36L1,ZNF462	1366 (18)
methylselenic acid		chemical reagent		1.155	3.79e-07	ABCA5,ABCC4,ACKR3,ACPP,ACSL3,ADAMTS1,ADD3,AKT1,ALDH3A2,BACH1,BCL2A1,BLVRB,BRCA1,CADM1,CDC14B,CDC25A,CDC6,CDC7,CDK16,CDK5,CDKN2A,CENPA,CHAF1A,CREB1,DHCR24,DPYSL2,E2F1,E2F5,ENPP5,ERP44,FKBP5,GDF15,GUCY1A1,ID1,IGF1,IGF1R,IGSF3,KIF11,LMNB2,MANF,MAP1B,MAPK1,MAPK14,MAPK9,MAPT,MCM2,MCM5,MCM6,MCM7,MEN1,MXD1,MYBL2,NEDD4L,NMI,NQO1,NREP,PATZ1,PCNA,PEG3,PLCB4,POLA1,PPM1D,PRIM2,PRKCA,PTGES,RAB28,RAB29,RAB31,R…	1542 (14)
PTEN	-0.162	phosphatase		0.516	5.21e-07	ABCA9,ABCC4,ABTB1,ACAA1,ACAA2,ACACA,ACOX1,ACSL1,AGPAT4,AKT1,ALG3,ALOX5AP,ANGPT2,APOBR,ARHGAP5,ARHGDIA,ASPH,ATL1,BCL2,BCL2L11,BEX1,BPGM,BRPF1,BTRC,CAD,CCDC92B,CCNC,CD40,CDC25A,CDK6,CDK9,CDKN1B,CDKN2A,CDKN2B,CNN3,CPEB3,CSRP1,CTSB,CTSV,CUL4A,CYP27A1,DEGS1,DENR,DHRS11,DLAT,DLD,DTX1,DYRK1A,ECI2,EFNB2,EPAS1,FAS,FASN,FES,FOXO3,FTH1,GART,GMDS,GPX3,GSR,GSS,GTF2A1,GTF2I,GTPBP2,GYS1,HADH,HCLS1,HDAC5,HDDC2,H…	1528 (17)
methylprednisolone		chemical drug		1.17	6.6e-07	A2M,ABAT,ACSL1,ADCY6,ADGRL2,ADK,AGO1,Akr1c12/Akr1c13,ALDH3A2,ALDOB,ANGPTL2,ANXA2,ASNS,ASS1,ATIC,ATP1A1,ATP1B1,ATP2A2,B4GALNT1,BDH1,C1QBP,CACNA1D,Calm1 (includes others),CAMK1,CBLB,Cd24a,CDH13,CDH2,CNN3,CREG1,CROT,CTNNA2,CTSH,CTSS,CTSV,CXCL3,CYBB,CYC1,CYCS,DAB2,DDIT4,DMD,DUSP6,EDNRB,FABP5,FABP7,FARSA,FBXO32,FGR,GATM,GC,GCH1,GCLC,GCLM,GDA,GLUD1,GPC1,GRHPR,HAGH,HMBS,HMOX1,HPN,HSD17B10,HSD3B7,HYAL2,I…	1701 (19)
dexamethasone		chemical drug		0.863	6.84e-07	AACS,ABCB1,ABCC1,ACACA,ACADM,ACADS,ACKR3,ACOT7,Acp5,ACSL1,ACSL3,ACSL4,ADAM12,ADAM15,ADAM9,ADAMTS1,ADHFE1,AEBP1,AFP,AGPAT3,AKAP6,AKT1,ALB,ALDH1B1,ALDH1L1,ALDH4A1,ALDOB,ALOX5,ALOX5AP,AMPD3,APOA1,APOA2,APOE,ARHGAP17,ARHGAP24,ARHGDIA,ARL5B,ARMC8,ARRB2,ASNS,ASPH,ATP11B,ATP1A1,ATP1A3,ATP1B1,ATP2A2,ATP2B4,ATP6V1B2,ATP9A,AXIN2,B3GALNT1,B3GNT5,B4GALT2,BACE1,BAD,BAG1,BAK1,BCAR1,BCAT2,BCL2,BCL2A1,BCL2L11,BC…	1924 (18)
pirinixic acid		chemical toxicant	Activated	2.184	8.19e-07	ABCA1,ABCC1,ABCD3,ACAA1,ACAA2,ACACA,ACADM,ACADS,ACAT2,Acot1,ACOX1,ACSL1,ACSL4,ACSL5,ADIPOR1,AFP,AHSG,ALDH3A2,ALDH9A1,ANXA2,ANXA7,AP3M1,APOA1,APOA2,APOE,ASL,ASNS,BPGM,BSG,CCNT1,CD200,Cd24a,CD36,CD5L,CDH2,CDKN1B,CDKN2A,CEACAM1,CHEK1,CPT1A,CTSB,CXCL3,CYP27A1,CYP2J2,CYP3A5,DAD1,DLAT,ECI2,ELOVL1,ELOVL6,ENTPD1,FABP1,FABP5,FADS2,FAS,FASN,FGB,FKBP1A,GADD45B,GAPDH,GBE1,Gk,GLCE,GLUL,GOT2,GPD2,GRHPR,GRPEL1,…	1396 (14)
HIF1A	0.165	transcription regulator		1.023	8.39e-07	ABCB1,ADAM15,ADAMTS1,ADORA2B,AFP,AKT1,ALDOA,ALOX5AP,ANKRD37,APOE,AQP4,ASNS,ATG9A,ATP2A2,AXIN2,BACE1,BCL2,BGN,BHLHE40,BID,BMP2,BRCA1,CAV1,CCNT1,CD164,CD36,CDH2,CDKN1B,Cdkn1c,CDKN2A,CEMIP,CTSD,CXCL3,CXorf40A/CXorf40B,CYB5A,DDIT4,DTX1,EDNRB,EGLN1,EIF4G1,EIF5A,ENO1,EPAS1,EPOR,ERBB4,ERO1A,FAM162A,FHL1,FHL3,FSCN1,GADD45B,GAPDH,GBE1,GPI,H2AFX,HIF1A,HK2,HMOX1,HP,HSPA5,HSPB1,ID1,IGF1,IGFBP3,IL17RA,IL1A,IT…	1473 (20)
PRKAA2	-0.886	kinase		0.067	9.24e-07	ACOT7,ALB,ARHGDIB,ASTN1,CAMKK1,CD302,CDKN1B,CHGB,CYBB,CYP3A5,DDAH1,DLGAP2,E2F1,ELOVL2,FASN,FGFR2,FOXO3,Foxp2,GRIA3,HIF1A,HIGD1A,HSPA5,KCNQ2,KLHL29,LDHA,LMO4,MGST1,NAP1L5,NCF1,NCF2,NDRG2,NFIB,NPEPL1,P4HB,PAK5,PARP3,PDGFRA,PPARG,PRDM16,SMAD3,TGM2,TNS3,TTYH1,VIM,ZFP36L1,ZNF462	1197 (16)
UCP1		transporter	Activated	2.479	9.57e-07	AARS,ACACA,ARHGAP33,ASB2,ASNS,ATG7,BCAT2,BCKDHB,BZW2,CAPN3,CCNK,Cd24a,CDKN2AIPNL,CEBPG,CHCHD10,CPNE2,CTSV,CYB5R1,EMB,EML1,ENHO,FASN,FBXO32,GARS,GDF15,GHITM,GPX3,GPX4,GSR,GSTM1,GSTO1,LRRC8D,MSS51,MTHFD1L,MTHFD2,NDUFA10,NDUFS3,NT5C,OTUB2,PGD,PGLS,PSD3,RNASEL,SDHB,SERPINE1,SHMT1,SLC6A9,SMYD2,SND1,SOAT2,STAB2,STAP2,TBC1D31,TENM4,TLR3,TLR7,TLR9,TNF,TPPP,TXN2,XPOT,XPR1
CD38	-0.161	enzyme	Activated	2.953	1.07e-06	AK3,ALDOA,ANXA2,ASNS,ASS1,ATP1B1,B4GALT7,CCND2,CHST12,CISD1,CKAP4,CPEB3,CRIP1,CSF2RB,EGLN1,EPS8,ERO1A,FAM162A,GBE1,HIGD1A,IFI30,IL6R,ITGB7,KCNAB2,KLHDC2,LRRC8C,MANF,MKRN3,MTDH,MYADM,NCAM1,NDUFV3,NT5E,PDIA6,PDK1,PDLIM1,PFKL,PFKP,PGM1,PKM,PRDX4,RAP1GAP,RPN1,S100A4,S100A6,SAP30,Scd2,SEMA4A,SLAIN1,SLC16A3,SLC2A1,SLC39A8,SOCS2,STK39,THY1,TPI1,TUBB2B,UCK2,VCAM1,VIM,ZCCHC18	1044 (7)
metribolone		chemical reagent		1.276	1.74e-06	ABCC4,ACACA,ACPP,ACSL3,ADAMTS1,ADRM1,ALDH1B1,ALDH9A1,ALDOA,ARL6IP1,ATP1B1,ATP6AP1,ATP6V0E1,ATP6V0E2,ATP6V1E1,BCL2,BPGM,BRIP1,CAMKK2,CAV2,CDC6,CDK5R1,CDKN1B,CDKN2B,CHEK1,CRYAB,CTNND2,CYC1,DAZAP2,DHCR24,DLAT,ELK4,ENO1,EP300,EZR,FASN,FGFRL1,FKBP5,FPR1,GAPDH,GDF15,GFPT1,GPI,GRIP1,HK1,HK2,HSPA5,IGF1,IGF1R,ITGA6,JPT1,LDHA,MAOA,MGLL,MMP2,NDUFA9,NDUFB3,NDUFB7,NDUFC2,NDUFS8,NDUFV3,NEDD4L,PFKL,PFKP,PGAM1,P…	1703 (16)
Sos		group			1.78e-06	ABCC1,ACOX1,ADAM12,ADD2,ADNP,AFF4,AMIGO1,ANK3,APLP2,ATF7IP,ATP2C1,CADM1,CAMK2D,CAST,CASZ1,CMTM4,DAP,ELOVL6,ENAH,EPS8,FBLIM1,Fhod1,GBA,GSR,HIPK3,HMOX1,HPGDS,HSD17B10,HSPB8,ITGA6,ITGB1,KCNN4,KIF1B,LAMA3,LARGE1,LETMD1,LGALS4,MAFK,MAOA,MAP4K4,MAPK6,MGST1,MXD1,MYO5B,NET1,PDPN,PIK3CB,PKN1,PMEPA1,PRCC,PTPN12,PTPRZ1,PTS,PTTG1,QKI,RAB11FIP1,RAP1GAP,RBBP4,RGMA,SCD,SEMA6D,SIRPA,SLPI,SMURF1,SNN,STMN1,STX11,T…	1351 (11)
FMR1	0.055	translation regulator		1.065	1.8e-06	ALDOA,ATP6V1E1,BASP1,CAMK2A,CEND1,DAG1,DLG4,DLGAP2,DLGAP3,ENO1,GAP43,GAPDH,GRIA1,KCND2,MAP1B,PCDH10,PCLO,PFKP,PIK3CB,PRKACA,RAB3A,SASH1,SLC1A2,STX1B,SYN1,SYP,UQCRQ
GATA1		transcription regulator		0.775	1.89e-06	ABCA2,ABCB10,ABCC4,AFF3,ALOX5,ALOX5AP,ANGPT2,BACH2,BCL2,BCL2L11,BLVRB,BZW2,CBFA2T3,CBX5,CCND2,CCR1,CCR3,CD164,CD36,CDK6,CDKN1B,CDKN2A,CNN3,CREG1,CYB561D1,CYBB,EPOR,EXOC1,EZH2,FAM118A,FECH,FHL1,FSD1L,FYB1,GART,GP1BA,GUCY1B1,HHEX,HSPA9,IL6R,IL6ST,INSM1,ITGA6,KDM4A,KDR,KIT,LMO2,LMO4,LYL1,LYZ,MAGED1,MAP3K5,MCM5,Meis1,MGST2,MYCN,NCOA7,NHP2,NOP2,PBXIP1,PCNA,PECAM1,PF4,PHC1,PLXNA2,Podxl,POLD1,PRKG1,PSTP…	631 (4)
cisplatin		chemical drug		0.439	2.18e-06	A2M,ABCB10,ABCC4,ABL1,ACADM,ACOX1,ADAMTS1,ADRM1,AKT1,ALB,ANXA2,ANXA4,ANXA5,APOA2,ARHGEF10L,ASNS,ASRGL1,ASTN2,ATXN1,BAG4,BAK1,BCL2,BCL2A1,BCL2L11,BLOC1S2,BRCA1,C11orf96,C4A/C4B,CACNG5,CAPN1,CAPN2,CARD6,CASP1,CASP8,CAV1,CCNG2,CCR1,CDC14B,CDC25A,CDK5,CDKN1B,CDKN2A,CDKN2B,CDO1,CHEK1,CHFR,CLCN6,CLIP4,CMBL,CORO7/CORO7-PAM16,CP,CPT1A,CTSB,CUL9,CXCL3,DDIT4,DGKE,DHRS3,DNAJC27,DNMT3A,DPYSL4,DPYSL5,DRAM1,DR…	1860 (21)
CREB1	-0.28	transcription regulator		1.123	2.26e-06	ABCA1,ACVR2A,ANGPTL2,APOE,ARHGAP33,ARHGAP35,ATF1,ATP1A1,ATP2B4,BAG3,BCAP29,BCL2,BHLHE40,BRD9,BRINP2,CACNA1C,CACNA2D1,CAMKK2,CAPN5,CDH13,CDH2,CDK14,CHGA,CHGB,CIART,CPT1A,CREB1,CRMP1,CSRP2,CTNNA2,DCX,DKK2,ECM1,EDIL3,EHD4,ENTPD1,ERC2,ESD,FASN,FGF13,FGFR2,FOXO3,FRAT1,GAD1,GAD2,GADD45B,GAP43,GDA,GDF11,GFRA1,GPR19,GRIA1,GRIA3,GRIK2,GRM5,HERPUD1,HLA-A,HLA-G,HMOX1,HSD11B1,HSPA5,ID1,IGSF10,INA,JPT1,KCND2,…	1447 (14)
IL5		cytokine	Activated	2.851	2.42e-06	A2M,ACAA2,AK3,ALDOA,ANXA2,ASNS,ASS1,ATP1B1,ATXN1,BCL2,CCND2,CCR1,CCR3,CCRL2,CD40,CD55,CEACAM1,CHST12,CISD1,CKAP4,CRIP1,CSF2RB,CSF3R,DUSP6,EGLN1,ENO1,EPOR,EPS8,ERO1A,FAM162A,FAS,GCLM,HBEGF,HIF1A,HIGD1A,HLX,HSPA5,IFI30,IGHM,IL2RG,IL3RA,IL6R,ITGB7,KCNAB2,KLHDC2,LCP2,LMNB1,LRRC8C,MANF,MAPK6,MAT2A,MKRN3,MTDH,MYADM,NDUFV3,PDE4B,PDIA6,PDK1,PDLIM1,PFKP,PGM1,PKM,PRDX4,PRRC2A,PSMB4,PTPRC,QSOX1,RAP1GAP,RPN1…	1539 (16)
CST5		other	Inhibited	-3.669	2.51e-06	ABCC1,ACAT2,ADRM1,AGO1,ANK3,ANXA2,ANXA5,ARHGAP12,CAMK2G,CAV1,CEMIP,CTSB,DCAF1,DDX18,DDX54,DNAJB11,DOCK5,EBNA1BP2,EDC3,EIF2B1,EIF2B2,ELK3,EMP3,EZR,FBXO2,FHL1,GDA,GRAP,GTF2H3,IGSF9,INTS1,IQGAP2,KDM5B,KIF11,KRR1,MAK16,MALT1,MAP1B,MRTO4,MSN,MYO5B,NAV3,NDUFB7,NDUFC2,NHP2,NIFK,NOM1,NOP2,NR2F1,NT5E,NUP188,NUP205,NUP98,PARP4,PCLAF,PDCL3,PLS3,PPAN,PRDX1,PUS1,PYGB,RBM28,REEP5,RNASEH2B,RNPC3,RPF2,RRS1,RSL1D…
FOS	-0.394	transcription regulator		-0.34	2.53e-06	4930486L24Rik,A2M,ABCB1,ABCC1,ACACA,ACOX1,Acp5,ADAM12,ADD2,ADNP,AFF4,AMIGO1,ANK3,ANXA4,APLP2,ASL,ATF7IP,ATP2C1,ATXN2,BCL2L11,C3AR1,CADM1,CALU,CAMK2D,CAPN2,CAST,CASZ1,CD164,CD244,CDON,CELF2,CHGA,CMTM4,CPSF1,CTSB,CTSH,CTSV,CYCS,CYP2J2,DAP,ELOVL6,EMB,ENAH,ENO1,EPS8,ERCC5,EZR,FASN,FBLIM1,FBN1,FEZ2,Fhod1,FOXO3,FTH1,FZD3,FZD5,GBA,GRIK2,GSR,HIPK3,HMOX1,HPGDS,Hrk,HSD17B10,HSPA5,HSPB8,HTATIP2,IL1A,ITGA6,I…	1578 (17)
valproic acid		chemical drug	Inhibited	-2.913	2.78e-06	AACS,ACACA,ADCY1,ADRM1,AKR1B1,AMPD3,ANK3,APOA1,Atp10d,ATP2A3,ATP2B4,BAG1,BAG2,BCL2,BCL2L11,C8orf44-SGK3/SGK3,CACYBP,CASP8,CCND2,CCR1,CD40,CD83,CDCA7,CDKN1B,CHEK1,CHPT1,CPT1A,CPT1C,CRLF1,CROT,CTSB,CXADR,DAG1,DHCR7,DNAJB11,EDEM1,EIF2S1,ELOVL2,ELOVL6,FABP1,FAS,FSCN1,GADD45B,GAP43,GFAP,GLUL,H6PD,HDAC5,HERPUD1,HIF1A,HMOX1,HOXB4,HSD3B7,HSPA5,IGF1R,IL1A,KIT,LOXL3,MAPK10,MAPK8IP1,Marcks,MBTPS1,MCM6,MECP2…	1780 (19)
bleomycin		chemical drug		-0.12	2.97e-06	ACKR3,AKT1,ANGPT2,BCL2,BMP1,CAMK2B,Ccl9,CCR1,CDKN1B,CTSD,CTSS,DNER,E2F7,ELN,F2R,FABP1,FAS,FOXJ1,H2AFX,HBEGF,HEY1,HIF1A,ID1,IGF1,IL1A,IRAK1,ITGB1,KITLG,KLF15,LMNB1,LOX,LTBP2,MAP3K6,MIF,MMP14,MMP2,MRC1,MSN,Mup1 (includes others),NDN,Nnt,PCNA,PLA2G15,PTGER2,PTTG1,S100A4,Saa3,SDC4,SERPINE1,SFRP1,SOCS2,SPHK1,STOM,TGFBR2,TIMP1,TIMP3,TINAGL1,Tlr13,TLR2,TNF,TNFRSF1A,UBE2T,UHRF1,VHL,VWF,WNT5A	1630 (19)
bortezomib		chemical drug	Activated	2.013	3.21e-06	BAD,BAG3,BAK1,BCL2,BCL2A1,BCL2L11,BPGM,BRCA1,CASP1,CASP8,CAV1,Ccl9,CCND2,CDKN1B,CDKN2A,CRYAB,CSF2RA,CSF2RB,DMD,FANCC,FANCD2,FANCE,FAS,FBXO2,GADD45B,GDF15,HDAC1,HDAC2,HIF1A,HSP90AA1,Hspa1b,HSPA5,IGF1,IGF1R,IGFBP3,IGHM,IL6ST,IRF4,IRS1,KIT,KLF9,LTBR,MAPK1,MAPK6,MAX,PCNA,PFN2,PSMA1,PSMA2,PSMA3,PSMA6,PSMA7,PSMB3,PSMB4,PSMB5,PSMC1,PSMC4,PSMC6,PSMD12,PSMD13,PSMD14,PSMD2,PSMD4,PSMD6,PTCH1,RAD51,RAD51C,SE…	1399 (15)
OSM	0.012	cytokine		0.9	3.99e-06	A2M,ABCA1,ABCC1,ABCC4,ABCC5,ACAA1,ACSL3,ACSL5,ADAMTS1,ADAMTS4,ADGRG6,ADH5,AFP,AKAP3,ALB,AMPD3,ANGPT2,ANXA2,ANXA9,ASNS,ATP2B4,ATP9A,BAK1,BAMBI,BCL2,BHLHE40,C1R,CADM4,CASK,CBX3,CCND2,CCNG2,CDC42EP4,CDH2,CDKN1B,CRLF1,CRY1,CTSH,CTSV,CXADR,CXCL3,CYP3A5,DAPK1,DEGS1,DENND5A,DHCR24,DHRS3,DHRS7,DNM1L,ECM1,EMP3,EPHB2,EPHB6,FASN,FGB,FMO5,GAP43,GART,GAS7,GCA,GFPT1,GLUL,GRHPR,HBEGF,HIF1A,HIPK3,HK2,HLA-A,HMOX1…	1613 (17)
Ige		complex	Activated	2.792	5.46e-06	ABAT,ACSL4,ALOX5,ASB2,ATP2A2,BCAT1,BCL2,BCL2A1,BCL2L11,BCR,CAMK2G,CAPN2,CARD11,CAV1,Ccl7,Ccl9,CCND2,Cd33,CD40,CEACAM1,CLCF1,CLEC4E,CLEC7A,COQ7,Crip2,CX3CL1,CXADR,CXCL3,CYCS,DUSP6,E2F5,EMILIN1,F2R,FAS,FGD2,FXYD6,GADD45B,GDF15,GNA13,HAVCR2,HBEGF,HIP1R,HLA-DMA,HMOX1,HSPA9,IKBKG,IL1A,IRF4,ITGA5,LAMA5,LCP2,MALT1,Marcks,MCF2L,MDFIC,MGST2,MIF,NCF4,NFKBID,NFKBIE,NPY,PECAM1,PIK3CB,PIK3IP1,PILRA,PIP5K1A,PL…	1748 (21)
cardiotoxin		chemical - other		0	6.19e-06	ACOX1,ACSL5,APRT,ATP6V1A,BGN,CASP1,Ccl6,Ccl7,Ccl9,CCND2,CCNE2,CCR1,Cdkn1c,CSF2RB,CSF3R,CTSV,E2F1,E2F2,EDNRB,EFNA2,EZR,FGF11,GMNN,GNAI3,HSP90AA1,HSPA5,IGF1,IL2RG,IL6R,ITGA5,ITGA6,ITGB2,ITGB7,KPNA2,LRRFIP1,LY86,MCM2,MCM7,MEST,MMP15,MMP2,MRC1,NASP,OSTF1,PCNA,PEG3,PGAM1,PTN,PTPRC,SNX5,STXBP2,TIMP1,TNF,TPD52,TSC22D1,TXNRD1
MECP2	-0.157	transcription regulator		-1.572	6.24e-06	ABCB1,ADAM12,APOE,BCAT2,BRCA1,CAMK2A,CAMK2B,CAPG,CDKN2A,CDKN2B,CYB5A,DLX5,DLX6,DOCK8,DPYSL2,E2F1,ENPP4,EZH2,FKBP5,FOXG1,GABBR2,GABRB3,GAD1,GRIA1,GSTO1,HSPA5,IGFBP3,IGHM,INA,IRAK1,IVD,KCNJ6,Meg3,NAV3,PCDH10,PIKFYVE,PLA2G16,RAB39B,RASSF1,RELN,S100A4,SGK1,SPN,SYN1,SYN3,UNC5C,VIM	1199 (12)
SOD1	0.229	enzyme		0.426	6.34e-06	1500011B03Rik,ADORA2B,APOE,ARL16,ASL,ASS1,ATF1,ATP1A1,ATP1A2,ATP1A3,BAD,BAG3,BCL2,BID,C5AR2,CASP1,CAST,CCNC,CCNK,CCNT1,CD36,CDH2,CDK5,CKB,CP,CRYAB,DCC,DPYSL3,EZR,FTH1,GCLC,GCLM,GFAP,GPX3,GSTM1,GSTM5,GUK1,HMOX1,HSPB1,HSPB8,IGF1,JPT1,LIMK1,LOC728392,LPL,MRPS10,Mt3,MYBL1,MYOM1,NDUFV3,NPY,PITPNA,PRDX6,PRRX1,PSMB5,PTGR1,RDX,RUNX2,SCG5,SH3BGRL3,SLC11A2,SLC1A2,SLC40A1,SOD1,SOD2,STMN1,SYP,TGFBR2,Tmsb4x (…	1358 (15)
HRAS	-0.053	enzyme		1.801	6.43e-06	A2M,AFAP1L1,AFP,AKT1,AMOTL2,ANXA2,ASCL1,ASNS,ATP1A3,ATP2A2,ATXN1,BAK1,BCL2,BCL2L11,BMP1,C1QTNF12,CACNG4,CALCRL,CALU,CAPG,CAPN2,CAV1,CCND2,CDC25A,CDC42BPA,CDKN1B,CDKN2A,CDKN2B,CDON,CHGA,CHST12,CLCF1,CPT1A,CREB3,Crip2,CSRP1,CSRP2,CTSB,CTSS,CTSV,CXXC5,DIXDC1,DLL1,DLX1,DNER,DPF1,DUSP6,E2F1,EIF2D,EIF3C,ELK1,ELK3,ELN,F2R,FAM213A,FAS,FASN,FAT1,FBLN2,FERMT2,FHL1,FLNA,FOXD1,GAS6,GNA13,GPX3,GRN,GUSB,H2AFY2…	1594 (20)
DMD	-2.882	other		-1.775	6.76e-06	ABI2,APLP2,AQP4,ATP1B2,BGN,BLNK,CACNA2D1,CAMK2B,CAMTA1,CAPN3,CDC42BPA,CDH13,CLIP4,COL23A1,CSRNP3,CTSS,DCX,DMD,EYA3,FBXO32,FTH1,FZD3,GATM,GDAP1,GIGYF2,IGF1,KCNC1,KCNMA1,LPIN1,LRCH1,LYZ,Marcks,MLLT3,MSI2,Mt3,Mup1 (includes others),MYBPC3,MYOZ1,MYT1L,NDRG2,NOG,NQO2,P2RY2,PIK3CB,PKM,PPP1R3C,PROX1,PSTPIP2,PTGFRN,RAP1GAP2,S100A10,SCHIP1,SCN1B,SCN3B,SELENOP,SERPINA1,SGSH,SH3GLB1,SLC24A5,SLC46A3,SLC9A7,S…
PRKAG3		other			7.56e-06	ABCA1,ACKR3,ACSL6,ASPH,ATP1B1,ATP6V1A,BACE1,CD36,CD55,Cdkn1c,CELF2,CLASP1,COQ3,CRYBG3,CYP27A1,DLAT,FBXO6,FBXO9,FTL,FXYD6,GBE1,GDAP1,GPX3,HIVEP2,HSPA5,ID1,IFI30,ITGA6,JPT1,KLF2,LUC7L2,MAP2K6,MAT2A,MID1IP1,NAMPT,NEO1,OXCT1,PDE7A,PEG3,POLE4,RASD2,REV3L,RHOU,RNF128,Scd2,SELENOS,SH3KBP1,SLC2A1,SLC40A1,SLC44A2,SLC4A3,SLC7A2,SORD,TMEM100,TRIM16,UGP2,WNK2,XPR1,ZEB2,ZFP36
HOXC6		transcription regulator		-1.348	9.03e-06	ABCB1,APBB1,BCL2,CASP1,CHRNA2,CNTN1,COL23A1,FAM49A,FGFR2,IGFBP3,PDE4DIP,PDGFRA,PLXDC1,RFLNA/ZNF664-RFLNA,SENP8,SH3D19,SIPA1L1,SLC1A3,SLC44A1,TNFAIP8,VCAM1,ZBTB7C
MIR17HG	0.631	other		0.928	1.05e-05	APCDD1,BCL2L11,CPE,CREB1,DCHS1,DLL1,ECSIT,EFNA2,FBN2,FZD3,GDF11,GLG1,HDAC4,HEG1,HIF1A,HIF1AN,HOPX,HOXB4,IL6ST,ITCH,KIT,KLF2,LAMA5,LRP4,LRP6,MAP3K1,MYCN,P3H1,PDGFRA,PIAS4,PKD2,PTK7,PTPRK,PTPRU,RGMA,RNF11,SMAD6,SMOC1,SORT1,SOX11,SOX4,TAX1BP1,TGFBR2,TMEM64,TNKS,WNT5A,XIAP
TCL1A		transcription regulator		0.468	1.22e-05	ACOD1,Acp5,APOBEC1,C3AR1,CCR1,CD244,CD300LD,CD5L,CLEC4D,CLEC4E,CLEC6A,CSF3R,CTSB,CTSD,CTSH,CTSS,CXCL3,CYBB,DNMT3A,FABP7,FKBP5,FPR1,GDF15,GUSB,HMOX1,IL17RA,ITGB2,MAN2C1,MSR1,MYO5A,NETO2,PTPRO,RGS1,S100A8,SLC11A1,SLC40A1,TLR7	1038 (7)
PML	0.034	transcription regulator		0.174	1.23e-05	ACACA,ACADM,ACADS,ACOX1,ACSL4,ANXA4,APOA1,APOE,BRCA1,CACYBP,CDH2,CDKN2A,CDKN2B,CIAPIN1,CPE,CPT1A,DNAJC9,FABP1,FANCD2,FAS,FASN,FTL,GCLM,HLA-DMB,HMOX1,HSPB1,JUP,LPL,LYZ,MAPK1,MAPK11,MCM6,NQO1,PIK3C2A,PIK3CB,PRDX1,PRKCA,PRKCH,RXRA,SCD,SREBF2,STMN1,TAP2,TBX2,TRIO,TXN,TXN2,TXNRD1,VIM,ZEB1	1486 (17)
prednisolone		chemical drug	Inhibited	-2.996	1.37e-05	AGO2,AKT1,ALS2,APC,API5,APOE,ARSA,ATG10,ATG16L1,ATG3,ATG4A,ATG4D,ATG5,ATG7,ATG9A,BAD,BAG1,BAG3,BAK1,BCL2,BCL2L2,BID,BNIP2,BYSL,CASP8,CDK5,CDK5R1,CDKN1B,CDKN2A,CTSB,CTSS,DAD1,DAPK1,DRAM1,EIF4G1,EVA1A,FANCC,FAS,FKBP5,GPX3,HDAC1,HSP90AA1,HTT,IGF1,INSR,KANSL1L,KLF9,MAPK14,MYCN,NMT2,NOXO1,NQO2,NXN,PAK5,PFKP,PGK1,PPCDC,PRDX1,PRKAA2,RAB24,RGS19,RHOA,RNF38,SGK1,SLC29A3,SLC41A3,SOD1,SOD2,SPHK2,TGM2,TMEM43…	1543 (12)
TSC2	-0.062	other		-1.188	1.73e-05	A2M,ANXA2,ATP6V1A,ATP6V1B2,BEX1,CASP1,CCND2,CDKN1B,CP,CREG1,CRIP1,CRYAB,DPP7,E2F1,EMP3,ERO1A,GAP43,GFAP,HIF1A,HK2,HMOX1,HSPA5,HSPB1,IRS1,LOC728392,NTRK3,PDGFRA,PGM2L1,PHLPP1,PLP2,PRKCA,PSMA1,PSMB2,PSMB5,PSMD1,PSMD14,S100A6,SCD,SLC14A1,SLC2A1,SMPDL3A,SNAP91,SOD2,TMEM176A,TMEM176B,VAMP8,ZFP36	1184 (14)
miR-16-5p (and other miRNAs w/seed AGCAGCA)		mature microRNA		-0.319	2.19e-05	ADSS,ARHGDIA,ATG9A,BCL2,BCL2L2,C17orf80,CACNA2D1,CADM1,CAPRIN1,CCND2,CDC14A,CDC14B,CDC25A,CDK5RAP1,CDK6,CHEK1,DTD1,ECHDC1,EIF2B2,FAM69A,GFM1,GFPT1,GOLGA5,GOLPH3L,GRB2,GRN,GSTM4,HMGA1,HMOX1,IGF1,IGF1R,IGF2R,KCNN4,KITLG,LUZP1,MLLT1,MLLT11,MRPL20,NAPG,NFIA,NT5DC1,PANX1,PISD,PRIM1,PURA,RAB30,RAD51C,RARS,RFT1,RNASEL,RTN4,SERPINE2,SLC12A2,SLC16A3,SLC35A1,SLC35B3,SPTLC1,TIA1,TMEM43,TOMM34,TPI1,TPM3,TXN2…
UCHL1	0.077	peptidase		-0.756	2.22e-05	BACH2,C1QTNF12,CCDC122,DPYSL2,FCRL1,GPX4,HACD1,HNRNPLL,JMY,KLHL23/PHOSPHO2-KLHL23,LPIN1,LPP,MAPK6,PDP2,PHF20,PI4K2B,PLA2G4A,PURG,RBM26,RHOF,RWDD3,SH3D19,SLC39A8,SMPDL3B,STXBP4,TRIM2,VWA5A,ZC4H2
TP73		transcription regulator		0.82	2.63e-05	4930486L24Rik,ABCB1,ABCC1,ADAM19,ADAM23,ADORA2B,AEN,AFP,ATG10,ATG4A,ATG5,ATG7,BAK1,BCL2,BCL2L11,BHLHE40,BID,BLZF1,C1R,CADM1,CASP1,Ccl6,Ccl9,CCNG2,CD55,CD83,CDKN1B,Cdkn1c,CLEC7A,CLIP3,CNN3,CNTFR,CRYAB,CTSD,CX3CL1,CXCL3,DAB1,DDIT4,DHRS3,DIMT1,DRAM1,ERCC3,ERCC5,FAM78B,FAS,FASN,FGFR2,FGFR3,FKBP1B,FLOT2,FOXJ1,FOXO3,GAB2,GPR176,GRK5,GRN,HAGH,HBEGF,HSPB8,HTATIP2,IGFBP3,IGSF3,INPP4A,ITGA5,JAG2,KIT,LIG1,L…	1538 (16)
DLX1	-4.612	transcription regulator		-1.98	3.07e-05	ARX,BMPER,DLX5,DLX6,GAD1,GAD2,POU3F3,SERPINE1
DMP1		other		1.66	3.61e-05	ADD3,BMP2,BZW2,CDKN1B,CDKN2A,CORO2B,CSDC2,DLX5,E2F5,ELAVL2,F13A1,Fcrls,GPR84,Mup1 (includes others),NPY,Nrxn3,RUNX2,SLC6A9,SMAD6,SOX10,STAB1
E2f		group	Inhibited	-2.431	3.97e-05	ALG5,BRCA1,CAV1,CBX5,CDC25A,CDC6,CDC7,CDKN2A,DHPS,DROSHA,E2F1,E2F2,EPAS1,FANCD2,GINS2,GMNN,GOLT1B,HDAC1,HIF1A,IGF1,ITGA5,ITGA6,ITGB1,KNTC1,LIG1,MCM10,MCM2,MCM4,MCM5,MCM6,MIR17HG,MYBL2,MYCN,NASP,PCNA,PCSK1N,PCYT1A,PFKFB1,POLA1,RAD51,RECQL,RRM2,SERPINE1,SKA2,USP37,YBX3
TNFSF11		cytokine		0.366	4e-05	ACOD1,Acp5,ADORA2B,AK3,BCL2,BCL2A1,BSG,BST1,C3AR1,CAPN2,CAV1,Ccl7,Ccl9,CCR1,CD300LF,CD40,CD83,CDC42EP4,CDK14,CDKN1B,CKB,CLEC4E,CREBRF,CSRP1,CUL4A,CXCL3,DAB2,FAS,FERMT3,FGR,FPR1,GADD45B,GCH1,GCLC,GRN,HCK,HCLS1,HMOX1,IGF1,IL15RA,IL1A,ILF3,IRF4,ITCH,ITGA5,ITGAL,KDM8,LIMK1,NFATC2,PA2G4,PAG1,PLAUR,POR,PTGER2,PTPRE,RCAN1,RCL1,RGL1,RGS16,RRAS,Saa3,SDC4,SENP2,SERPINE1,SIGMAR1,SLC11A2,SLC20A1,SLC2A1,SLC7A…	1745 (21)
fenofibrate		chemical drug		-0.396	4e-05	ABCD3,ACAA1,ACAA2,ACADM,Acot1,ACOX1,ACSL1,ACSL3,ACSL4,ACSL5,ADIPOR1,AP3M1,APOA1,APOA2,APOB,ASNS,BCL2L11,CD200,CD36,CD40,CDC25A,CDH2,CHEK1,COQ3,CPT1A,DGAT2,DLAT,ECHS1,ECI2,FABP1,FABP7,FADS2,FASN,FBXO32,FGB,GAPDH,GBE1,GLCE,GLUL,GOT2,GSTA3,HDGFL3,HIF1A,HMOX1,HP,HSPA5,IL6ST,JAG2,KDR,LPL,MAN1A1,MEST,MGLL,MPDZ,MYBL2,NBN,PANK1,PCNA,PIK3R3,PLTP,POLD1,POR,PSMA4,PTAFR,PTPRC,PTPRF,RBFOX2,RORA,SCARB1,SCD,SER…	1617 (17)
NRAS	-0.083	enzyme		-0.132	4.33e-05	2810025M15Rik,ACADM,AGRN,ANXA4,Arxes1/Arxes2,BCL2,BUB3,CALCRL,CDC6,CDKN2A,CDKN2B,CEACAM1,CENPA,Crip2,CRYBG1,CX3CL1,CXXC5,CYBB,DLX5,DUSP6,EIF2D,ELK1,EPAS1,ERCC5,FBLN2,FHL1,FNDC3A,HIF1A,HLA-A,HOMER3,IFI16,Ifi27,IFI35,IGHM,KDR,LGALS1,LIMK1,LSP1,LY86,MEST,MSR1,MYBL2,NCAM1,NCF2,NQO1,NSG1,PERP,PKIA,PLTP,POLD1,POLR2M,PQLC3,RBM38,RNASE6,SARDH,SBNO2,SERPINE2,SESN1,SESN3,SLC2A1,TMEM43,TRIM11,TULP4,UGT1A6,W…	1509 (16)
bexarotene		chemical drug	Inhibited	-2.744	4.33e-05	ABCA1,ABCB10,ACOX1,ADD3,AMOTL2,ANAPC11,APOA2,APOE,ARL6IP5,ASNS,BCL11B,BCL2,BNIP2,CCDC107,CEBPG,Cox5b,CPLX1,CTSH,CYCS,DCTN3,DDIT4,DEPP1,DHRS3,DLK1,EFNB3,ERBB4,FABP7,FKBP2,GARS,GFAP,GPM6B,GRIN3A,GUK1,HERPUD1,ID1,LPL,LRP4,LSM4,LY6H,Meis1,MLLT11,MRPL54,Mt3,MTHFD2,NTRK2,PAX6,PLAUR,PLOD2,PNO1,PPARG,PTOV1,PTPRO,RABAC1,SCD,SMAD5,SRSF2,SYP,TGFA,TGM2,TPGS1,TSC22D3,TUBB3,UAP1,VAMP8,VCAM1	1413 (14)
lactacystin		chemical - protease inhibitor		-0.82	4.57e-05	AKR1B1,APOB,ARHGDIB,ASNS,ATP1A1,ATP2A3,ATP6V0A1,BAD,BAG3,BAK1,BCAR1,BEX1,BRCA1,CBL,CCND2,CCRL2,CDKN1B,Cdkn1c,CRYAB,CTSD,CYB5A,E2F1,EBNA1BP2,EIF5A,FANCC,FAS,FTL,GBA,GCLC,GFAP,GNAI1,GP1BA,HIF1A,HLA-A,HMOX1,HSPA5,HSPB1,HSPB8,IRS1,ITCH,MAP1B,MAPK6,MCM10,MMP2,MRTO4,MYCN,NEDD9,P4HA2,PRKCA,PSEN1,PTPN5,RABIF,RAD51,RUNX2,SLC1A1,SMAD4,SREBF2,STMN1,TLR2,TNF,TUBB4A,TXN,TXNRD1,VAV3,VHL,XIAP	1394 (15)
lipopolysaccharide		chemical drug	Activated	3.682	4.91e-05	ABCA1,ABCB1,ABCB10,ABCC1,ABCC4,ABCC5,ACADM,ACKR3,ACOD1,Acot1,ACSL1,ACVR2A,ACVR2B,ADORA2B,AFF3,ALB,ALDH2,ALOX5,ALOX5AP,AMPD3,ANGPT2,ANGPTL2,ANXA5,ANXA7,API5,APOA1,APOB,APOBEC1,APOE,AQP4,Arf2,ARVCF,ASS1,ATG7,ATP1A1,ATP1A2,ATP2A2,ATP6AP1,BACE1,BACH2,BAG3,BAMBI,BCL2,BCL2A1,BCL2L11,BGN,BID,BLZF1,BMP2,BTK,C3AR1,CACNA1A,Calm1 (includes others),CAPN2,CARD6,CASP1,CASP8,CAV1,CBFA2T3,Ccl7,Ccl9,CCND2,CCNG2,C…	1953 (19)
[truncated: 751 more rows]
